# Supplementary material for: Molecular evolution in court: analysis of a large hepatitis C virus outbreak from an evolving source
Source: BMC Biol. 2013 Jul 19;11:76. doi: 10.1186/1741-7007-11-76 (PMC3717074; doi:10.1186/1741-7007-11-76)
Supplement: Additional file 1 — Phylip-formatted file with the E1-E2 sequences used in the phylogenetic reconstruction and analyses of the outbreak. [file 1741-7007-11-76-S1.txt]

4184 406

e10003a   tggtgcccattggggagtcctagcgggcatagcgtatttctccatggtggggaactgggcgaaggtcctgctagtgct
e10003b   tggtgcccattggggagtcctagcgggcatagcgtatttctccatggtggggaactgggcgaaggtcctgctagtgct
e10003c   tggtgcccattggggagtcctagcgggcatagcgtatttctccatggtggggaactgggcgaaggtcctgctagtgct
e10003d   tggtgcccattggggagtcctagcgggcatagcgtatttctccatggtggggaactgggcgaaggtcctgctagtgct
e10003e   tggtgcccattggggagtcctagcgggcatagcgtatttctccatggtggggaactgggcgaaggtcctgctagtgct
e10003f   tggtgcccattggggagtcctagcgggcatagcgtatttctccatggtggggaactgggcgaaggtcctgctagtgct
e10003g   tggtgcccattggggagtcctatcgggcatagcgtatttctccatggtggggaactgggcgaaggtcctgctagtgct
e10003h   tggtgcccattggggagtcctagcgggcatagcgtatttctccatggtggggaactgggcgaaggtcctgctagtgct
e10003i   tggtgcccattggggagtcctagcgggcatagcgtatttctccatggtggggaactgggcgaaggtcctgctagtgct
e10003j   tggtgcccattggggagtcctagcgggcatagcgtatttctccatggtggggaactgggcgaaggtcctgctagtgct
e10005a   tggtgcccactggggagtcctagcgggcatagcgtatttctccatggtggggaactgggcgaaggtcctgctagtgct
e10005b   tggtgcccactggggagtcctagcgggcatagcgtatttctccatggtggggaactgggcgaaggtcctgctagtgct
e10005c   tggtgcccactggggagtcctagcgggcatagcgtatttctccatggtggggaactgggcgaaggtcctgctagtgct
e10005d   tggtgcccactggggagtcctagcgggcatagcgtatttctccatggtggggaactgggcgaaggtcctgctagtgct
e10005e   tggtgcccactggggagtcctagcgggcatagcgtatttctccatggtggggaactgggcgaaggtcctgctagtgct
e10005f   tggtgcccactggggagtcctagcgggcatagcgtacttctccatggtggggaactgggcgaaggtcctgctagtgct
e10005g   tggtgcccactggggagtcctagcgggcatagcgtatttctccatggtggggaactgggcgaaggtcctgctagtgct
e10005h   tggtgcccactggggagtcctagcgggcatagcgtatttctccatggtggggaactgggcgaaggtcctgctagtgct
e10005i   tggtgcccactggggagtcctagcgggcatagcgtatttctccatggtggggaactgggcgaaggtcctgctagtgct
e10005j   tggtgcccactggggagtcctagcgggcatagcgtatttctccatggtggggaactgggcgaaggtcctgctagtgct
e10005k   tggtgcccactggggagtcctagcgggcatagcgtatttctccatggtggggaactgggcgaaggtcctgctagtcct
e10005l   tggtgcccactggggagtcctagcgggcatagcgtatttctccatggtggggaactgggcgaaggtcctgctagtgct
e10005m   tggtgcccactggggagtcctagcgggcatagcgtatttctccatggtggggaactgggcgaaggtcctgctagtgct
e10005n   tggtgcccactggggagtcctagcgggcatagcgtatttctccatggtggggaactgggcgaaggtcctgctagtgct
e10005o   tggtgcccactggggagtcctagcgggcatagcgtatttctccatggtggggaactgggcgaaggtcctgctagtgct
e10005p   tggtgcccactggggagtcctagcgggcatagcgtatttttccatggtggggaactgggcgaaggtcctgctagtgct
e10005q   tggtgcccactggggagtcctagcgggcatagcgtatttctccatggtggggaactgggcgaaggtcctgctagtgct
e10005r   tggtgcccactggggagtcctagcgggcatagcgtatttctccatggtggggaactgggcgaaggtcctgctagtgct
e10005s   tggtgcccactggggagtcctagcgggcatagcgtatttctccatggtggggaactgggcgaaggtcctgctagtgct
e10005t   tggtgcccactggggagtcctagcgggcatagcgtatttctccatggtggggaactgggcgaaggtcctgctagtgct
e10007a   tggtgcccactggggagtcctagcgggcatagcgtatttctccatggtggggaactgggcgaaggtcctgctagtgct
e10007b   tggtgcccactggggagtcctagcgggcatagcgtatttctccatggtggggaactgggcgaaggtcctgctagtgct
e10007c   tggtgcccactggggagtcctagcgggcatagcgtatttctccatggtggggaactgggcgaaggtcctgctagtgct
e10007d   tggtgcccactggggagtcctagcgggcatagcgtatttctccatggtggggaactgggcgaaggtcctgctagtgct
e10007e   tggtgcccactggggagtcctagcgggcatagcgtatttctccatggtggggaactgggcgaaggtcctgctagtgct
e10007f   tggtgcccactggggagtcctagcgggcatagcgtatttctccatggtggggaactgggcgaaggtcctgctagtgct
e10007g   tggtgcccactggggagtcctagcgggcatagcgtatttctccatggtggggaactgggcgaaggtcctgctagtgct
e10007h   tggtgcccactggggagtcctagcgggcatagcgtatttctccatggtggggaactgggcgaaggtcctgctagtgct
e10007i   tggtgcccactggggagtcctagcgggcatagcgtatttctccatggtggggaactgggcgaaggtcctgctagtgct
e10007j   tggtgcccactggggagtcctagcgggcatagcgtatttctccatggtggggaactgggcgaaggtcctgctagtgct
e10013a   tggtgcccactggggagtcctagcgggcatagcgtatttctccatggtggggaactgggcgaaggtcctgctagtgct
e10013b   tggtgcccactggggagtcctagcgggcatagcgtatttctccatggtggggaactgggcgaaggtcctgctagtgct
e10013c   tggtgcccactggggagtcctagcgggcatagcgtatttctccatggtggggaactgggcgaaggtcctgctagtgct
e10013d   tggtgcccactggggagtcctagcgggcatagcgtatttctccatggtggggaactgggcgaaggtcctgctagtgct
e10013e   tggtgcccactggggagtcctagcgggcatagcgtatttctccatggtggggaactgggcgaaggtcctgctagtgct
e10013f   tggtgcccactggggagtcctagcgggcatagcgtatttctccatggtggggaactgggcgaaggtcctgctagtgct
e10013g   tggtgcccactggggagtcctagcgggcatagcgtatttctccatggtggggaactgggcgaaggtcctgctagtgct
e10013h   tggtgcccactggggagtcctagcgggcatagcgtatttctccatggtggggaactgggcgaaggtcctgctagtgct
e10013i   tggtgcccactggggagtcctagcgggcatagcgtatttctccatggtggggaactgggcgaaggtcctgctagtgct
e10013j   tggtgcccactggggagtcctagcgggcatagcgtatttctccatggtggggaactgggcgaaggtcctgctagtgct
e10013k   tggtgcccactggggagtcctagcgggcatagcgtatttctccatggtggggaactgggcgaaggtcctgctagtgct
e10013l   tggtgcccactggggagtcctagcgggcatagcgtatttctccatggtggggaactgggcgaaggtcctgctagtgct
e10013m   tggtgcccactggggagtcctagcgggcatagcgtatttctccatggtggggaactgggcgaaggtcctgctagtgct
e10013n   tggtgcccactggggagtcctagcgggcatagcgtatttctccatggtggggaactgggcgaaggtcctgctagtgct
e10013o   tggtgcccactggggagtcctagcgggcatagcgtatttctccatggtggggaactgggcgaaggtcctgctagtgct
e10013p   tggtgcccactggggagtcctagcgggcatagcgtatttctccatggtggggaactgggcgaaggtcctgctagtgct
e10013q   tggtgcccactggggagtcctagcgggcatagcgtatttctccatggtggggaactgggcgaaggtcctgctagtgct
e10013r   tggtgcccactggggagtcctagcgggcatagcgtatttctccatggtggggaactgggcgaaggtcctgctagtgct
e10013s   tggtgcccactggggagtcctagcgggcatagcgtatttctccatggtggggaactgggcgaaggtcctgctagtgct
e10015a   tggtgcccactggggagtcctagcgggcatagcgtatttttccatggtggggaactgggcgaaggtcctgctggtgct
e10015b   tggtgcccactggggagtcctagcgggcatagcgtatttctccatggtggggaactgggcgaaggtcctgctagtgct
e10015c   tggtgcccactggggagtcctagcgggcatagcgtatttttccatggtggggaactgggcgaaggtcctgctagtgct
e10015d   tggtgcccactggggagtcctagcgggcatagcgtatttttccatggtggggaactgggcgaaggtcctgctagtgct
e10015e   tggtgcccactggggagtcctagcgggcatagcgtatttttccatggtggggaactgggcgaaggtcctgctagtgct
e10015f   tggtgcccactggggagtcctagcgggcatagcgtatttttccatggtggggaactgggcgaaggtcctgctagtgct
e10015g   tggtgcccactggggagtcctagcgggcatagcgtatttttccatggtggggaactgggcgaaggtcctgctagtgct
e10015h   tggtgcccactggggagtcctagcgggcatagcgtatttctccatggtggggaactgggcgaaggtcctgctagtgct
e10015i   tggtgcccactggggagtcctagcgggcatagcgtatttttccatggtggggaactgggcgaaggtcctgctggtgct
e10015j   tggtgcccactggggagtcctagcgggcatagcgtatttttccatggtggggaactgggcgaaggtcctgctagtgct
e10019a   tggtgcccactggggagtgctagcgggcatagcgtatttctccatggtggggaactgggcgaaggtcctgctagtgct
e10019b   tggtgcccactggggagtcctagcgggcatagcgtatttctccatggtggggaactgggcgaaggtcctgctagtgct
e10019c   tggtgcccactggggagtgctagcgggcatagcgtatttctccatggtggggaactgggcgaaggtcctgctagtgct
e10019d   tggtgcccactggggagtcctagcgggcatagcgtatttctccatggtggggaactgggcgaaggtcctgctagtgct
e10019e   tggtgcccactggggagtgctagcgggcatagcgtatttctccatggtggggaactgggcgaaggtcctgctagtgct
e10019f   tggtgcccactggggagtgctagcgggcatagcgtatttctccatggtggggaactgggcgaaggtcctgctagtgct
e10019g   tggtgcccactggggagtgctagcgggcatagcatatttctccatggtggggaactgggcgaaggtcctgctagtgct
e10019h   tggtgcccactggggagtgctagcgggcatagcgtatttctccatggtggggaactgggcgaaggtcctgctagtgct
e10019i   tggtgcccactggggagtgctagcgggcatagcgtatttctccatggtggggaactgggcgaaggtcctgctagtgct
e10019j   tggtgcccactggggagtgctagcgggcatagcgtatttctccatggtggggaactgggcgaaggtcctgctagtgct
e10021a   tggtgcccactggggagtcctagcgggcatagcgtatttctccatggtggggaactgggcgaaggtcctgctagtgct
e10021b   tggtgcccactggggagtcctagcgggcatagcgtatttctccatggtggggaactgggcgaaggtcctgctagtgct
e10021c   tggtgcccactggggagtcctagcgggcatagcgtatttctccatggtggggaactgggcgaaggtcctgctagtgct
e10021d   tggtgcccactggggagtcctagcgggcatagcgtatttctccatggtggggaactgggcgaaggtcctgctagtgct
e10021e   tggtgcccactggggagtcctagcgggcatagcgtatttctccatggtggggaactgggcgaaggtcctgctagtgct
e10021f   tggtgcccactggggagtcctagcgggcatagcgtatttctccatggtggggaactgggcgaaggtcctgctagtgct
e10021g   tggtgcccactggggagtcctagcgggcatagcgtatttctccatggtggggaactgggcgaaggtcctgctagtgct
e10021h   tggtgcccactggggagtcctagcgggcatagcgtatttctccatggtggggaactgggcgaaggtcctgctagtgct
e10021i   tggtgcccactggggagtcctagcgggcatagcgtatttctccatggtggggaactgggcgaaggtcctgctagtgct
e10021j   tggtgcccactggggagtcctagcgggcatagcgtatttctccatggtggggaactgggcgaaggtcctgctagtgct
e10025a   tggtgcccactggggagtcctagcgggcatagcgtatttctccatggtggggaactgggcgaaggtcctgctggtgct
e10025b   tggtgcccactggggagtcctagcgggcatagcgtatttctccatggtggggaactgggcgaaggtcctgctggtgct
e10025c   tggtgcccactggggagtcctagcgggcatagcgtatttctccatggtggggaactgggcgaaggtcctgctggtgct
e10025d   tggtgcccactggggagtcctagcgggcatagcgtatttctccatggtggggaactgggcgaaggtcctgctggtgct
e10025e   tggtgcccactggggagtcctagcgggcatagcgtatttctccatggtggggaactgggcgaaggtcctgctggtgct
e10025f   tggtgcccactggggagtcctagcgggcatagcgtatttctccatggtggggaactgggcgaaggtcctgctggtgct
e10025g   tggtgcccactggggagtcctagcgggcatagcgtatttctccatggtggggaactgggcgaaggtcctgctggtgct
e10025h   tggtgcccactggggagtcctagcgggcatagcgtatttctccatggtggggaactgggcgaaggtcctgctggtgct
e10025i   tggtgcccactggggagtcctagcgggcatagcgtatttctccatggtggggaactgggcgaaggtcctgctggtact
e10025j   tggtgcccactggggagtcctagcgggcatagcgtatttctccatggtggggaactgggcgaaggtcctgctggtgct
e10025k   tggtgcccactggggagtcctagcgggcatagcgtatttctccatggtggggaactgggcgaaggtcctgctggtgct
e10025l   tggtgcccactggggagtcctagcgggcatagcgtatttctccatggtggggaactgggcgaaggtcctgctggtgct
e10025m   tggtgcccactggggagtcctagcgggcatagcgtatttctccatggtggggaactgggcgaaggtcctgctggtgct
e10025n   tggtgcccactggggagtcctagcgggcatagcgtatttctccatggtggggaactgggcgaaggtcctgctggtgct
e10025o   tggtgcccactggggagtcctagcgggcatagcgtatttctccatggtggggaactgggcgaaggtcctgctggtgct
e10025p   tggtgcccactggggagtcctagcgggcatagcgtatttctccatggtggggaactgggcgaaggtcctgctggtgct
e10025q   tggtgcccactggggagtcctagcgggcatagcgtatttctccatggtggggaactgggcgaaggtcctgctggtgct
e10025r   tggtgcccactggggagtcctagcgggcatagcgtatttctccatggtggggaactgggcgaaggtcctgctggtgct
e10025s   tggtgcccactggggagtcctagcgggcatagcgtatttctccatggtggggaactgggcgaaggtcctgctggtgct
e10025t   tggtgcccactggggagtcctagcgggcatagcgtatttctccatggtggggaactgggcgaaggtcctgctggtgct
e10025u   tggtgcccactggggagtcctagcgggcatagcgtatttctccatggtggggaactgggcgaaggtcctgctggtgct
e10027a   tggtgcccactggggagtcctagcgggcatagcgtatttctccatggtggggaactgggcgaaggtcctgctagtgct
e10027b   tggtgcccactggggagtcctagcgggcatagcgtatttctccatggtggggaactgggcgaaggtcctgctagtgct
e10027c   tggtgctcactggggagtcctagcgggcatagcgtatttctccatggtggggaactgggcgaaggtcctgctagtgct
e10027d   tggtgcccactggggagtcctagcgggcatagcgtatttctctatggtggggaactgggcgaaggtcctgctggtgct
e10027e   tggtgcccactggggagtcctagcgggcatagcgtatttctccatggtggggaactgggcgaaggtcctgctagtgct
e10027f   tggtgcccactggggagtcctagcgggcatagcgtatttctccatggtggggaactgggcgaaggtcctgctagtgct
e10027g   tggtgcccactggggagtcctagcgggcatagcgtatttctccatggtggggaactgggcgaaggtcctgctagtgct
e10027h   tggtgcccactggggagtcctagcgggcatagcgtatttctccatggtggggaactgggcgaaggtcctgctagtgct
e10027j   tggtgcccactggggagtcctagcgggcatagcgtatttctccatggtggggaactgggcgaaggtcctgctagtgct
e10033a   tggtgcccactggggagtcctagcgggcatagcgtatttctccatggtggggaactgggcgaaggtcctgctagtgct
e10033b   tggtgcccactggggagtcctagcgggcatagcgtatttctccatggtggggaactgggcgaaggtcctgctagtgct
e10033c   tggtgcccactggggagtcctagcgggcatagcgtatttctccatggtggggaactgggcgaaggtcctgctagtgct
e10033d   tggtgcccactggggagtcctagcgggcatagcgtatttctccatggtggggaactgggcgaaggtcctgctagtgct
e10033e   tggtgcccactggggagtcctagcgggcatagcgtatttctccatggtggggaactgggcgaaggtcctgctagtgct
e10033f   tggtgcccactggggagtcctagcgggcatagcgtatttctccatggtggggaactgggcgaaggtcctgctagtgct
e10033g   tggtgcccactggggagtcctagcgggcatagcgtatttctccatggtggggaactgggcgaaggtcctgctagtgct
e10033h   tggtgcccactggggagtcctagcgggcatagcgtatttctccatggtggggaactgggcgaaggtcctgctagtgct
e10033i   tggtgcccactggggagtcctagcgggcatagcgtatttctccatggtggggaactgggcgaaggtcctgctagtgct
e10033j   tggtgcccactggggagtcctagcgggcatagcgtatttctccatggtggggaactgggcgaaggtcctgctagtgct
e10039a   cggtgcccactggggagtcctagcgggcatagcgtatttctccatggtggggaactgggcgaaggtcctgctagtgct
e10039b   cggtgcccactggggagtcctagcgggcatagcgtatttctccatggtggggaactgggcgaaggtcctgctagtgct
e10039c   cggtgcccactggggagtcctagcgggcatagcgtatttctccatggtggggaactgggcgaaggtcctgctagtgct
e10039d   cggtgcccactggggagtcctagcgggcatagcgtatttctccatggtggggaactgggcgaaggtcctgctagtgct
e10039e   cggtgcccactggggagtcctagcgggcatagcgtatttctccatggtggggaactgggcgaaggtcctgctagtgct
e10039f   cggtgcccactggggagtcctagcgggcatagcgtatttctccatggtggggaactgggcgaaggtcctgctagtgct
e10039g   cggtgcccactggggagtcctagcgggcatagcgtatttctccatggtggggaactgggcgaaggtcctgctagtgct
e10039h   cggtgcccactggggagtcctagcgggcatagcgtatttctccatggtggggaactgggcgaaggtcctgctagtgct
e10039i   cggtgcccactggggagtcctagcgggcatagcgtatttctccatggtggggaactgggcgaaggtcctgctagtgct
e10039j   cggtgcccactggggagtcctagcgggcatagcgtatttctccatggtggggaactgggcgaaggtcctgctagtgct
e10045a   tggtgcccactggggagtcctagcgggcatagcgtatttctccatggtggggaactgggcgaaggtcctgctggtgct
e10045b   tggtgcccactggggagtcctagcgggcatagcgtatttctccatggtggggaactgggcgaaggtcctgctggtgct
e10045c   tggtgcccactggggagtcctagcgggcatagcgtatttctccatggtggggaactgggcgaaggtcctgctggtgct
e10045d   tggtgcccactggggagtcctagcgggcatagcgtatttctccatggtggggaactgggcgaaggtcctgctggtgct
e10045e   tggtgtccactggggagtcctagcgggcatagcgtatttctccatggtggggaactgggcgaaggtcctgctggtgct
e10045f   tggtgcccactggggagtcctagcgggcatagcgtatttctccatggtggggaactgggcgaaggtcctgctggtgct
e10045g   tggtgcccactggggagtcctagcgggcatagcgtatttctccatggtggggaactgggcgaaggtcctgctggtgct
e10045h   tggtgcccactggggagtcctagcgggcatagcgtatttctccatggtggggaactgggcgaaggtcctgctggtgct
e10045i   tggtgcccactggggagtcctagcgggcatagcgtatttctccatggtggggaactgggcgaaggtcctgctggtgct
e10045j   tggtgcccactggggagtcctagcgggcatagcgtatttctccatggtggggaactgggcgaaggtcctgctggtgct
e10057a   tggtgcccactggggagtcctagcgggcatagcgtatttctccatggtggggaactgggcgaaggtcctgctagtgct
e10057b   tggtgcccactggggagtcctagcgggcatagcgtatttctccatggtggggaactgggcgaaggtcctgctagtgct
e10057c   tggtgcccactggggagtcctagcgggcatagcgtatttctccatggtggggaactgggcgaaggtcctgctagtgct
e10057d   tggtgcccactggggagtcctagcgggcatagcgtatttctccatggtggggaactgggcgaaggtcctgctagtgct
e10057e   tggtgcccactggggagtcctagcgggcatagcgtatttctccatggtggggaactgggcgaaggtcctgctagtgct
e10057f   tggtgcccactggggagtcctagcgggcatagcgtatttctccatggtggggaactgggcgaaggtcctgctagtgct
e10057g   tggtgcccactggggagtcctagcgggcatagcgtatttctccatggtggggaactgggcgaaggtcctgctagtgct
e10057h   tggtgcccactggggagtcctagcgggcatagcgtatttctccatggtggggaactgggcgaaggtcctgctagtgct
e10057i   tggtgcccactggggagtcctagcgggcatagcgtatttctccatggtggggaactgggcgaaggtcctgctagtgct
e10057j   tggtgcccactggggagtcctagcgggcatagcgtatttctccatggtggggaactgggcgaaggtcctgctagtgct
e10059a   tggtgcccactggggagtcctagcgggcatagcgtatttctccatggtggggaactgggcgaaggtcctgctagtgct
e10059b   tggtgcccactggggagtcctagcgggcatagcgtatttctccatggtggggaactgggcgaaggtcctgctagtgct
e10059c   tggtgcccactggggagtcctagcgggcatagcgtatttctccatggtggggaactgggcgaaggtcctgctagtgct
e10059d   tggtgcccactggggagtcctagcgggcatagcgtatttctccatggtggggaactgggcgaaggtcctgctagtgct
e10059e   tggtgcccactggggagtcctagcgggcatagcgtatttctccatggtggggaactgggcgaaggtcctgctagtgct
e10059f   tggtgcccactggggagtcctagcgggcatagcgtatttctccatggtggggaactgggcgaaggtcctgctagtgct
e10059g   tggtgcccactggggagtcctagcgggcatagcgtatttctccatggtggggaactgggcgaaggtcctgctagtgct
e10059h   tggtgcccactggggagtcctagcgggcatagcgtatttctccatggtggggaactgggcgaaggtcctgctagtgct
e10059i   tggtgctcactggggagtcctagcgggcatagcgtatttctccatggtggggaactgggcgaaggtcctgctagtgct
e10059j   tggtgcccactggggagtcctagcgggcatagcgtatttctccatggtggggaactgggcgaaggtcctgctagtgct
e10059k   tggtgcccactggggagtcctagcgggcatatcgtatttctccatggtggggaactgggcgaaggtcctgctagtgct
e10059l   tggtgcccactggggagtcctagcgggcatagcgtatttctccatggtggggaactgggcgaaggtcctgctagtgct
e10059m   tggtgcccactggggagtcctagcgggcatagcgtatttctccatggtggggaactgggcgaaggtcctgctagtgct
e10059n   tggtgcccactggggagtcctagcgggcatagcgtatttctccatggtggggaactgggcgaaggtcctgctagtgct
e10059o   tggtgcccactggggagtcctagcgggcatagcgtatttctccatggtggggaactgggcgaaggtcctgctagtgct
e10059p   tggtgcccactggggagtcctagcgggcatagcgtatttctccatggtggggaactgggcgaaggtcctgctagtgct
e10059q   tggtgcccactggggagtcctagcgggcatagcgtatttctccatggtggggaactgggcgaaggtcctgctagtgct
e10059r   tggtgcccactggggagtcctagcgggcatagcgtatttctccatggtggggaactgggcgaaggtcctgctagtgct
e10059s   tggtgcccactggggagtcctagcgggcatagcgtatttctccatggtggggaactgggcgaaggtcctgctagtgct
e10063a   tggtgcccactggggagtcctagcgggcatagcgtatttctccttggcggggaactgggcgaaggtcctgctagtgct
e10063b   tggtgcccactggggagtcctagcgggcatagcgtatttctccttggcggggaactgggcgaaggtcctgctagtgct
e10063c   tggtgcccactggggagtcctagcgggcatagcgtatttctccttggcggggaactgggcgaaggtcctgctagtgct
e10063d   tggtgcccactggggagtcctagcgggcatagcgtatttctccttggcggggaactgggcgaaggtcctgctagtgct
e10063e   tggtgcccactggggagtcctagcgggcatagcgtatttctccttggcggggaactgggcgaaggtcctgctagtgct
e10063f   tggtgcccactggggagtcctagcgggcatagcgtatttctccttggcggggaactgggcgaaggtcctgctagtgct
e10063g   tggtgcccactggggagtcctagcgggcatagcgtatttctccttggcggggaactgggcgaaggtcctgctagtgct
e10063h   tggtgcccactggggagtcctagcgggcatagcgtatttctccttggcggggaactgggcgaaggtcctgctagtgct
e10063i   tggtgcccactggggagtcctagcgggcatagcgtatttctccttggcggggaactgggcgaaggtcctgctagtgct
e10063j   tggtgcccactggggagtcctagcgggcatagcgtatttctccttggcggggaactgggcgaaggtcctgctagtgct
e10063k   cggtgcccactggggagtcctagcgggcatagcgtatttctccttggcggggaactgggcgaaggtcctgctagtgct
e10063l   tggtgcccactggggagtcctagcgggcatagcgtatttctccttggcggggaactgggcgaaggtcctgctagtgct
e10063m   tggtgcccactggggagtcctagcgggcatagcgtatttctccttagcggggaactgggcgaaggtcctgctagtgct
e10063n   tggtgcccactggggagtcctagcgggcatagcgtatttctccttggcggggaactgggcgaaggtcctgctagtgct
e10063o   tggtgcccactggggagtcctagcgggcatagcgtatttctccttggcggggaactgggcgaaggtcctgctagtgct
e10063p   tggtgcccactggggagtcctagcgggcatagcgtatttctccttggcggggaactgggcgaaggtcctgctagtgct
e10063q   tggtgcccactggggagtcctagcgggcatagcgtatttctccttggcggggaactgggcgaaggtcctgctagtgct
e10063r   tggtgcccactggggagtcctagcgggcatagcgtatttctccttagcggggaactgggcgaaggtcctgctagtgct
e10063s   tggtgcccactggggagtcctagcgggcatagcgtatttctccttggcggggaactgggcgaaggtcctgctagtgct
e10067a   tggtgcccactggggagtcctagcgggcatagcgtatttctccatggtggggaactgggcgaaggtcctgctagtgct
e10067b   tggtgcccactggggagtcctagcgggcatagcgtatttctccatggtggggaactgggcgaaggtcctgctagtgct
e10067c   tggtgcccactggggagtcctagcgggcatagcgtatttctccatggtggggaactgggcgaaggtcctgctagtgct
e10067d   tggtgcccactggggagtcctagcgggcatagcgtatttctccatggtggggaactgggcgaaggtcctgctagtgct
e10067e   tggtgcccactggggagtcctagcgggcatagcgtatttctccatggtggggaactgggcgaaggtcctgctagtgct
e10067f   tggtgcccactggggagtcctagcgggcatagcgtatttctccatggtggggaactgggcgaaggtcctgctagtgct
e10067g   tggtgcccactggggagtcctagcgggcatagcgtatttctccatggtggggaactgggcgaaggtcctgctagtgct
e10067h   tggtgcccactggggagtcctagcgggcatagcgtatttctccatggtggggaactgggcgaaggtcctgctagtgct
e10067i   tggtgcccactggggagtcctagcgggcatagcgtatttctccatggtggggaactgggcgaaggtcctgctagtgct
e10067j   tggtgcccactggggagtcctagcgggcatagcgtatttctccatggtggggaactgggcgaaggtcctgctagtgct
e10067k   tggtgcccactggggagtcctagcgggcatagcgtatttctccatggcggggaactgggcgaaggtcctgctagtgct
e10077a   tggtgcccactggggagtcctagcgggcatagcgtatttctccatggtggggaactgggcgaaggtcctgctagtgct
e10077b   tggtgcccactggggagtcctagcgggcatagcgtatttctccatggtggggaactgggcgaaggtcctgctagtgct
e10077c   tggtgcccactggggagtcctagcgggcatagcgtatttctccatggtggggaactgggcgaaggtcctgctagtgct
e10077d   tggtgcccactggggagtcctagcgggcatagcgtatttctccatggtggggaactgggcgaaggtcctgctagtgct
e10077e   tggtgcccactggggagtcctagcgggcatagcgtatttctccatggtggggaactgggcgaaggtcctgctagtgct
e10077f   tggtgcccactggggagtcctagcgggcatagcgtatttctccatggtggggaactgggcgaaggtcctgctagtgct
e10077g   tggtgcccactggggagtcctagcgggcatagcgtatttctccatggtggggaactgggcgaaggtcctgctagtgct
e10077h   tggtgcccactggggagtcctagcgggcatagcgtatttctccatggtggggaactgggcgaaggtcctgctagtgct
e10077i   tggtgcccactggggagtcctagcgggcatagcgtatttctccatggtggggaactgggcgaaggtcctgctagtgct
e10077j   tggtgcccactggggagtcctagcgggcatagcgtatttctccatggtggggaactgggcgaaggtcctgctagtgct
e10081a   tggtgcccactggggagtcctagcgggcataacgtatttctccatggtggggaactgggcgaaggtcctgctagtgct
e10081b   tggtgcccactggggagtcctagcgggcatagcgtatttctccatggtggggaactgggcgaaggtcctgctagtgct
e10081c   tggtgcccactggggagtcctagcgggcatagcgtatttctccatggtggggaactgggcgaaggtcctgctagtgct
e10081d   tggtgcccactggggagtcctagcgggcatagcgtatttctccatggtggggaactgggcgaaggtcctgctagtgct
e10081e   tggtgcccactggggagtcctagcgggcatagcgtatttctccatggtggggaactgggcgaaggtcctgctagtgct
e10081f   tggtgcccactggggagtcctagcgggcatagcgtatttctccatggtggggaactgggcgaaggtcctgctagtgct
e10081g   tggtgcccactggggagtcctagcgggcatagcgtatttctccatggtggggaactgggcgaaggtcctgctagtgct
e10081h   tggtgcccactggggagtcctagcgggcatagcgtatttctccatggtggggaactgggcgaaggtcctgctagtgct
e10081i   tggtgcccactggggagtcctagcgggcatagcgtatttctccatggtggggaactgggcgaaggtcctgctagtgct
e10081j   tggtgcccactggggagtcctagtgggcatagcgtatttctccatggtggggaactgggcgaaggtcctgctagtgct
e10085a   tggtgcccactggggagtcctagcgggcatagcgtatttctccatggtggggaactgggcgaaggtcctgctggtgct
e10085b   tggtgcccactggggagtcctagcgggcatagcgtatttctccatggtggggaactgggcgaaggtcctgctggtgct
e10085c   tggtgcccactggggagtcctagcgggcatagcgtatttctccatggtggggaactgggcgaaggtcctgctggtgct
e10085d   tggtgcccactggggagtcctagcgggcatagcgtatttctccatggtggggaactgggcgaaggtcctgctggtgct
e10085e   tggtgcccactggggagtcctagcgagcatagcgtatttctccatggtggggaactgggcgaaggtcctgctggtgct
e10085f   tggtgcccactggggagtcctagcgagcatagcgtatttctccatggtggggaactgggcgaaggtcctgctggtgct
e10085g   tggtgcccactggggagtcctagcgggcatagcgtatttctccatggtggggaactgggcgaaggtcctgctggtgct
e10085h   tggtgcccactggggagtcctagcgggcatagcgtatttctccatggtggggaactgggcgaaggtcctgctggtgct
e10085i   tggtgcccactggggagtcctagcgggcatagcgtatttctccatggtggggaactgggcgaaggtcctgctggtgct
e10085j   tggtgcccactggggagtcctagcgggcatagcgtatttctccatggtggggaactgggcgaaggtcctgctggtgct
e10093a   tggtgcccactggggagtcctagcgggcatagcgtatttctccatggtggggaactgggcgaaggtcctgctagtgct
e10093b   tggtgcccactggggagtcctagcgggcatagcgtatttctccatggtggggaactgggcgaaggtcctgctagtgct
e10093c   tggtgcccactggggagtcctagcgggcatagcgtatttctccatggtggggaactgggcgaaggtcctgctagtgct
e10093d   tggtgcccactggggagtcctagcgggcatagcgtatttctccatggtggggaactgggcgaaggtcctgctagtgct
e10093e   tggtgcccactggggagtcctagcgggcatagcgtatttctccatggtggggaactgggcgaaggtcctgctagtgct
e10093f   tggtgcccactggggagtcctagcgggcatagcgtatttctccatggtggggaactgggcgaaggtcctgctagtgct
e10093g   tggtgcccactggggagtcctagcgggcatagcgtatttctccatggtggggaactgggcgaaggtcctgctagtgct
e10093h   tggtgcccactggggagtcctagcgggcatagcgtatttctccatggtggggaactgggcgaaggtcctgctagtgct
e10093i   tggtgcccactggggagtcctagcgggcatagcgtatttctccatggtggggaactgggcgaaggtcctgctagtgct
e10093j   tggtgcccactggggagtcctagcgggcatagcgtatttctccttggtggggaactgggcaaaggtcctgctagtgct
e10096a   tggtgcccactggggagtcctagcgggcatagcgtatttctccatggtggggaactgggcgaaggtcctgctagtgct
e10096b   tggtgcccactggggagtcctagcgggcatagcgtatttctccatggtggggaactgggcgaaggtcctgctagtgct
e10096c   tggtgcccactggggagtcctagcgggcatagcgtatttctccatggtggggaactgggcgaaggtcctgctagtgct
e10096d   tggtgcccactggggagtcctagcgggcatagcgtatttctccatggtggggaactgggcgaaggtcctgctagtgct
e10096e   tggtgcccactggggagtcctagcgggcatagcgtatttctccatggtggggaactgggcgaaggtcctgctagtgct
e10096f   tggtgcccactggggagtcctagcgggcatagcgtatttctccatggtggggaactgggcgaaggtcctgctagtgct
e10096g   tggtgcccactggggagtcctagcgggcatagcgtatttctccatggtggggaactgggcgaaggtcctgctagtgct
e10096h   tggtgcccactggggagtcctagcgggcatagcgtatttctccatggtggggaactgggcgaaggtcctgctagtgct
e10096i   tggtgcccactggggagtcctagcgggcatagcgtatttctccatggtggggaactgggcgaaggtcctgctagtgct
e10096j   tggtgcccactggggagtcctagcgggcatagcgtatttctccatggtggggaactgggcgaaggtcctgctagtgct
e1009817a tggtgcccactggggagtcctagcgggcatagcgtatttctccatggtggggaactgggcaaaggtcctgctagtgct
e1009817b tggtgcccactggggagtcctagcgggcatagcgtatttctccatggtggggaactgggcaaaggtcctgctagtgct
e1009817c tggtgcccactggggagtcctagcgggcatagcgtatttctccatggtggggaactgggcaaaggtcctgctagtgct
e1009817d tggtgcccactggggagtcctagcgggcatagcgtatttctccatggtggggaactgggcaaaggtcctgctagtgct
e1009817e tggtgcccactggggagtcctagcgggcatagcgtatttctccatggtggggaactgggcaaaggtcctgctagtgct
e1009817f tggtgcccactggggagtcctagcgggcatagcgtatttctccatggtggggaactgggcaaaggtcctgctagtgct
e1009817g tggtgcccactggggagtcctagcgggcatagcgtatttctccatggtggggaactgggcaaaggtcctgctagtgct
e1009817h tggtgcccactggggagtcctagcgggcatagcgtatttctccatggtggggaactgggcaaaggtcctgctagtgct
e1009817i tggtgcccactggggagtcctagcgggcatagcgtatttctccatggtggggaactgggcaaaggtcctgctagtgct
e1009817j tggtgcccactggggagtcctagcgggcatagcgtatttctccatggtggggaactgggcaaaggtcctgctagtgct
e1009817k tggtgcccactggggagtcctagcgggcatagcgtatttctccatggtggggaactgggcaaaggtcctgctagtgct
e1009817l tggtgcccactggggagtcctagcgggcatagcgtatttctccatggtggggaactgggcaaaggtcctgctagtgct
e10112a   tggtgcccactggggagtcctagcgggcatagcgtatttctccatggtggggaactgggcgaaggtcctgctagtgct
e10112b   tggtgcccactggggagtcctagcgggcatagcgtatttctccatggtggggaactgggcgaaggtcctgctagtgct
e10112c   tggtgcccactggggagtcctagcgggcatagcgtatttctccatggtggggaactgggcgaaggtcctgctagtgct
e10112d   tggtgcccactggggagtcctagcgggcatagcgtatttctccatggtggggaactgggcgaaggtcctgctagtgct
e10112e   tggtgcccactggggagtcctagcgggcatagcgtatttctccatggtggggaactgggcgaaggtcctgctagtgct
e10112f   tggtgcccactggggagtcctagcgggcatagcgtatttctccatggtggggaactgggcgaaggtcctgctagtgct
e10112g   tggtgcccactggggagtcctagcgggcatagcgtatttctccatggtggggaactgggcgaaggtcctgctagtgct
e10112h   tggtgcccactggggagtcctagcgggcatagcgtatttctccatggtggggaactgggcgaaggtcctgctagtgct
e10112i   tggtgcccactggggagtcctagcgggcatagcgtatttctccatggtggggaactgggcgaaggtcctgctagtgct
e10112j   tggtgcccactggggagtcctagcgggcatagcgtatttctccatggtggggaactgggcgaaggtcctgctagtgct
e10122a   tggtgcccactggggagtcctagcgggcatagcgtatttctccatggtggggaactgggcgaaggtcctgctggtgct
e10122b   tggtgcccactggggagtcctagcgggcatagcgtatttctccatggtggggaactgggcgaaggtcctgctggtgct
e10122c   tggtgctcactggggagtcctagcgggcatagcgtatttctccatggtggggaactgggcgaaggtcctgctggtgct
e10122d   tggtgcccactggggagtcctagcgggcatagcgtatttctccatggtggggaactgggcgaaggtcctgctggtgct
e10122e   tggtgcccactggggagtcctagcgggcatagcgtatttctccatggtggggaactgggcgaaggtcctgctggtgct
e10122f   tggtgcccactggggagtcctagcgggcatagcgtatttctccatggtggggaactgggcgaaggtcctgctggtgct
e10122g   tggtgcccactggggagtcctagcgggcatagcgtatttctccatggtggggaactgggcgaaggtcctgctggtgct
e10122h   tggtgcccactggggagtcctagcgggcatagcgtatttctccatggtggggaactgggcgaaggtcctgctggtgct
e10122i   tggtgcccactggggagtcctagcgggcatagcgtatttctccatggtggggaactgggcgaaggtcctgctggtgct
e10122j   tggtgcccactggggagtcctagcgggcatagcgtatttctccatggtggggaactgggcgaaggtcctgctggtgct
e10130a   tggtgcccactggggagtcctagcgggcatagcgtatttctccatggtggggaactgggcgaaggtcctgctagtgct
e10130b   tggtgcccactggggagtcctagcgggcatagcgtatttctccatggtggggaactgggcgaaggtcctgctagtgct
e10130c   tggtgcccactggggagtcctagcgggcatagcgtatttctccatggtggggaactgggcgaaggtcctgctagtgct
e10130d   tggtgcccactggggagtcctagcgggcatagcgtatttctccatggtggggaactgggcgaaggtcctgctagtgct
e10130e   tggtgcccactggggagtcctagcgggcatagcgtatttctccatggtggggaactgggcgaaggtcctgctagtgct
e10130f   tggtgcccactggggagtcctagcgggcatagcgtatttctccatggtggggaactgggcgaaggtcctgctagtgct
e10130g   tggtgcccactggggagtcctagcgggcatagcgtatttctccatggtggggaactgggcgaaggtcctgctagtgct
e10130h   tggtgcccactggggagtcctagcgggcatagcgtatttctccatggtggggaactgggcgaaggtcctgctagtgct
e10130i   tggtgcccactggggagtcctagcgggcatagcgtatttctccatggtggggaactgggcgaaggtcctgctagtgct
e10130j   tggtgcccactggggagtcctagcgggcatagcgtatttctccatggtggggaactgggcgaaggtcctgctagtgct
e1013643a tggtgcccactggggagtcctagcgggcatagcgtatttctccatggtgggaaactgggcgaaggtcctgctagtgct
e1013643b tggtgcccactggggagtcctagcgggcatagcgtatttctccatggtgggaaactgggcgaaggtcctgctagtgct
e1013643c tggtgcccactggggagtcctagcgggcatagcgtatttctccatggtgggaaactgggcgaaggtcctgctagtgct
e1013643d tggtgcccactggggagtcctagcgggcatagcgtatttctccatggtgggaaactgggcgaaggtcctgctagtgct
e1013643e tggtgcccactggggagtcctagcgggcatagcgtatttctccatggtgggaaactgggcgaaggtcctgctagtgct
e1013643f tggtgcccactggggagtcctagcgggcatagcgtatttctccatggtgggaaactgggcgaaggtcctgctagtgct
e1013643g tggtgcccactggggagtcctagcgggcatagcgtatttctccatggtgggaaactgggcgaaggtcctgctagtgct
e1013643h tggtgcccactggggagtcctagcgggcatagcgtatttctccatggtgggaaactgggcgaaggtcctgctagtgct
e1013643i tggtgcccactggggagtcctagcgggcatagcgtatttctccatggtgggaaactgggcgaaggtcctgctagtgct
e1013643j tggtgcccactggggagtcctagcgggcatagcgtatttctccatggtgggaaactgggcgaaggtcctgctagtgct
e1013643k tggtgcccactggggagtcctagcgggcatagcgtatttctccatggtgggaaactgggcgaaggtcctgctagtgct
e1013643l tggtgcccactggggagtcctagcgggcatagcgtatttctccatggtgggaaactgggcgaaggtcctgctagtgct
e1013643m tggtgcccactggggagtcctagcgggcatagcgtatttctccatggtgggaaactgggcgaaggtcctgctagtgct
e1013643n tggtgcccactggggagtcctagcgggcatagcgtatttctccatggtgggaaactgggcgaaggtcctgctagtgct
e10140a   tggtgctcactggggagtcctagcgggcatagcgtatttctccatggtggggaactgggcgaaggtcctgctagtgct
e10140b   tggtgcccactggggagtcctagcgggcatagcgtatttctccatggtggggaactgggcgaaggtcctgctagtgct
e10140c   tggtgcccactggggagtcctagcgggcatagcgtatttctccatggtggggaactgggcgaaggtcctgctagtgct
e10140d   tggtgcccactggggagtcctagcgggcatagcgtatttctccatggtggggaactgggcgaaggtcctgctagtgct
e10140e   tggtgcccactggggagtcctagcgggcatagcgtatttctccatggtggggaactgggcgaaggtcctgctagtgct
e10140f   tggtgcccactggggagtcctagcgggcatagcgtatttctccatggtggggaactgggcgaaggtcctgctagtgct
e10140g   tggtgcccactggggagtcctagcgggcatagcgtatttctccatggtggggaactgggcgaaggtcctgctagtgct
e10140h   tggtgcccactggggagtcctagcgggcatagcgtatttctccatggtggggaactgggcgaaggtcctgctagtgct
e10140i   tggtgcccactggggagtcctagcgggcatagcgtatttctccatggtggggaactgggcgaaggtcctgctagtgct
e10140j   tggtgcccactggggagtcctagcgggcatagcgtatttctccatggtggggaactgggcgaaggtcctgctagtgct
e10144a   tggagcccactggggagtcctagcgggcatagcgtatttctccttggtggggaactgggcgaaggtcctgctagtgct
e10144b   tggagcccactggggagtcctagcgggcatagcgtatttctccttggtggggaactgggcgaaggtcctgctagtgct
e10144c   tggtgcccactggggagtcctagcgggcatagcgtatttctccttggtggggaactgggcgaaggtcctgctagtgct
e10144d   tggtgcccactggggagtcctagcgggcatagcgtatttctccttggtggggaactgggcgaaggtcctgctagtgct
e10144e   tggagcccactggggagtcctagcgggcatagcgtatttctccttggtggggaactgggcgaaggtcctgctagtgct
e10144f   tggtgcccactggggagtcctagcgggcatagcgtatttctccttggtggggaactgggcgaaggtcctgcttgtgct
e10144g   tggtgcccactggggagtcctagcgggcatagcgtatttctccttggtggggaactgggcgaaggtcctgctagtgct
e10144h   tggtgcccactggggagtcctagcgggcatagcgtatttctccttggtggggaactgggcgaaggtcctgctagtgct
e10144i   tggtgcccactggggagtcctagcgggcatagcgtatttctccttggcggggaactgggcgaaggtcctgctagtgct
e10144j   tggtgcccactggggagtcctagcgggcatagcgtatttctccttggtggggaactgggcgaaggtcctgctagtgct
e101520a  tggtgcccactggggagtcctagcgggcatagcgtatttctccatggcggggaactgggcgaaggtcctgctggtgct
e101520b  tggcgcccactggggagtcctagcgggcatagcgtatttctccatggcggggaactgggcgaaggtcctgctggtgct
e101520c  tggtgcccactggggagtcctagcgggcatagcgtatttctccatggcggggaactgggcgaaggtcctgctggtgct
e101520d  tggtgcccactggggagtcctagcgggcatagcgtatttctccatggcggggaactgggcgaaggtcctgctggtgct
e101520e  tggtgcccactggggagtcctagcgggcatagcgtatttctccatggcggggaactgggcgaaggtcctgctggtgct
e101520f  tggtgcccactggggagtcctagcgggcatagcgtatttctccatggcggggaactgggcgaaggtcctgctggtgct
e101520g  tggcgcccactggggagtcctagcgggcatagcgtatttctccatggcggggaactgggcgaaggtcctgctggtgct
e101520h  tggtgcccactggggagtcctagcgggcatagcgtatttctccatggcggggaactgggcgaaggtcctgctggtgct
e101520i  tggtgcccactggggagtcctagcgggcatagcgtatttctccatggcggggaactgggcgaaggtcctgctggtgct
e101520j  tggtgcccactggggagtcctagcgggcatagcgtatttctccatggcggggaactgggcgaaggtcctgctggtgct
e101520k  tggtgcccactggggagtcctagcgggcatagcgtatttctccatggcggggaactgggcgaaggtcctgctggtgct
e101520l  tggtgcccactggggagtcctagcgggcatagcgtatttctccatggcggggaactgggcgaaggtcctgctggtgct
e10154a   tggtgcccactggggagtcctagcgggcatagcgtatttctccatggtggggaactgggcgaaggtcctgctagtgct
e10154b   tggtgcccactggggagtcctagcgggcatagcgtatttctccatggtggggaactgggcgaaggtcctgctagtgct
e10154c   tggtgcccactggggagtcctagcgggcatagcgtatttctccatggtggggaactgggcgaaggtcctgctagtgct
e10154d   tggtgcccactggggagtcctagcgggcatagcgtatttctccatggtggggaactgggcgaaggtcctgctagtgct
e10154e   tggtgcccactggggagtcctagcgggcatagcgtatttctccatggtggggaactgggcgaaggtcctgctagtgct
e10154f   tggtgcccactggggagtcctagcgggcatagcgtatttctccatggtggggaactgggcgaaggtcctgctagtgct
e10154g   tggtgcccactggggagtcctagcgggcatagcgtatttctccatggtggggaactgggcgaaggtcctgctagtgct
e10154h   tggtgcccactggggagtcctagcgggcatagcgtatttctccatggtggggaactgggcgaaggtcctgctagtgct
e10154i   tggtgcccactggggagtcctagcgggcatagcgtatttctccatggtggggaactgggcgaaggtcctgctagtgct
e10154j   tggtgcccactggggagtcctagcgggcatagcgtatttctccatggtggggaactgggcgaaggtcctgctagtgct
e10154k   tggtgcccactggggagtcctagcgggcatagcgtatttctccatggtggggaactgggcgaaggtcctgctagtgct
e10154l   tggtgcccactggggagtcctagcgggcatagcgtatttctccatggtggggaactgggcgaaggtcctgctagtgct
e10154m   tggtgcccactggggagtcctagcgggcatagcgtatttctccatggtggggaactgggcgaaggtcctgctagtgct
e10154n   tggtgcccactggggagtcctagcgggcatagcgtatttctccatggtggggaactgggcgaaggtcctgctagtgct
e10154o   tggtgcccactggggagtcctagcgggcatagcgtatttctccatggtggggaactgggcgaaggtcctgctagtgct
e10154p   tggtgcccactggggagtcctagcgggcatagcgtatttctccatggtggggaactgggcgaaggtcctgctagtgct
e10154q   tggtgcccactggggagtcctagcgggcatagcgtatttctccatggtggggaactgggcgaaggtcctgctagtgct
e10168a   tggtgcccactggggagtcctagcgggcatagcgtatttctccatggtggggaactgggcgaaggtcctgctggtgct
e10168b   tggtgcccactggggagtcctagcgggcatagcgtatttctccatggtggggaactgggcgaaggtcctgctggtgct
e10168c   tggtgcccactggggagtcctagcgggcatagcgtatttctccatggtggggaactgggcgaaggtcctgctggtgct
e10168d   tggtgcccactggggagtcctagcgggcatagtgtatttctccatggtggggaactgggcgaaggtcctgctggtgct
e10168e   tggcgcccactggggggtcctagcgggcatagcgtatttctccatggtggggaactgggcgaaggtcctgctggtgct
e10168f   tggtgcccactggggagtcctagcgggcatagcgtatttctccatggtggggaactgggcgaaggtcctgctggtgct
e10168g   tggtgcccactggggagtcctagcgggcatagcgtatttctccatggtggggaactgggcgaaggtcctgctggtgct
e10168h   tggtgcccactggggagtcctagcgggcatagcgtatttctccatggtggggaactgggcgaaggtcctgctggtgct
e10168i   tggtgcccactggggagtcctagcgggcatagcgtatttctccatggtggggaactgggcgaaggtcctgctggtgct
e10168j   tggtgcccactggggagtcctagcgggcatagcgtatttctccatggtggggaactgggcgaaggtcctgctggtgct
e10170a   tggtgcccactggggagtcctagcgggcatagcgtatttctccatggtggggaactgggcgaaggtcctgctagtgct
e10170b   tggtgcccactggggagtcctagcgggcatagcgtatttctccatggtggggaactgggcgaaggtcctgctagtgct
e10170c   tggtgcccactggggagtcctagcgggcatagcgtatttctccatggtggggaactgggcgaaggtcctgctagtgct
e10170d   tggtgcccactggggagtcctagcgggcatagcgtatttctccatggtggggaactgggcgaaggtcctgctagtgct
e10170e   tggtgcccactggggagtcctagcgggcatagcgtatttctccatggtggggaactgggcgaaggtcctgctagtgct
e10170f   tggtgcccactggggagtcctagcgggcatagcgtatttctccatggtggggaactgggcgaaggtcctgctagtgct
e10170g   tggtgcccactggggagtcctagcgggcatagcgtatttctccatggtggggaactgggcgaaggtcctgctagtgct
e10170h   tggtgcccactggggagtcctagcgggcatagcgtatttctccatggtggggaactgggcgaaggtcctgctagtgct
e10170i   tggtgcccactggggagtcctagcgggcatagcgtatttctccatggtggggaactgggcgaaggtcctgctagtgct
e10170j   tggtgcccactggggagtcctagcgggcatagcgtatttctccatggtggggaactgggcgaaggtcctgctagtgct
e10174a   tggtgcccactggggagtcctagcgggcatagcgtatttctccatggtggggaactgggcgaaggtcctgctagtgct
e10174b   tggtgcccactggggagtcctagcgggcatagcgtatttctccatggtggggaactgggcgaaggtcctgctagtgct
e10174c   tggtgcccactggggagtcctagcgggcatagcgtatttctccatggtggggaactgggcgaaggtcctgctagtgct
e10174d   tggtgcccactggggagtcctagcgggcatagcgtatttctccatggtggggaactgggcgaaggtcctgctagtgct
e10174e   tggtgcccactggggagtcctagcgggcatagcgtatttctccatggtggggaactgggcgaaggtcctgctagtgct
e10174f   tggtgcccactggggagtcctagcgggcatagcgtatttctccatggtggggaactgggcgaaggtcctgctagtgct
e10174g   tggtgcccactggggagtcctagcgggcatagcgtatttctccatggtggggaactgggcgaaggtcctgctagtgct
e10174h   tggtgcccactggggagtcctagcgggcatagcgtatttctccatggtggggaactgggcgaaggtcctgctagtgct
e10174i   tggtgcccactggggagtcctagcgggcatagcgtatttctccatggtggggaactgggcgaaggtcctgctagtgct
e10174j   tggtgcccactggggagtcctagcgggcatagcgtatttctccatggtggggaactgggcgaaggtcctgctagtgct
e10187a   tggtgcccactggggagtcctagcgggcatagcgtatttctccatggtggggaactgggcgaaggtcctgctagtgct
e10187b   tggtgcccactggggagtcctagcgggcatagcgtatttctccatggtggggaactgggcgaaggtcctgctagtgct
e10187c   tggtgcccactggggagtcctagcgggcatagcgtatttctccatggtggggaactgggcgaaggtcctgctagtgct
e10187d   tggtgcccactggggagtcctagcgggcatagcgtatttctccatggtggggaactgggcgaaggtcctgctagtgct
e10187e   tggtgcccactggggagtcctagcgggcatagcgtatttctccatggtggggaactgggcgaaggtcctgctagtgct
e10187f   tggtgcccactggggagtcctagcgggcatagcgtatttctccatggtggggaactgggcgaaggtcctgctagtgct
e10187g   tggtgcccactggggagtcctagcgggcatagcgtatttctccatggtggggaactgggcgaaggtcctgctagtgct
e10187h   tggtgcccactggggagtcctagcgggcatagcgtatttctccatggtggggaactgggcgaaggtcctgctagtgct
e10187i   tggtgcccactggggagtcctagcgggcatagcgtatttctccatggtggggaactgggcgaaggtcctgctagtgct
e10187j   tggtgcccactggggagtcctagcgggcatagcgtatttctccatggtggggaactgggcgaaggtcctgctagtgct
e10193a   tggtgcccactggggagtcctagcgggcatagcgtatttctccatggtggggaactgggcgaaggtcctgctagtgct
e10193b   tggtgcccactggggagtcctagcgggcatagcgtatttctccatggtggggaactgggcgaaggtcctgctagtgct
e10193c   tggtgcccactggggagtcctagcgggcatagcgtatttctccatggtggggaactgggcgaaggtcctgctagtgct
e10193d   tggtgcccactggggagtcctagcgggcatagcgtatttctccatggtggggaactgggcgaaggtcctgctagtgct
e10193e   tggtgcccactggggagtcctagcgggcatagcgtatttctccatggtggggaactgggcgaaggtcctgctagtgct
e10193f   tggtgcccactggggagtcctagcgggcatagcgtatttctccatggtggggaactgggcgaaggtcctgctagtgct
e10193g   tggtgcccactggggagtcctagcgggcatagcgtatttctccatggtggggaactgggcgaaggtcctgctagtgct
e10193h   tggtgcccactggggagtcctagcgggcatagcgtatttctccatggtggggaactgggcgaaggtcctgctagtgct
e10193i   tggtgcccactggggagtcctagcgggcatagcgtatttctccatggtggggaactgggcgaaggtcctgctagtgct
e10193j   tggtgcccactggggagtcctagcgggcatagcgtatttctccatggtggggaactgggcgaaggtcctgctagtgct
e10203a   tggtgcccactggggagtcctagcgggcatagcgtatttctccttggtggggaactgggcgaaggtcctgctagtgct
e10203b   tggtgcccactggggagtcctagcgggcatagcgtatttctccttggtggggaactgggcgaaggtcctgctagtgct
e10203c   tggtgcccactggggagtcctagcgggcatagcgtatttctccttggtggggaactgggcgaaggtcctgctagtgct
e10203d   tggtgcccactggggagtcctagcgggcatagcgtatttctccatagtggggaactgggcgaaggtcctgctagtgct
e10203e   tggtgcccactggggagtcctagcgggcatagcgtatttctccatggtggggaactgggcgaaggtcctgctagtgct
e10203f   tggtgcccactggggagtcctagcgggcatagcgtatttctccatagtggggaactgggcgaaggtcctgctagtgct
e10203h   tggtgctcactggggagtcctagcgggcatagcgtatttctccttggtggggaactgggcgaaggtcctgctagtgct
e10203i   tggtgcccactggggagtcctagcgggcatagcgtatttctccttggtggggaactgggcgaaggtcctgctagtgct
e10203j   tggtgcccactggggagtcctagcgggcatagcgtatttctccatagtggggaactgggcgaaggtcctgctagtgct
e10205a   tggtgcccactggggagtcctagcgggcatagcgtatttctccatggtggggaactgggcgaaggtcctgctagtgct
e10205b   tggtgcccactggggagtcctagcgggcatagcgtatttctccatggtggggaactgggcgaaggtcctgctagtgct
e10205c   tggtgcccactggggagtcctagcgggcatagcgtatttctccatggtggggaactgggcgaaggtcctgctagtgct
e10205d   tggtgcccactggggagtcctagcgggcatagcgtatttctccatggtggggaactgggcgaaggtcctgctagtgct
e10205e   tggtgcccactggggagtcctagcgggcatagcgtatttctccatggtggggaactgggcgaaggtcctgctagtgct
e10205f   tggtgcccactggggagtcctagcgggcatagcgtatttctccatggtggggaactgggcgaaggtcctgctagtgct
e10205g   tggtgcccactggggagtcctagcgggcatagcgtatttctccatggtggggaactgggcgaaggtcctgctagtgct
e10205h   tggtgcccactggggagtcctagcgggcatagcgtatttctccatggtggggaactgggcgaaggtcctgctagtgct
e10205i   tggtgcccactggggagtcctagcgggcatagcgtatttctccatggtggggaactgggcgaaggtcctgctagtgct
e10205j   tggtgcccactggggagtcctagcgggcatagcgtatttctccatggtggggaactgggcgaaggtcctgctagtgct
e10209a   tggtgcccactggggagtcctagcgggcatagcgtatttctccatagcggggaactgggcgaaggtcctgctagtgct
e10209b   tggtgcccactggggagtcctagcgggcatagcgtatttctccatggcggggaactgggcgaaggtcctgctagtgct
e10209c   tggtgcccactggggagtcctagcgggcatagcgtatttctccatggcggggaactgggcgaaggtcctgctagtgct
e10209d   tggtgcccactggggagtcctagcgggcatagcgtatttctccatggtggggaactgggcgaaggtcctgctagtgct
e10209e   tggtgcccactggggagtcctagcgggcatagcgtatttctccatggcggggaactgggcgaaggtcctgctagtgct
e10209f   tggtgcccactggggagtcctagcgggcatagcgtatttctccatggcggggaactgggcgaaggtcctgctagtgct
e10209g   tggtgcccactggggagtcctagcgggcatagcgtatttctccatggcggggaactgggcgaaggtcctgctagtgct
e10209h   tggtgcccactggggagtcctagcgggcatagcgtatttctccatggcggggaactgggcgaaggtcctgctagtgct
e10209i   tggtgcccactggggagtcctagcgggcatagcgtatttctccatggtggggaactgggcgaaggtcctgctagtgct
e10209j   tggtgcccactggggagtcctagcgggcatagcgtatttctccatggcggggaactgggcgaaggtcctgctagtgct
e10213a   tggtggccactggggagtcctagcgggcatagcgtatttttccatggtggggaactgggcgaaggtcctgctagtgct
e10213b   tggtgcccactggggagtcctagcgggcatagcgtatttttccatggtggggaactgggcgaaggtcctgctagtgct
e10213c   tggtgcccactggggagtcctagcgggcatagcgtatttttccatggtggggaactgggcgaaggtcctgctagtgct
e10213d   tggtgcccactggggagtcctagcgggcatagcgtatttttccatggtggggaactgggcgaaggtcctgctagtgct
e10213e   tggtgcccactggggagtcctagcgggcatagcgtatttttccatggtggggaactgggcgaaggtcctgctagtgct
e10213f   tggtgcccactggggagtcctagcgggcatagcgtatttttccatggtggggaactgggcgaaggtcctgctagtgct
e10213g   tggtgcccactggggagtcctagcgggcatagcgtatttttccatggtggggaactgggcgaaggtcctgctagtgct
e10213h   tggtgcccactggggagtcctagcgggcatagcgtatttttccatggtggggaactgggcgaaggtcctgctagtgct
e10213i   tggtgcccactggggagtcctagcgggcatagcgtatttttccatggtggggaactgggcgaaggtcctgctagtgct
e10213j   tggtgcccactggggagtcctagcgggcatagcgtatttttccatggtggggaactgggcgaaggtcctgctagtgct
e10223a   tggtgcccactggggagtcctagcgggcatagcgtatttctccatggtggggaactgggcgaaggtcctgctagtgct
e10223b   tggtgcccactggggagtcctagcgggcatagcgtatttctccatggtggggaactgggcgaaggtcctgctagtgct
e10223c   tggtgcccactggggagtcctagcgggcatagcgtatttctccatggtggggaactgggcgaaggtcctgctagtgct
e10223d   tggtgcccactggggagtcctagcgggcatagcgtatttctccatggtggggaactgggcgaaggtcctgctagtgct
e10223e   tggtgcccactggggagtcctagcgggcatagcgtatttctccatggtggggaactgggcgaaggtcctgctagtgct
e10223f   tggtgcccactggggagtcctagcgggcatagcgtatttctccatggtggggaactgggcgaaggtcctgctagtgct
e10223g   tggtgcccactggggagtcctagcgggcatagcgtatttctccatggtggggaactgggcgaaggtcctgctagtgct
e10223h   tggtgcccactggggagtcctagcgggcatagcgtatttctccatggtggggaactgggcgaaggtcctgctagtgct
e10223i   tggtgcccactggggagtcctagcgggcatagcgtatttctccatggtggggaactgggcgaaggtcctgctagtgct
e10223j   tggtgcccactggggagtcctagcgggcatagcgtatttctccatggtggggaactgggcgaaggtcctgctagtgct
e10231a   tggtgcccactggggagtcctagcgggcatagcgtatttctccatggtggggaactgggcgaaggtcctgctagtgct
e10231b   tggtgcccactggggagtcctagcgggcatagcgtatttctccatggtggggaactgggcgaaggtcctgctagtgct
e10231c   tggtgcccactggggagtcctagcgggcatagcgtatttctccatggtggggaactgggcgaaggtcctgctagtgct
e10231d   tggtgcccactggggagtcctagcgggcatagcgtatttctccatggtggggaactgggcgaaggtcctgctagtgct
e10231e   tggtgcccactggggagtcctagcgggcatagcgtatttctccatggtggggaactgggcgaaggtcctgctagtgct
e10231f   tggtgcccactggggagtcctagcgggcatagcgtatttctccatggtggggaactgggcgaaggtcctgctagtgct
e10231g   tggtgcccactggggagtcctagcgggcatagcgtatttctccatggtggggaactgggcgaaggtcctgctagtgct
e10231h   tggtgcccactggggagtcctagcgggcatagcgtatttctccatggtggggaactgggcgaaggtcctgctagtgct
e10231i   tggtgcccactggggagtcctagcgggcatagcgtatttctccatggtggggaactgggcgaaggtcctgctagtgct
e10231j   tggtgcccactggggagtcctagcgggcatagcgtatttctccatggtggggaactgggcgaaggtcctgctagtgct
e10239a   tgatgcccactggggagtcctagcgggcgtagcgtatttctccttggtggggaactgggcgaaggtcctgatagtgct
e10239b   tggtgcccactggggagtcctagcgggcgtagcgtatttctccttggtggggaactgggcgaaggtcctgatagtgct
e10239c   tggtgcccactggggagtcctagcgggcgtagcgtatttctccttggtggggaactgggcgaaggtcctgatagtgct
e10239d   tggtgcccactggggagtcctagcgggcgtagcgtatttctccttggtggggaactgggcgaaggtcctgatagtgct
e10239e   tggtgcccactggggagtcctagcgggcgtagcgtatttctccttggcggggaactgggcgaaggtcctgatagtgct
e10239f   tggtgcccactggggagtcctagcgggcgtagcgtatttctccttggtggggaactgggcgaaggtcctgatagtgct
e10239g   tggtgcccactggggagtcctagcgggcgtagcgtatttctccttggtggggaactgggcgaaggtcctgatagtgct
e10239h   tggtgcccactggggagtcctagcgggcgtagcgtatttctccttggtgggaaactgggcgaaggtcctgatagtgct
e10239i   tggtgcccactggggagtcctagcgggcatagcgtatttcgccatggtggggaactgggcgaaggtcctgatagtgct
e10239j   tggtgcccactggggagtcctagcgggcgtagcgtatttctccttggtggggaactgggcgaaggtcctgatagtgct
e10239k   tggtgcccactggggagtcctagcgggcgtagcgtatttctccttggcggggaactgggcgaaggtcctgatagtgct
e10239l   tggtgcccactggggagtcctagcgggcgtagcgtatttctccttggcggggaattgggcgaaggtcctgatagtgct
e10239m   tggtgcccactggggagtcctagcgggcgtagcgtatttctccttggcggggaactgggcgaaggtcctgatagtgct
e10239n   tggtgcccactggggagtcctagcgggcgtagcgtatttctccttggtggggaactgggcgaaggtcctgatagtgct
e10239o   tggtgcccactggggagtcctagcgggcatagcgtatttctccatggtggggaactgggcgaaggtcctgacagtgct
e10239p   tggtgcccactggggagtcctagcgggcgtagcgtatttctccttggtggggaactgggcgaaggtcctgatagtgct
e10239q   tggtgcccactggggagtcctagcgggcgtagcgtatttctccttggtggggaactgggcgaaggtcctgatagtgct
e10239r   tggtgcccactggggagtcctagcgggcgtagcgtatttctccttggtggggaactgggcgaaggtcctgatagtgct
e10239s   tggtgcccactggggagtcctagtgggcatagcgtacttctccatggtggggaactgggcgaaagtcctgatagtgct
e10239t   tggtgcccactggggagtcctagcgggcgtagcgtacttctccttggcagggaactgggcgaaggtcctgatagtgct
e10241a   tggtgcccactggggagtcctagcgggcatagcgtatttctccatggtggggaactgggcgaaggtcctgctagtgct
e10241b   tggtgcccactggggagtcctagcgggcatagcgtatttctccatggtggggaactgggcgaaggtcctgctagtgct
e10241c   tggtgcccactggggagtcctagcgggcatagcgtatttctccatggtggggaactgggcgaaggtcctgctagtgct
e10241d   tggtgcccactggggagtcctagcgggcatagcgtatttctccatggtggggaactgggcgaaggtcctgctagtgct
e10241e   tggtgcccactggggagtcctagcgggcatagcgtatttctccatggtggggaactgggcgaaggtcctgctagtgct
e10241f   tggtgcccactggggagtcctagcgggcatagcgtatttctccatggtggggaactgggcgaaggtcctgctagtgct
e10241g   tggtgcccactggggagtcctagcgggcatagcgtatttctccatggtggggaactgggcgaaggtcctgctagtgct
e10241h   tggtgcccactggggagtcctagcgggcatagcgtatttctccatggtggggaactgggcgaaggtcctgctagtgct
e10241i   tggtgcccactggggagtcctagcgggcatagcgtatttctccatggtggggaactgggcgaaggtcctgctagtgct
e10241j   tggtgcccactggggagtcctagcgggcatagcgtatttctccatggtggggaactgggcgaaggtcctgctagtgct
e10247a   tggtgcccactggggagtcctagcgggcatagcgtatttctccatggtggggaactgggcgaaggtcctgctagtgct
e10247b   tggtgcccactggggagtcctagcgggcatagcgtatttctccatggtggggaactgggcgaaggtcctgctagtgct
e10247c   tggtgcccactggggagtcctagcgggcatagcgtatttctccatggtggggaactgggcgaaggtcctgctagtgct
e10247d   tggtgcccactggggagtcctagcgggcatagcgtatttctccatggtggggaactgggcgaaggtcctgctagtgct
e10247e   tggtgcccactggggagtcctagcgggcatagcgtatttctccatggtggggaactgggcgaaggtcctgctagtgct
e10247f   tggtgcccactggggagtcctagcgggcatagcgtatttctccatggtggggaactgggcgaaggtcctgctagtgct
e10247g   tggtgcccactggggagtcctagcgggcatagcgtatttctccatggtggggaactgggcgaaggtcctactagtgct
e10247h   tggtgcccactggggagtcctagcgggcatagcgtatttctccatggtggggaactgggcgaaggtcctgctagtgct
e10247i   tggtgcccactggggagtcctagcgggcatagcgtatttctccatggtggggaactgggcgaaggtcctgctagtgct
e10249a   tggtgcccactggggagtcctagcgggcatagcgtatttctccatggtggggaactgggcgaaggtcctgctagtgct
e10249b   tggtgcccactggggagtcctagcgggcatagcgtatttctccatggtggggaactgggcgaaggtcctgctagtgct
e10249c   tggtgcccactggggagtcctagcgggcatagcgtatttctccatggcggggaactgggcgaaggtcctgctggtgct
e10249d   tggtgcccactggggagtcctagcgggcatagcgtatttctccatggtggggaactgggcgaaggtcctgctagtgct
e10249e   tggtgcccactggggagtcctagcgggcatagcgtatttctccatggtggggaactgggcgaaggtcctgctagtgct
e10249f   tggtgcccactggggagtcctagcgggcatagcgtatttcgccatggtggggaactgggcgaaggtcctgctagtgct
e10249g   tggtgcccactggggagccctagcgggcatagcgtattcctccatggtggggaactgggcgaaggtcctgctagtgct
e10249h   tggtgcccactggggagtcctagcgggcatagcgtatttcgccatggtggggaactgggcgaaggtcctgctagtgct
e10249i   tggtgcccactggggagtcctagcgggcatagcgtatttctccatggtggggaactgggcgaaggtcctgctagtgct
e10249j   tggtgcccactggggagtcctagcgggcatagcgtatttctccatggtggggaactgggcgaaggtcctgctagtgct
e10251a   tggtgcccactggggagtcctagcgggcatagcgtatttctccatggtggggaactgggcgaaggtcctgctagtgct
e10251b   tggtgcccactggggagtcctagcgggcatagcgtatttctccatggtggggaactgggcgaaggtcctgctagtgct
e10251c   tggtgcccactggggagtcctagcgggcatagcgtatttctccatggtggggaactgggcgaaggtcctgctagtgct
e10251d   tggtgcccactggggagtcctagcgggcatagcgtatttctccatggtggggaactgggcgaaggtcctgctagtgct
e10251e   tggtgcccactggggagtcctagcgggcatagcgtatttctccatggtggggaactgggcgaaggtcctgctagtgct
e10251f   tggtgcccactggggagtcctagcgggcatagcgtatttctccatggtggggaactgggcgaaggtcctgctagtgct
e10251g   tggtgcccactggggagtcctagcgggcatagcgtatttctccatggtggggaactgggcgaaggtcctgctagtgct
e10251h   tggtgcccactggggagtcctagcgggcatagcgtatttctccatggtggggaactgggcgaaggtcctgctagtgct
e10251i   tggtgcccactggggagtcctatcgggcatagcgtatttctccatggtggggaactgggcgaaggtcctgctagtgct
e10251j   tggtgcccactggggagtcctagcgggcatagcgtatttctccatggtggggaactgggcgaaggtcctgctagtgct
e10253a   tggggcccactggggagtcctagcgggcatagcgtatttctccatggtggggaactgggcgaaggtcctgctagtgct
e10253b   tggtgcccactggggagtcctagcgggcatagcgtatttctccatggtggggaactgggcgaaggtcctgctagtgct
e10253c   tggtgcccactggggagtcctagcgggcatagcgtatttctccatggtggggaactgggcgaaggtcctgctagtgct
e10253d   tggtgcccactggggagtcctagcgggcatagcgtatttctccatggtggggaactgggcgaaggtcctgctagtgct
e10253e   tggtgcccactggggagtcctagcgggcatagcgtatttctccatggtggggaactgggcgaaggtcctgctagtgct
e10253f   tggtgcccactggggagtcctagcgggcatagcgtatttctccatggtggggaactgggcgaaggtcctgctagtgct
e10253g   tggtgcccactggggagtcctagcgggcatagcgtatttctccatggtggggaactgggcgaaggtcctgctagtgct
e10253h   tggtgcccactggggagtcctagcgggcatagcgtatttctccatggtggggaactgggcgaaggtcctgctagtgct
e10253i   tggtgcccactggggagtcctagcgggcatagcgtatttctccatggtggggaactgggcgaaggtcctgctagtgct
e10253j   tggtgcccactggggagtcctagcgggcatagcgtatttctccatggtggggaactgggcgaaggtcctgctagtgct
e10255a   tggtgcccactggggagtcctagcgggcatagcgtatttctccatggtggggaactgggcgaaggtcctgctagtgct
e10255b   tggtgcccactggggagtcctagcgggcatagcgtatttctccatggtggggaactgggcgaaggtcctgctagtgct
e10255c   tggtgcccactggggagtcctagcgggcatagcgtatttctccatggtggggaactgggcgaaggtcctgctagtgct
e10255d   tggtgcccactggggagtcctagcggacatagcgtatttctccatggtggggaactgggcgaaggtcctgctggtgct
e10255e   tggtgcccactggggagtcctagcgggcatagcgtatttctccatggtggggaactgggcgaaggtcctgctagtgct
e10255f   tggtgcccactggggagtcctagcgggcatagcgtatttctccatggtggggaactgggcgaaggtcctgctagtgct
e10255g   tggtgcccactggggagtcctagcgggcatagcgtatttctccatggtggggaactgggcgaaggtcctgctagtgct
e10255h   tggtgcccactggggagtcctagcgggcatagcgtatttctccatggtggggaactgggcgaaggtcctgctagtgct
e10255i   tggtgcccactggggagtcctagcgggcatagcgtatttctccatggtggggaactgggcgaaggtcctgctagtgct
e10255j   tggtgcccactggggagtcctagcgggcatagcgtatttctccatggtggggaactgggcgaaggtcctgctagtgct
e10261a   tggtgcccactggggagtcctagcgggcatagcgtatttctccatggtggggaactgggcgaaggtcctgctagtgct
e10261b   tggtgcccactggggagtcctagcgggcatagcgtatttctccatggtggggaactgggcgaaggtcctgctagtgct
e10261c   tggtgcccactggggagtcctagcgggcatagcgtatttctccatggtggggaactgggcgaaggtcctgctagtgct
e10261d   tggtgcccactggggagtcctagcgggcatagcgtatttctccatggtggggaactgggcgaaggtcctgctagtgct
e10261e   tggtgcccactggggagtcctagcgggcatagcgtatttctccatggtggggaactgggcgaaggtcctgctagtgct
e10261f   tggtgcccactggggagtcctagcgggcatagcgtatttctccatggtggggaactgggcgaaggtcctgctagtgct
e10261g   tggtgcccactggggagtcctagcgggcatagcgtatttctccatggtggggaactgggcgaaggtcctgctagtgct
e10261h   tggtgcccactggggagtcctagcgggcatagcgtatttctccatggtggggaactgggcgaaggtcctgctagtgct
e10261i   tggtgcccactggggagtcctagcgggcatagcgtatttctccatggtggggaactgggcgaaggtcctgctagtgct
e10261j   tggtgcccactggggagtcctagcgggcatagcgtatttctccatggtggggaactgggcgaaggtcctgctagtgct
e10262a   tggtgcccactggggagtcctagcgggcatagcgtatttctccatggtggggaactgggcgaaggtcctgctagtgct
e10262b   tggtgcccactggggagtcctagcgggcatagcgtatttctccatggtggggaactgggcgaaggtcctgctagtgct
e10262c   tggtgcccactggggagtcctagcgggcatagcgtatttctccatggtggggaactgggcgaaggtcctgctagtgct
e10262d   tggtgcccactggggagtcctagcgggcatagcgtatttctccatggtggggaactgggcgaaggtcctgttagtgct
e10262e   tggtgcccactggggagtcctagcgggcatagcgtatttctccatggtggggaactgggcgaaggtcctgctagtgct
e10262f   tggtgcccactggggagtcctagcgggcatagcgtatttctccatggtggggaactgggcgaaggtcctgctagtgct
e10262g   tggtgcccactggggagtcctagcgggcatagcgtatttctccatggtggggaactgggcgaaggtcctgctagtgct
e10262h   tggtgcccactggggagtcctggcgggcatagcgtatttctccatggtggggaactgggcgaaggtcctgctagtgct
e10262i   tggtgcccactggggagtcctagcgggcatagcgtatttctccatggtggggaactgggcgaaggtcctgctagtgct
e10262j   tggtgcccactggggagtcctagcgggcatagcgtatttctccatggtggggaactgggcgaaggtcctgctagtgct
e10279a   tggtgcccactggggaatcctagcgggcatagcgtatttctccatggtgggaaactgggcgaaggtcctgctagtgct
e10279b   tggtgcccactggggaatcctagcgggcatagcgtatttctccatggtgggaaactgggcgaaggtcctgctagtgct
e10279c   tggtgcccactggggaatcctagcgggcatagcgtatttctccatggtgggaaactgggcgaaggtcctgctagtgct
e10279d   tggtgcccactggggaatcctagcgggcatagcgtatttctccatggtggggaactgggcgaaggtcctgctagtgct
e10279e   tggtgcccactggggaatcctagcgggcatagcgtatttctccatggtggggaactgggcgaaggtcctgctagtgct
e10279f   tggtgcccactggggaatcctagcgggcatagcgtatttctccatggtgggaaactgggcgaaggtcctgctagtgct
e10279g   tggtgcccactggggaatcctatcgggcatagcgtatttctccatggtgggaaactgggcgaaggtcctgctagtgct
e10279h   tggtgcccactggggaatcctagcgggcatagcgtatttctccatggtgggaaactgggcgaaggtcctgctagtgct
e10279i   tggtgcccactggggaatcctagcgggcatagcgtatttctccatggtgggaaactgggcgaaggtcctgctagtgct
e10279j   tggtgcccactggggaatcctagcgggcatagcgtatttctccatggtgggaaactgggcgaaggtcctgctagtgct
e10281a   cggtgcccactggggagtcctagcgggcatagcgtatttctccatggtggggaactgggcgaaggtcctgctagtgct
e10281b   tggtgcccactggggagtcctagcgggcatagcgtatttctccatggtggggaactgggcgaaggtcctgctagtgct
e10281c   cggtgcccactggggagtcctagcgggcatagcgtatttctccatggtggggaactgggcgaaggtcctgctagtgct
e10281d   tggtgcccactggggagtcctagcgggcatagcgtatttctccatggtggggaactgggcgaaggtcctgctagtgct
e10281e   tggtgcccactggggagtcctagcgggcatagcgtatttctccatggtggggaactgggcgaaggtcctgctagtgct
e10281f   cggtgcccactggggagtcctagcgggcatagcgtatttctccatggtggggaactgggcgaaggtcctgctagtgct
e10281g   cggtgcccactggggagtcctagcgggcatagcgtatttctccatggtggggaactgggcgaaggtcctgctagtgct
e10281h   cggtgcccactggggagtcctagcgggcatagcgtatttctccatggtggggaactgggcgaaggtcctgctagtgct
e10281i   tggtgcccactggggagtcctagcgggcatagcgtatttctccatggtggggaactgggcgaaggtcctgctagtgct
e10281j   tggtgcccactggggagtcctagcgggcatagcgtatttctccatggtggggaactgggcgaaggtcctgctagtgct
e10287a   tggtgcccactggggagtcctagcgggcatagcgtatttctccatggtggggaactgggcgaaggtcctgctagtgct
e10287b   tggtgcccactggggagtcctagcgggcatagcgtatttctccatggtggggaactgggcgaaggtcctgctagtgct
e10287c   tggtgcccactggggagtcctagcgggcatagcgtatttctccatggtggggaactgggcgaaggtcctgctagtgct
e10287d   tggtgcccactggggagtcctagcgggcatagcgtatttctccatggtggggaactgggcgaaggtcctgctagtgct
e10287e   tggtgcccactggggagtcctagcgggcatagcgtatttctccatggtggggaactgggcgaaggtcctgctagtgct
e10287f   tggtgcccactggggagtcctagcgggcatagcgtatttctccatggtggggaactgggcgaaggtcctgctagtgct
e10287g   tggtgcccactggggagtcctagcgggcatagcgtatttctccatggtggggaactgggcgaaggtcctgctagtgct
e10287h   tggtgcccactggggagtcctagcgggcatagcgtatttctccatggtggggaactgggcgaaggtcctgctagtgct
e10287i   tggtgcccactggggagtcctagcgggcatagcgtatttctccatggtggggaactgggcgaaggtcctgctagtgct
e10287j   tggtgcccactggggagtcctagcgggcatagcgtatttctccatggtggggaactgggcgaaggtcctgctagtgct
e10287k   tggtgcccactggggagtcctagcgggcatagcgtatttctccatggtggggaactgggcgaaggtcctgctagtgct
e10287l   tggtgcccactggggagtcctagcgggcatagcgtatttctccatggtggggaactgggcgaaggtcctgctagtgct
e10287m   tggtgcccactggggagtcctagcgggcatagcgtatttctccatggtggggaactgggcgaaggtcctgctagtgct
e10287n   tggtgcccactggggagtcctagcgggcatagcgtatttctccatggtggggaactgggcgaaggtcctgctagtgct
e10287o   tggtgcccactggggagtcctagcgggcatagcgtatttctccatggtggggaactgggcgaaggtcctgctagtgct
e10287p   tggtgcccactggggagtcctagcgggcatagcgtatttctccatggtggggaactgggcgaaggtcctgctagtgct
e10287q   tggtgcccactggggagtcctagcgggcatagcgtatttctccatggtggggaactgggcgaaggtcctgctagtgct
e10287r   tggtgcccactggggagtcctagcgggcatagcgtatttctccatggtggggaactgggcgaaggtcctgctagtgct
e10287s   tggtgcccactggggagtcctagcgggcatagcgtatttctccatggtggggaactgggcgaaggtcctgctagtgct
e10287t   tggtgcccactggggagtcctagcgggcatagcgtatttctccatggtggggaactgggcgaaggtcctgctagtgct
e10295a   tggtgcccactggggagtcctagcgggcatagcgtatttctccatggtggggaactgggcgaaggtcctgctagtgct
e10295b   tggtgcccactggggagtcctagcgggcatagcgtatttctccatggtggggaactgggcgaaggtcctgctagtgct
e10295c   tggtgcccactggggagtcctagcgggcatagcgtatttctccatggtggggaactgggcgaaggtcctgctagtgct
e10295d   tggtgcccactggggagtcctagcgggcatagcgtatttctccatggtggggaactgggcgaaggtcctgctagtgct
e10295e   tggtgcccactggggagtcctagcgggcatagcgtatttctccatggtggggaactgggcgaaggtcctgctagtgct
e10295f   tggtgcccactggggagtcctagcgggcatagcgtatttctccatggtggggaactgggcgaaggtcctgctagtgct
e10295g   tggtgcccactggggagtcctagcgggcatagcgtatttctccatggtggggaactgggcgaaggtcctgctagtgct
e10295h   tggtgcccactggggagtcctagcgggcatagcgtatttctccatggtggggaactgggcgaaggtcctgctagtgct
e10295i   tggtgcccactggggagtcctagcgggcatagcgtatttctccatggtggggaactgggcgaaggtcctgctagtgct
e10295j   tggtgcccactggggagtcctagcgggcatagcgtatttctccatggtggggaactgggcgaaggtcctgctagtgct
e10313a   tggtgcccactggggagtcctagcgggcatagcgtatttctccatggcggggaactgggcgaaggtcctgctagtgct
e10313b   tggtgcccactggggagtcctagcgggcatagcgtatttctccatggtggggaactgggcgaaggtcttgctagtgct
e10313c   tggtgcccactggggagtcctagcgggcatagcgtatttctccatggtggggaactgggcgaaggtcctgctagtgct
e10313d   tggtgcccactggggagtcctagcgggcatagcgtatttctccatggcggggaactgggcgaaggtcctgctggtgct
e10313e   tggtgcccactggggagtcctagcgggcatagcgtatttctccatggcggggaactgggcgaaggtcctgctagtgct
e10313f   tggtgcccactggggagtcctagcgggcatagcgtatttctccatggcggggaactgggcgaaggtcctgctagtgct
e10313g   tggtgcccactggggagtcctagcgggcatagcgtatttctccatggcggggaactgggcgaaggtcctgctagtgct
e10313h   tggtgcccactggggagtcctagcgggcatagcgtatttctccatggcggggaactgggcgaaggtcctgctggtgct
e10313i   tggtgcccactggggagtcctagcgggcatagcgtatttctccatggcggggaactgggcgaaggtcctgctagtgct
e10313j   tggtgcccactggggagtcctagcgggcatagcgtatttctccatggtggggaactgggcgaaggtcctgctagtgct
e10319a   tggtgcccactggggagtcctagcgggcatagcgtatttctccatggtggggaactgggcgaaggtcctgctagtgct
e10319b   tggtgcccactggggagtcctagcgggcatagcgtatttctccatggtggggaactgggcgaaggtcctgctagtgct
e10319c   tggtgcccactggggagtcctagcgggcatagcgtatttctccatggtggggaactgggcgaaggtcctgctagtgct
e10319d   tggtgcccactggggagtcctagcgggcatagcgtatttctccatggtggggaactgggcgaaggtcctgctagtgct
e10319e   tggtgcccactggggagtcctagcgggcatagcgtatttctccatggtggggaactgggcgaaggtcctgctagtgct
e10319f   tggtgcccactggggagtcctagcgggcatagcgtatttctccatggtggggaactgggcgaaggtcctgctagtgct
e10319g   tggtgcccactggggagtcctagcgggcatagcgtatttctccatggtggggaactgggcgaaggtcctgctagtgct
e10319h   tggtgcccactggggagtcctagcgggcatagcgtatttctccatggtggggaactgggcgaaggtcctgctagtgct
e10319i   tggtgcccactggggagtcctagcgggcatagcgtatttctccatggtggggaactgggcgaaggtcctgctagtgct
e10319j   tggtgcccactggggagtcctagcgggcatagcgtatttctccatggtggggaactgggcgaaggtcctgctagtgct
e10321a   tggtgcccactggggagtcctagcgggcatagcgtatttctccctggtggggaactgggcgaaggtcctgctagtgct
e10321b   tggtgcccactggggagtcctagcaggcatagcgtatttctccctggtggggaactgggcgaaggtcctgctagtgct
e10321c   tggtgcccactggggagtcctagcgggcatagcgtatttctccctggtggggaactgggcgaaggtcctgctagtgct
e10321d   tggtgcccactggggagtcctagcgggcatagcgtatttctccctggtggggaactgggcgaaggtcctgctagtgct
e10321e   tggtgcccactggggagtcctagcgggcatagcgtatttctccctggtggggaactgggcgaaggtcctgctagtgct
e10321f   tggtgcccactggggagtcctagcaggcatagcgtatttctccctggtggggaactgggcgaaggtcctgctagtgct
e10321g   tggtgcccactggggagtcctagcaggcatagcgtatttctccctggtggggaactgggcgaaggtcctgctagtgct
e10321h   tggtgcccactggggagtcctagcgggcatagcgtatttctccctggtggggaactgggcgaaggtcctgctagtgct
e10321i   tggtgcccactggggagtcctagcaggcatagcgtatttctccctggtggggaactgggcgaaggtcctgctagtgct
e10321j   tggtgcccactggggagtcctagcaggcatagcgtatttctccttggtggggaactgggcgaaggtcctgctagtgct
e10323a   tggtgcccactggggagtcctggcgggcatagcgtatttctccatggtggggaactgggcgaaggtcctggtagtgct
e10323b   tggtgcccactggggagtcctggcgggcatagcgtatttctccatggtggggaactgggcgaaggtcctggtagtgct
e10323c   tggtgcccactggggagtcctggcgggcatagcgtatttctccatggtggggaactgggcgaaggtcctggtagtgct
e10323d   tggtgcccactggggagtcctggcgggcatagcgtatttctccatggtggggaactgggcgaaggtcctggtagtgct
e10323e   tggtgctcactggggagtcctggcgggcatagcgtatttctccatggtggggaactgggcgaaggtcctggtggtgct
e10323f   tggtgctcactggggagtcctggcgggcatagcgtatttctccatggtggggaactgggcgaaggtcctggtagtgct
e10323g   tggtgctcactggggagtcctggcgggcatagcgtatttctccatggtggggaactgggcgaaggtcctggtggtgct
e10323h   tggtgctcactggggagtcctggcgggcatagcgtatttctccatggtggggaactgggcgaaggtcctggtggtgct
e10323i   tggtgctcactggggagtcctggcgggcatagcgtatttctccatggtggggaactgggcgaaggtcctggtggtgct
e10323j   tggtgcccactggggagtcctggcgggcatagcgtatttctccatggtggggaactgggcgaaggtcctggtagtgct
e10331a   tggtgcccactggggggtcctagcgggcatagcgtatttctccatggtagggaactgggcgaaggtcctgctagtact
e10331b   tggtgcccactggggggtcctagcgggcatagcgtatttctccatggtagggaactgggcgaaggtcctgctagtgct
e10331c   tggtgcccactggggggtcctagcgggcatagcgtatttctccatggtagggaactgggcgaaggtcctgctagtgct
e10331d   tggtgcccactggggggtcctagcgggcatagcgtatttctccatggtagggaactgggcgaaggtcctgctagtgct
e10331e   tggtgcccactggggggtcctagcgggcatagcgtatttctccatggtagggaactgggcgaaggtcctgctagtgct
e10331f   tggtgcccactggggggtcctagcgggcatagcgtatttctccatggtagggaactgggcgaaggtcctgctagtact
e10331g   tggtgcccactggggagtcctagcgggcatagcgtatttctccatggtagggaactgggcgaaggtcctgctagtgct
e10331h   tggtgcccactggggggtcctagcgggcatagcgtatttctccatggtagggaactgggcgaaggtcctgctagtact
e10331i   tggtgcccactggggagtcctagcgggcatagcgtatttctccatggtagggaactgggcgaaggtcctgctagtgct
e10331j   tggtgcccactggggggtcctagcgggcatagcgtatttctccatggtagggaactgggcgaaggtcctgctagtgct
e10332a   tggtgcccactggggagtcctagcgggcatagcgtatttctccttggcggggaactgggcgaaggtcctgctagtgct
e10332b   tggtgcccactggggagtcctagcgggcatagcgtatttctccttggcggggaactgggcgaaggtcctgctggtgct
e10332c   tggtgcccactggggagtcctagcgggcatagcgtatttctccttggcggggaactgggcgaaggtcctgctagtgct
e10332d   tggtgcccactggggagtcctagcgggcatagcgtatttctccttggcggggaactgggcgaaggtcctgctagtgct
e10332e   tggtgcccactggggagtcctagcgggcatagcgtatttctccttggcggggaactgggcgaaggtcctgctagtgct
e10332f   tggtgcccactggggagtcctagcgggcatcgcgtatttctccttggcggggaactgggcgaaggtcctgctagtgct
e10332g   tggtgcccactggggagtcctagcgggcatagcgtatttctccttggcggggaactgggcgaaggtcctgctagtgct
e10332h   tggtgcccactggggagtcctagcgggcatagcgtatttctccttggcggggaactgggcgaaggtcctgctagtgct
e10332i   tggtgcccactggggagtcctagcgggcatagcgtatttctccttggcggggaactgggcgaaggtcctgctagtgct
e10332j   tggtgcccactggggagtcctagcgggcatagcgtatttctccttggcggggaactgggcgaaggtcctgctagtgct
e10343a   tggagcccactggggagtcctagcgggcatagcgtatttctccatggtggggaactgggcgaaggtcctgctagtgct
e10343b   tggtgcccactggggagtcctagcgggcatagcgtatttctccatggtggggaactgggcgaaggtcctgctagtgct
e10343c   tggagcccactggggagtcctagcgggcatagcgtatttctccatggtggggaactgggcgaaggtcctgctagtgct
e10343d   tggagcccactggggagtcctagcgggcatagcgtatttctccatggtggggaactgggcgaaggtcctgctagtgct
e10343e   tggagcccactggggagtcctagtgggcatagcgtatttctccatggtggggaactgggcgaaggtcctgctagtgct
e10343f   tggagcccactggggagtcctagcgggcatagcgtatttctccatggtggggaactgggcgaaggtcctgctagtgct
e10343g   tggagcccactggggagtcctagcgggcatagcgtatttctccatggtggggaactgggcgaaggtcctgctagtgct
e10343h   tggagcccactggggagtcctagcgggcatagcgtatttctccatggtggggaactgggcgaaggtcctgctagtgct
e10343i   tggtgcccactggggagtcctagcgggcatagcgtatttctccatggtggggaactgggcgaaggtcctgttagtgct
e10343j   tggagcccactggggagtcctagcgggcatagcgtatttctccatggtggggaattgggcgaaggtcctgctagtgct
e10343k   tggtgcccactggggagtcctagcgggcatagcgtatttctccatggcggggaactgggcgaaggtcctgctagtgct
e10343l   tggtgcccactggggagtcctagcgggcatagcgtatttctccatggcggggaactgggcgaaggtcctgctagtgct
e10343m   tggtgcccactggggagtcctagcgggcatagcgtatttctccatggtggggaactgggcgaaggtcctgctagtgct
e10343n   tggtgcccactggggagtcctagcgggcatagcgtatttctccatggtggggaactgggcgaaggtcctgctagtgct
e10343o   tggagcccactggggagtcctagcgggcatagcgtatttctccatggtggggaactgggcgaaggtcctgctagtgct
e10343p   tggagcccactggggagtcctagcgggcatagcgtatttctccatggtggggaactgggcgaaggtcctgctagtgct
e10343q   tggtgcccactggggagtcctagcgggcatagcgtatttctccatggtggggaactgggcgaaggtcctgctagtgct
e10343r   tggtgcccactggggagtcctagcgggcatagcgtatttctccatggtggggaactgggcgaaggtcctgctagtgct
e10343s   tggtgcccactggggagtcctagcgggcatagcgtatttctccatggcggggaactgggcgaaggtcctgctagtgtt
e10343t   tggagcccactggggagtcctagcgggcatagcgtatttctccatggtggggaactgggcgaaggtcctgctagtgct
e10343u   tggtgcccactggggagtcctagcgggcatagcgtatttctccatggcggggaactgggcgaaggtcctgctagtgct
e10343v   tggtgcccactggggagtcctagcgggcatagcgtatttctccatggtggggaactgggcgaaggtcctgctagtgct
e10343w   tggtgcccactggggagtcctagcgggcatagcgtatttctccatggcggggaactgggcgaaggtcctgctagtgct
e10343x   tggtgcccactggggagtcctagcgggcatagcgtatttctccatggcggggaactgggcgaaggtcctgctagtgct
e10349a   tggtgcccactggggagtcctagcgggcatagcgtatttctccatggtggggaactgggcgaaggtcctgctagtgct
e10349b   tggtgcccactggggagtcctagcgggcatagcgtatttctccatggtggggaactgggcgaaggtcctgctagtgct
e10349c   tggtgcccactggggagtcctagcgggcatagcgtatttctccatggtggggaactgggcgaaggtcctgctagtgct
e10349d   tggtgcccactggggagtcctagcgggcatagcgtatttctccatggtggggaactgggcgaaggtcctgctagtgct
e10349e   tggtgcccactggggagtcctagcgggcatagcgtatttctccatggtggggaactgggcgaaggtcctgctagtgct
e10349f   tggtgcccactggggagtcctagcgggcatagcgtatttctccatggtggggaactgggcgaaggtcctgctagtgct
e10349g   tggtgcccactggggagtcctagcgggcatagcgtatttctccatggtggggaactgggcgaaggtcctgctagtgct
e10349h   tggtgcccactggggagtcctagcgggcatagcgtatttctccatggtggggaactgggcgaaggtcctgctagtgct
e10349i   tggtgcccactggggagtcctagcgggcatagcgtatttctccatggtggggaactgggcgaaggtcctgctagtgct
e10349j   tggtgcccactggggagtcctagcgggcatagcgtatttctccatggtggggaactgggcgaaggtcctgctagtgct
e10361a   tggtgcccactggggagtcctagcgggcatagcgtatttctccatggtggggaactgggcgaaggttctgctagtgct
e10361b   tggtgcccactggggagtcctagcgggcatagcgtatttctccatggtggggaactgggcgaaggttctgctagtgct
e10361c   tggtgcccactggggagtcctagcgggcatagcgtatttctccatggtggggaactgggcgaaggttctgctagtgct
e10361d   tggtgcccactggggagtcctagcgggcatagcgtatttctccatggtggggaactgggcgaaggttctgctagtgct
e10361e   tggtgcccactggggagtcctagcgggcatagcgtatttctccatggtggggaactgggcgaaggttctgctagtgct
e10361f   tggcgcccactggggagtcctagcgggcatagcgtatttctccatggtggggaactgggcgaaggttctgctagtgct
e10361g   tggtgcccactggggagtcctagcgggcatagcgtatttctccatggtggggaactgggcgaaggttctgctagtgct
e10361h   tggtgcccactggggagtcctagcgggcatagcgtatttctccatggtggggaactgggcgaaggttctgctagtgct
e10361i   tggtgcccactggggagtcctagcgggcatagcgtatttctccatggtggggaactgggcgaaggttctgctagtgct
e10361j   tggtgcccactggggagtcctagcgggcatagcgtatttctccatggtggggaactgggcgaaggttctgctagtgct
e10363a   tggtgcccactggggagtcctagcgggcatagcgtatttctccatggtggggaactgggcgaaggtcctgctagtgct
e10363b   tggtgcccactggggagtcctagcgggcatagcgtatttctccatggtggggaactgggcgaaggtcctgctagtgct
e10363c   tggtgcccactggggagtcctagcgggcatagcgtatttctccatggtggggaactgggcgaaggtcctgctagtgct
e10363d   tggtgcccactggggagtcctagcgggcatagcgtatttctccatggtggggaactgggcgaaggtcctgctagtgct
e10363e   tggtgcccactggggagtcctagcgggcatagcgtatttctccatggtggggaactgggcgaaggtcctgctagtgct
e10363f   tggtgcccactggggagtcctagcgggcatagcgtatttctccatggtggggaactgggcgaaggtcctgctagtgct
e10363g   tggtgcccactggggagtcctagcgggcatagcgtatttctccatggtggggaactgggcgaaggtcctgctagtgct
e10363h   tggtgcccactggggagtcctagcgggcatagcgtatttctccatggtggggaactgggcgaaggtcctgctagtgct
e10363j   tggtgcccactggggagtcctagcgggcatagcgtatttctccatggtggggaactgggcgaaggtcctgctagtgct
e10363o   tggtgcccactggggagtcctagcgggcatagcgtatttctccatggtggggaactgggcgaaggtcctgctagtgct
e10389a   tggtgcccactggggagtcctagcgggcatagcgtatttctccatggtggggaactgggcgaaggtcctgctagtgct
e10389b   tggtgcccactggggagtcctagcgggcatagcgtatttctccatggtggggaactgggcgaaggtcctgctagtgct
e10389c   tggtgcccactggggagtcctagcgggcatagcgtatttctccatggtggggaactgggcgaaggtcctgctagtgct
e10389d   tggtgcccactggggagtcctagcgggcatagcgtatttctccatggtggggaactgggcgaaggtcctgctagtgct
e10389e   tggtgcccactggggagtcctagcgggcatagcgtatttctccatggtggggaactgggcgaaggtcctgctagtgct
e10389f   tggtgcccactggggagtcctagcgggcatagcgtatttctccatggtggggaactgggcgaaggtcctgctagtgct
e10389g   tggtgcccactggggagtcctagcgggcatagcgtatttctccatggtggggaactgggcgaaggtcctgctagtgct
e10389h   tggtgcccactggggagtcctagtgggcatagcgtatttctccatggtggggaactgggcgaaggtcctgctagtgct
e10389i   tggtgcccactggggagtcctagcgggcatagcgtatttctccatggtggggaactgggcgaaggtcctgctagtgct
e10389j   tggtgcccactggggagtcctagcgggcatagcgtatttctccatggtggggaactgggcgaaggtcctgctagtgct
e10389k   tggtgcccactggggagtcctagcgggcatagcgtatttctccatggtggggaactgggcgaaggtcctgctagtgct
e10389l   tggtgcccactggggagtcctagcgggcatagcgtatttctccatggtggggaactgggcgaaggtcctgctagtgct
e10389m   tggtgcccactggggagtcctagcgggcatagcgtatttctccatggtggggaactgggcgaaggtcctgctagtgct
e10389n   tggtgcccactggggagtcctagcgggcatagcgtatttctccatggtggggaactgggcgaaggtcctgctagtgct
e10389o   tggtgcccactggggagtcctagcgggcatagcgtatttctccatggtggggaactgggcgaaggtcctgctagtgct
e10389p   tggtgcccactggggagtcctagcgggcatagcgtatttctccatggtggggaactgggcgaaggtcctgctagtgct
e10389q   tggtgcccactggggagtcctagcgggcatagcgtatttctccatggtggggaactgggcgaaggtcctgctagtgct
e10389r   tggtgcccactggggagtcctagcgggcatagcgtatttctccatggtggggaactgggcgaaggtcctgctagtgct
e10389s   tggtgcccactggggagtcctagcgggcatagcgtatttctccatggtggggaactgggcgaaggtcctgctagtgct
e10407a   tggtgcccactggggagtcctagcgggcatagcgtatttctccatggtggggaactgggcgaaggtcctgctagtgct
e10407b   tggtgcccactggggagtcctagcgggcatagcgtatttctccatggtggggaactgggcgaaggtcctgctagtgct
e10407c   tggtgcccactggggagtcctagcgggcatagcgtatttctccatggtggggaactgggcgaaggtcctgctagtgct
e10407d   tggtgcccactggggagtcctagcgggcatagcgtatttctccatggtggggaactgggcgaaggtcctgctagtgct
e10407e   tggtgcccactggggagtcctagcgggcatagcgtatttctccatggtggggaactgggcgaaggtcctgctagtgct
e10407f   tggtgcccactggggagtcctagcgggcatagcgtatttctccatggtggggaactgggcgaaggtcctgctagtgct
e10407g   tggtgcccactggggagtcctagcgggcatagcgtatttctccatggtggggaactgggcgaaggtcctgctagtgct
e10407h   tggtgcccactggggagtcctagcgggcatagcgtatttctccatggtggggaactgggcgaaggtcctgctagtgct
e10407i   tggtgcccactggggagtcctagcgggcatagcgtatttctccatggtggggaactgggcgaaggtcctgctagtgct
e10407j   tggtgcccactggggagtcctagcgggcatagcgtatttctccatggtggggaactgggcgaaggtcctgctagtgct
e10409a   tggtgcccactggggagtcctagcgggcatagcgtatttctccatggtggggaactgggcgaaggtcctgctagtgct
e10409b   tggtgcccactggggagtcctagcgggcatagcgtatttctccatggtggggaactgggcgaaggtcctgctagtgct
e10409c   tggtgcccactggggagtcctagcgggcatagcgtatttctccatggtggggaactgggcgaaggtcctgctagtgct
e10409d   tggtgcccactggggagtcctagcgggcatagcgtatttctccatggtggggaactgggcgaaggtcctgctagtgct
e10409e   tggtgcccactggggagtcctagcgggcatagcgtatttctccatggtggggaactgggcgaaggtcctgctagtgct
e10409f   tggtgcccactggggagtcctagcgggcatagcgtatttctccatggtggggaactgggcgaaggtcctgctagtgct
e10409g   tggtgcccactggggagtcctagcgggcatagcgtatttctccatggtggggaactgggcgaaggtcctgctagtgct
e10409h   tggtgcccactggggagtcctagcgggcatagcgtatttctccatggtggggaactgggcgaaggtcctgctagtgct
e10409i   tggtgcccactggggagtcctagcgggcatagcgtatttctccatggtggggaactgggcgaaggtcctgctagtgct
e10409j   tggtgcccactggggagtcctagcgggcatagcgtatttctccatggtggggaactgggcgaaggtcctgctagtgct
e10425a   cggtgcccactggggagtcctagcgggcatagcgtatttctccatggtgggaaactgggcgaaggtcctgctagtgct
e10425b   cggtgcccactggggagtcctagcgggcatagcgtatttctccatggtgggaaactgggcgaaggtcctgctagtgct
e10425c   cggtgcccactggggagtcctagcgggcatagcgtatttctccatggtgggaaactgggcgaaggtcctgctagtgct
e10425d   cggtgcccactggggagtcctagcgggcatagcgtatttctccatggtgggaaactgggcgaaggtcctgctagtgct
e10425e   cggtgcccactggggagtcctagcgggcatagcgtatttctccatggtgggaaactgggcgaaggtcctgctagtgct
e10425f   cggtgcccactggggagtcctagcgggcatagcgtatttctccatggtgggaaactgggcgaaggtcctgctagtgct
e10425g   cggtgcccactggggagtcctagcgggcatagcgtatttctccatggtgggaaactgggcgaaggtcctgctagtgct
e10425h   cggtgcccactggggagtcctagcgggcatagcgtatttctccatggtgggaaactgggcgaaggtcctgctagtgct
e10425i   cggtgcccactggggagtcctagcgggcatagcgtatttctccatggtgggaaactgggcgaaggtcctgctagtgct
e10425j   cggtgcccactggggagtcctagcgggcatagcgtatttctccatggtgggaaactgggcgaaggtcctgctagtgct
e10441a   tggtgctcactggggagtcctggcgggcatagcgtatttctccatggtggggaactgggcgaaggtcctggtagtgct
e10441b   tggtgctcactggggagtcctggcgggcatagcgtatttctccatggtggggaactgggcgaaggtcctggtagtgct
e10441c   tggtgctcactggggagtcctggcgggcatagcgtatttctccatggtggggaactgggcgaaggtcctggtagtgct
e10441d   tggtgctcactggggagtcctggcgggcatagcgtatttctccatggtggggaactgggcgaaggtcctggtagtgct
e10441e   tggtgctcactggggagtcctggcgggcatagcgtatttctccatggtggggaactgggcgaaggtcctggtagtgct
e10441f   tggtgctcactggggagtcctggcgggcatagcgtatttctccatggtggggaactgggcgaaggtcctggtagtgct
e10441g   tggtgctcactggggagtcctggcgggcatagcgtatttctccatggtggggaactgggcgaaggtcctggtagtgct
e10441h   tggtgctcactggggagtcctggcgggcatagcgtatttctccatggtggggaactgggcgaaggtcctggtagtgct
e10441i   tggtgctcactggggagtcctggcgggcatagcgtatttctccatggtggggaactgggcgaaggtcctggtagtgct
e10441j   tggtgctcactggggagtcctggcgggcatagcgtatttctccatggtggggaactgggcgaaggtcctggtagtgct
e10449a   tggtgcccactggggagtcctagcgggcatagcgtatttctccatggtggggaactgggcgaaggtcctgctagtgct
e10449b   tggtgcccactggggagtcctagcgggcatagcgtatttctccatggtggggaactgggcgaaggtcctgctagtgct
e10449c   tggtgcccactggggagtcctagcgggcatagcgtatttctccatggtggggaactgggcgaaggtcctgctagtgct
e10449d   tggtgcccactggggagtcctagcgggcatagcgtatttctccatggtggggaactgggcgaaggtcctgctagtgct
e10449e   tggtgcccactggggagtcctagcgggcatagcgtatttctccatggtggggaactgggcgaaggtcctgctagtgct
e10449f   tggtgcccactggggagtcctagcgggcatagcgtatttctccatggtggggaactgggcgaaggtcctgctagtgct
e10449g   tggtgcccactggggagtcctagcgggcatagcgtatttctccatggtggggaactgggcgaaggtcctgctagtgct
e10449h   tggtgcccactggggagtcctagcgggcatagcgtatttctccatggtggggaactgggcgaaggtcctgctagtgct
e10449i   tggtgcccactggggagtcctagcgggcatagcgtatttctccatggtggggaactgggcgaaggtcctgctagtgct
e10449j   tggtgcccactggggagtcctagcgggcatagcgtatttctccatggtggggaactgggcgaaggtcctgctagtgct
e10465a   tggtgctcactggggagtcctggcgggcatagcgtatttctccatggtggggaactgggcgaaggtcctggtagtgct
e10465b   tggtgctcactggggagtcctggcgggcatagcgtatttctccatggtggggaactgggcgaaggtcctggtagtgct
e10465c   tggtgctcactggggagtcctggcgggcatagcgtatttctccatggtggggaactgggcgaaggtcctggtagtgct
e10465d   tggtgctcactggggagtcctggcgggcatagcgtatttctccatggtggggaactgggcgaaagtcctggtagtgct
e10465e   tggtgctcactggggagtcctggcgggcatagcgtatttctccatggtggggaactgggcgaaggtcctggtagtgct
e10465f   tggtgctcactggggagtcctggcgggcatagcgtatttctccatggtggggaactgggcgaaggtcctggtagtgct
e10465g   tagtgctcactggggagtcctggcgggcatagcgtatttctccatggtggggaactgggcgaaggtcctggtagtgct
e10465h   tggtgctcactggggagtcctggcgggcatagcgtatttctccatggtggggaactgggcgaaggtcctggtagtgct
e10465i   tggtgctcactggggagtcctggcgggcatagcgtatttctccatggtggggaactgggcgaaggtcctggtagtgct
e10465j   tggtgctcactggggagtcctggcgggcatagcgtatttctccatggtggggaactgggcgaaggtcctggtagtgct
e10467a   tggtgcccactggggagtcctagcgggcatagcgtatttctccatggtggggaactgggcgaaggtcctgctagtgct
e10467b   tggtgcccactggggagtcctagcggacatagcgtatttctccatggtggggaactgggcgaaggtcctgctagtgct
e10467c   tggtgcccactggggagtcctagcgggcatagcgtatttctccatggtggggaactgggcgaaggtcctgctagtgct
e10467d   tggtgcccactggggagtcctagcgggcatagcgtatttctccatggtggggaactgggcgaaggtcctgctagtgct
e10467e   tggtgcccactggggagtcctagcgggcatagcgtatttctccatggtggggaactgggcgaaggtcctgctagtgct
e10467f   tggtgcccactggggagtcctagcgggcatagcgtatttctccatggtggggaactgggcgaaggtcctgctagtgct
e10467g   tggtgcccactggggagtcctagcgggcatagcgtatttctccatggtggggaactgggcgaaggtcctgctagtgct
e10467h   tggtgcccactggggagtcctagcgggcatagcgtatttctccatggtggggaactgggcgaaggtcctgctagtgct
e10467i   tggtgcccactggggagtcctagcgggcatagcgtatttctccatggtggggaactgggcgaaggtcctgctagtgct
e10467j   tggtgcccactggggagtcctagcgggcatagcgtatttctccatggtggggaactgggcgaaggtcctgctagtgct
e10469a   tggtgcccactggggagtcctagcgggcatagcgtatttctccatggtggggaactgggcgaaggtcctgctagtgct
e10469b   tggtgcccactggggagtcctagcgggcatagcgtatttctccatggtggggaactgggcgaaggtcctgctagtgct
e10469c   tggtgcccactggggagtcctagcgggcatagcgtatttctccatggtggggaactgggcgaaggtcctgctagtgct
e10469d   tggtgcccactggggagtcctagcgggcatagcgtatttctccatggtggggaactgggcgaaggtcctgctagtgct
e10469e   tggtgcccactggggagtcctagcgggcatagcgtatttctccatggtggggaactgggcgaaggtcctgctagtgct
e10469f   tggtgcccactggggagtcctagcgggcatagcgtatttctccatggtggggaactgggcgaaggtcctgctagtgct
e10469g   tggtgcccactggggagtcctagcgggcatagcgtatttctccatggtggggaactgggcgaaggtcctgctagtgct
e10469h   tggtgcccactggggagtcctagcgggcatagcgtatttctccatggtggggaactgggcgaaggtcctgctagtgct
e10469i   tggtgcccactggggagtcctagcgggcatagcgtatttctccatggtggggaactgggcgaaggtcctgctagtgct
e10469j   tggtgcccactggggagtcctagcgggcatagcgtatttctccatggtggggaactgggcgaaggtcctgctagtgct
e10481a   tggtgcccactggggagtcctagcgggcatagcgtatttctccatggtggggaactgggcgaaggtcctgctagtgct
e10481b   tggtgcccactggggtgtcctagcgggcatagcgtatttctccatggtggggaactgggcgaaggtcctgctggtgct
e10481c   tggtgcccactggggtgtcctagcgggcatagcgtatttctccatggtggggaactgggcgaaggtcctgctggtgct
e10481d   tggtgcccactggggtgtcctagcgggcatagcgtatttctccatggtggggaactgggcgaaggtcctgctggtgct
e10481e   tggtgcccactggggtgtcctagcgggcatagcgtatttctccatggtggggaactgggcgaaggtcctgctggtgct
e10481f   tggtgcccactggggtgtcctagcgggcatagcgtatttctccatggtggggaactgggcgaaggtcctgctggtgct
e10481g   tggtgcccactggggagtcctagcgggcatagcgtacttctccatggtggggaactgggcgaaggtcctgctagttct
e10481h   tggtgcccactggggtgtcctagcgggcatagcgtatttctccatggtggggaactgggcgaaggtcctgctggtgct
e10481i   tggtgcccactggggtgtcctagcgggcatagcgtatttctccatggtggggaactgggcgaaggtcctgctggtgct
e10493a   tggtgcccactggggagtcctagcgggcatagcgtatttctccatggcggggaactgggcgaaggtcctgctagtgct
e10493b   tggtgcccactggggagtcctagcgggcatagcgtatttctccatggcggggaactgggcgaaggtcctgctagtgct
e10493c   tggtgcccactggggagtcctagcgggcatagcgtatttctccatggcggggaactgggcgaaggtcctgctagtgct
e10493d   tggtgcccactggggagtcctagcgggcatagcatatttctccatggcggggaactgggcgaaggtcctgctagtgct
e10493e   tggtgcccactggggagtcctagcgggcatagcgtatttctccatggcggggaactgggcgaaggtcctgctagtgct
e10493f   tggtgcccactggggagtcctagcgggcatagcgtatttctccatggcggggaactgggcgaaggtcctgctagtgct
e10493g   tggtgcccactggggagtcctagcgggcatagcgtatttctccatggcggggaactgggcgaaggtcctgctagtgct
e10493h   tggtgcccactggggagtcctagcgggcatagcgtatttctccatggcggggaactgggcgaaggtcctgctagtgct
e10493i   tggtgcccactggggagtcctagcgggcatagcgtatttctccatggcggggaactgggcgaaggtcctgctagtgct
e10493j   tggtgcccactggggagtcctagcgggcatagcgtatttctccatggcggggaactgggcgaaggtcctgctagtgct
e106226a  tggtgcccactggggagtcctagcgggcatagcgtatttctccctggtggggaactgggcgaaggtcctgctagtgct
e106226b  tggtgcccactggggagtcctagcgggcatagcgtatttctccctggtggggaactgggcgaaggtcctgctagtgct
e106226c  tggtgcccactggggagtcctagcgggcatagcgtatttctccctggtggggaactgggcgaaggtcctgctagtgct
e106226d  tggtgcccactggggagtcctagcgggcatagcgtatttctccctggtggggaactgggcgaaggtcctgctagtgct
e106226e  tggtgcccactggggagtcctagcgggcatagcgtatttctccctggtggggaactgggcgaaggtcctgctagtgct
e106226f  tggtgcccactggggagtcctagcgggcatagcgtatttctccctggtggggaactgggcgaaggtcctgctagtgct
e106226g  tggtgcccactggggagtcctagcgggcatagcgtatttctccctggtggggaactgggcgaaggtcctgctagtgct
e106226h  tggtgcccactggggagtcctagcgggcatagcgtatttctccctggtggggaactgggcgaaggtcctgctagtgct
e106226i  tggtgcccactggggagtcctagcgggcatagcgtatttctccctggtggggaactgggcgaaggtcctgctagtgct
e106226j  tggtgcccactggggagtcctagcgggcatagcgtatttctccctggtggggaactgggcgaaggtcctgctagtgct
e106226k  tggtgcccactggggagtcctagcgggcatagcgtatttctccatggtggggaactgggcgaaggtcctgctagtgct
e106226l  tggtgcccactggggagtcctagcgggcatagcgtatttctccctggtggggaactgggcgaaggtcctgctagtgct
e106226m  tggtgcccactggggagtcctagcgggcatagcgtatttctccatggtggggaactgggcgaaggtcctgctagtgct
e106226n  tggtgcccactggggagtcctagcgggcatagcgtatttctccctggtggggaactgggcgaaggtcctgctagtgct
e11053a   tggtgcccactggggagtcctagcgggcatagcgtatttctccatggcggggaactgggcgaaggtcctgctagtgct
e11053b   tggtgcccactggggagtcctagcgggcatagcgtatttctccatggcggggaactgggcgaaggtcctgctagtgct
e11053c   tggtgcccactggggagtcctagcgggcatagcgtatttctccatggcggggaactgggcgaaggtcctgctagtgct
e11053d   tggtgcccactggggagtcctagcgggcatagcgtatttctccatggcggggaactgggcgaaggtcctgctagtgct
e11053e   tggtgcccactggggagtcctagcgggcatagcgtatttctccatggcggggaactgggcgaaggtcctgctagtgct
e11053f   tggtgcccactggggagtcctagcgggcatagcgtatttctccatggcggggaactgggcgaaggtcctgctagtgct
e11053g   tggtgcccactggggagtcctagcgggcatagcgtatttctccatggcggggaactgggcgaaggtcctgctagtgct
e11053h   tggtgcccactggggagtcctagcgggcatagcgtatttctccatggcggggaactgggcgaaggtcctgctagtgct
e11053i   tggtgcccactggggagtcctagcgggcatagcgtatttctccatggcggggaactgggcgaaggtcctgctagtgct
e11053j   tggtgcccactggggagtcctagcgggcatagcgtatttctccatggcggggaactgggcgaaggtcctgctagtgct
e11053k   tggtgcccactggggagtcctagcgggcatagcgtatttctccatggcggggaactgggcgaaggtcctgctagtgct
e12364a   tggtgctcactggggagtcctggcgggcatcgcgtatttctccatggtggggaactgggcgaaggtcctggtagtgct
e12364b   tggtgctcactggggagtcctggcgggcatcgcgtatttctccatggtggggaactgggcgaaggtcctggtagtact
e12364c   tggtgctcactggggagtcctggcgggcatcgcgtatttctccatggtggggaactgggcgaaggtcctggtagtgct
e12364d   tggtgctcactggggagtcctggcgggcatcgcgtatttctccatggtggggaactgggcgaaggtcctggtagtgct
e12364e   tggtgctcactggggagtcctggcgggcatcgcgtatttctccatggtggggaactgggcgaaggtcctggtagtgct
e12364f   tggtgctcactggggagtcctggcgggcatcgcgtatttctccatggtggggaactgggcgaaggtcctggtagtgct
e12364g   tggtgctcactggggagtcctggcgggcatcgcgtatttctccatggtggggaactgggcgaaggtcctggtagtgct
e12364h   tggtgctcactggggagtcctggcgggcatcgcgtatttctccatggtggggaactgggcgaaggtcctggtagtgct
e12364i   tggtgctcactggggagtcctggcgggcatcgcgtatttctccatggtggggaactgggcgaaggtcctggtagtgct
e12364j   tggtgctcactggggagtcctggcgggcatcgcgtacttctccatggtggggaactgggcgaaggtcctggtagtgct
e127105a  tggtgctcactggggagtcctagcgggcatagcgtacttctccatggtggggaactgggcgaaggtcctggtagtgct
e127105b  tggtgctcactggggagtcctagcgggcatagcgtacttctccatggtggggaactgggcgaaggtcctggtagtgct
e127105c  tggtgctcactggggagtcctagcgggcatagcgtacttctccatggtggggaactgggcgaaggtcctggtagtgct
e127105d  tggtgctcactggggagtcctagcgggcatagcgtacttctccatggtggggaactgggcgaaggtcctggtagtgct
e127105e  tggtgctcactggggagtcctagcgggcatagcgtacttctccatggtggggaactgggcgaaggtcctggtagtgct
e127105f  tggtgctcactggggagtcctagcgggcatagcgtacttctccatggtggggaactgggcgaaggtcctggtagtgct
e127105g  tggtgctcattggggagtcctagcgggcatagcgtacttctccatggtggggaactgggcgaaggtcctggtagtgct
e127105h  tggtgctcactggggagtcctagcgggcatagcgtacttctccatggtggggaactgggcgaaggtcctggtagtgct
e127105i  tggtgctcactggggagtcctagcgggcatagcgtacttctccatggtggggaactgggcgaaggtcctggtagtgct
e127105j  tggtgctcactggggagtcctagcgggcatagcgtacttctccatggtggggaactgggcgaaggtcctggtagtgct
e127105k  tggtgctcactggggagtcctagcgggcatagcgtacttctccatggtggggaactgggcgaaggtcctggtagtgct
e127105l  tggtgctcactggggagtcctagcgggcatagcgtacttctccatggtggggaactgggcgaaggtcctggtagtgct
e12865a   tggtgcccactggggagtcctagcgggcatagcgtatttctccctggcggggaactgggcgaaggtcctgctagtgct
e12865b   tggtgcccactggggagtcctagcgggcatagcgtatttctccctggcggggaactgggcgaaggtcctgctagtgct
e12865c   tggtgcgcactggggagtcctagcgggcatagcgtatttctccctggcggggaactgggcgaaggtcctgctagtgct
e12865d   tggtgcccactggggagtcctagcgggcatagcgtatttctccctggcggggaactgggcgaaggtcctgctagtgct
e12865e   tggtgcccactggggagtcctagcgggcatagcgtatttctccctggcggggaactgggcgaaggtcctgctagtgct
e12865f   tggtgcccactggggagtcctagcgggcatagcgtatttctccctggcggggaactgggcgaaggtcctgctagtgct
e12865g   tggtgcccactggggagtcctagcgggcatagcgtatttctccctggcggggaactgggcgaaggtcctgctagtgct
e12865h   tggtgcccactggggagtcctagcgggcatagcgtatttctccctggcggggaactgggcgaaggtcctgctagtgct
e12865i   tggtgcccactggggagtcctagcgggcatagcgtatttctccctggcggggaactgggcgaaggtcctgctagtgct
e12865j   tggtgcccactggggagtcctagcgggcatagcgtatttctccctggcggggaactgggcgaaggtcctgctagtgct
e12865k   tggtgcccactggggagtcctagcgggcatagcgtatttctccctggcggggaactgggcgaaggtcctgctagtgct
e12865l   tggtgcgcactggggagtcctagcgggcatagcgtatttctccctggcggggaactgggcgaaggtcctgctagtgct
e142895a  tggtgcccactggggagtcctagcgggcatagcgtatttctccatggtggggaactgggcgaaggtcctgctagtgct
e142895b  tggtgcccactggggagtcctggcgggcatagcgtatttctccatggtggggaactgggcgaaggtcctgctagtgct
e142895c  tggtgcccactggggagtcctagcgggcatagcgtatttctccatggtggggaactgggcgaaggtcctgctagtgct
e142895d  tggtgcccactggggagtcctggcgggcatagcgtatttctccatggtggggaactgggcgaaggtcctgctagtgct
e142895e  tggtgcccactggggagtcctagcgggcatagcgtatttctccatggtggggaactgggcgaaggtcctgctagtgct
e142895f  tggtgcccactggggagtcctagcgggcatagcgtatttctccatggtggggaactgggcgaaggtcctgctagtgct
e142895g  tggtgcccactggggagtcctagcgggcatagcgtatttctccatggtggggaactgggcgaaggtcctgctagtgct
e142895h  tggtgcccactggggagtcctagcgggcatagcgtatttctccatggtggggaactgggcgaaggtcctgctagtgct
e142895i  tggtgcccactggggagtcctagcgggcatagcgtatttctccatggtggggaactgggcgaaggtcctgctagtgct
e142895j  tggtgcccactggggagtcctagcgggcatagcgtatttctccatggtggggaactgggcgaaggtcctgctagtgct
e143694a  tggtgcccactggggagtcctagcgggcatagcgtatttctccatggtggggaactgggcgaaggtcctgctagtgct
e143694b  tggtgcccactggggagtcctagcgggcatagcgtatttctccatggtggggaactgggcgaaggtcctgctagtgct
e143694c  tggtgcccactggggagtcctagcgggcatagcgtatttctccatggtggggaactgggcgaaggtcctactagtgct
e143694d  tggtgcccactggggagtcctagcgggcgtagcgtatttctccatggtggggaactgggcgaaggtcctgctagtgct
e143694e  tggtgcccactggggagtcctagcgggcatagcgtatttctccatggtggggaactgggcgaaggtcctgctagtgct
e143694f  tggtgcccactggggagtcctagcgggcatagcgtatttctccatggtggggaactgggcgaaggtcctgctagtgct
e143694g  tggtgcccactggggagtcctagcgggcatagcgtatttctccatggtggggaactgggcgaaggtcctgctagtgct
e143694h  tggtgcccactggggagtcctagcgggcatagcgtatttctccatggtggggaactgggcgaaggtcctgctagtgct
e143694i  tggtgcccactggggagtcctagcgggcatagcgtatttctccatggtggggaactgggcgaaggtcctgctagtgct
e143694j  tggtgcccactggggagtcctagcgggcatagcgtatttctccatggtggggaactgggcgaaggtcctgctagtgct
e14493a   tggtgcccactggggtgtcctagcgggcatagcgtatttctccatggtggggaactgggcgaaggtcctgctagtgct
e14493b   tggtgcccactggggtgtcctagcgggcatagcgtatttctccatggtggggaactgggcgaaggtcctgctagtgct
e14493c   tggtgcccactggggagtcctagcgggcatagcgtatttctccatggtggggaactgggcgaaggtcctgctagtgct
e14493d   tggtgcccactggggagtcctagcgggcatagcgtatttctccatggtggggaactgggcgaaggtcctgctagtgct
e14493e   tggtgcccactggggagtcctagcgggcatagcgtatttctccatggtggggaactgggcgaaggtcctgctagtgct
e14493f   tggtgcccactggggagtcctagcgggcatagcgtatttctccatggtggggaactgggcgaaggtcctgctagtgct
e14493g   tggtgcccactggggagtcctagcgggcatagcgtatttctccatggtggggaactgggcgaaggtcctgctagtgct
e14493h   tggtgcccactggggagtcctagcgggcatagcgtatttctccatggtggggaactgggcgaaggtcctgctagtgct
e14493i   tggtgcccactggggagtcctagcgggcatagcgtatttctccatggtggggaactgggcgaaggtcctgctagtgct
e14493j   tggtgcccactggggagtcctagcgggcatagcgtatttctccatggtggggaactgggcgaaggtcctgctagtgct
e14493k   tggtgcccactggggagtcctagcgggcatagcgtatttctccatggtggggaactgggcgaaggtcctgctagtgct
e14493l   tggtgcccactggggagtcctagcgggcatagcgtatttctccatggtggggaactgggcgaaggtcctgctagtgct
e14493m   tggtgcccactggggagtcctagcgggcatagcgtatttctccatggtggggaactgggcgaaggtcctgctagtgct
e14493n   tggtgcccactggggagtcctagcgggcatagcgtatttctccatggtggggaactgggcgaaggtcctgctagtgct
e14493o   tggtgcccactggggagtcctagcgggcatagcgtatttctccatggtggggaactgggcgaaggtcctgctagtgct
e14493p   tggtgcccactggggagtcctagcgggcatagcgtatttctccatggtggggaactgggcgaaggtcctgctagtgct
e14493q   tggtgcccactggggagtcctagcgggcatagcgtatttctccatggtggggaactgggcgaaggtcctgctagtgct
e14493r   tggtgcccactggggagtcctagcgggcatagcgtatttctccatggtggggaactgggcgaaggtcctgctagtgct
e14493s   tggtgcccactggggagtcctagcgggcatagcgtatttctccatggtggggaactgggcgaaggtcctgctagtgct
e14493t   tggtgcccactggggagtcctagcggacatagcgtatttctccatggtggggaactgggcgaaggtcctgctagtgct
e15001a   tggtgcccactggggagtcctagcgggcatagcgtatttctccatggtggggaactgggcgaaggtcctgctagtgct
e15001b   cggcgcccactggggagtcctagcgggcatagcgtatttctccatggtggggaactgggcgaaggtcctgctagtgct
e15001c   tggcgcccactggggagtcctagcgggcatagcgtatttctccatggtggggaactgggcgaaggtcctgctagtgct
e15001d   tggtgcccactggggagtcctagcgggcatagcgtatttctccatggtggggaactgggcgaaggtcctgctagtgct
e15001e   tggtgcccattggggagtcctagcgggcatagcgtatttctccatggtggggaactgggcgaaggtcctgctagtgct
e15001f   tggtgcccactggggagtcctagcgggcatagcgtatttctccatggtggggaactgggcgaaggtcctgctagtgct
e15001g   tggtgcccactggggagtcctagcgggcatagcgtatttctccatggtggggaactgggcgaaggtcctgctagtgct
e15001h   tggtgcccactggggagtcctagcgggcatagcgtatttctccatggtggggaactgggcgaaggtcctgctagtgct
e15001i   tggtgcccactggggagtcctagcgggcatagcgtatttctccatggtggggaactgggcgaaggtcctgctagtgct
e15001j   cggcgcccactggggagtcctagcgggcatagcgtatttctccatggtggggaactgggcgaaggtcctgctagtgct
e15003a   tggtgcccactggggagtcctagcgggcatagcgtatttctccatggcggggaactgggcgaaggtcctgctagtgct
e15003b   tggtgcccactggggagtcctagcgggcatagcgtatttctccatggcggggaactgggcgaaggtcctgctagtgct
e15003c   tggtgcccactggggagtcctagcgggcatagcgtatttctccatggcggggaactgggcgaaggtcctgctagtgct
e15003d   tggtgcccactggggagtcctagcgggcatagcgtatttctccatggcggggaactgggcgaaggtcctgctagtgct
e15003e   tggtgcccactggggagtcctagcgggcatagcgtatttctccatggcggggaactgggcgaaggtcctgctagtgct
e15003f   tggtgcccactggggagtcctagcgggcatagcgtatttctccatggcggggaactgggcgaaggtcctgctagtgct
e15003g   tggtgcccactggggagtcctagcaggcatagcgtatttctccatggcggggaactgggcgaaggtcctgctagtgct
e15003h   tggtgcccactggggagtcctagcaggcatagcgtatttctccatggcggggaactgggcgaaggtcctgctagtgct
e15003i   tggtgcccactggggagtcctagtgggcatagcgtatttctccatggcggggaactgggcgaaggtcctgctagtgct
e15003j   tggtgcccactggggagtcctagcaggcatagtgtatttctccatggcggggaactgggcgaaggtcctgctagtgct
e15003k   tggtgcccactggggagtcctagcaggcatagcgtatttctccatggcggggaactgggcgaaggtcctgctagtgct
e15003l   tggtgcccactggggagtcctagcgggcatagcgtatttctccatggcggggaactgggcgaaggtcctgctagtgct
e15003m   tggtgcccactggggagtcctagcgggcatagcgtatttctccatggcggggaactgggcgaaggtcctgctagtgct
e15003n   tggtgcccactggggagtcctagcgggcatagcgtatttctccatggcggggaactgggcgaaggtcctgctagtgct
e15003o   tggtgcccactggggagtcctagcgggcatagcgtatttctccatggcggggaactgggcgaaggtcctgctagtgct
e15003p   tggtgcccactggggagtcctagcgggcatagcgtatttctccatggcggggaactgggcgaaggtcctgctagtgct
e15003q   tggtgcccactggggagtcctagcgggcatagcgtatttctccatggcggggaactgggcgaaggtcctgctagtgct
e15017a   tggtgcccactggggagtcctagcgggcatagcgtatttcgccatggtggggaactgggcgaaggtcctgctagtgct
e15017aa  tggtgcccactggggagtcctagcgggcatagcgtatttctccatggtggggaactgggcgaaggtcctgctagtgct
e15017ab  tggtgcccactggggagtcctagcgggcatagcgtatttctccatggtggggaactgggcgaaggtcctgctagtgct
e15017ac  tggtgcccactggggagtcctagcgggcatagcgtatttctccatggtggggaactgggcgaaggtcctgctagtgct
e15017ad  tggtgcccactggggagtcctagcgggcatagcgtatttctccatggtggggaactgggcgaaggtcctgctagtgct
e15017b   tggtgcccactggggagtcctagcgggcatagcatatttcgccatggtggggaactgggcgaaggtcctgctagtgct
e15017c   tggtgcccactggggagtcctagcgggcatagcgtatttcgccatggtggggaactgggcgaaggtcctgctagtgct
e15017d   tggtgcccactggggagtcctagcgggcatagcgtatttcgccatggtggggaactgggcgaaggtcctgctagtgct
e15017e   tggtgcccactggggagtcctagcgggcatagcgtatttcgccatggtggggaactgggcgaaggtcctgctagtgct
e15017f   tggtgcccactggggagtcctagcgggcatagcgtatttcgccatggtggggaactgggcgaaggtcctgctagtgct
e15017g   tggtgcccactggggagtcctagcgggcatagcgtatttcgccatggtggggaactgggcgaaggtcctgctagtgct
e15017h   tggtgcccactggggagtcctagcgggcatagcgtatttcgccatggtggggaactgggcgaaggtcctgctagtgct
e15017i   tggtgcccactggggagtcctcgcgggcatagcgtatttcgccatggtggggaactgggcgaaggtcctgctagtgct
e15017j   tggtgcccactggggagtcctagcgggcatagcgtatttcgccatggtggggaactgggcgaaggtcctgctagtgct
e15017k   tggtgcccactggggagtcctagcgggcatagcgtatttctccatggtggggaactgggcgaaggtcctgctagtgct
e15017l   tggtgcccactggggagtcctagcgggcatagcgtatttctccatggtggggaactgggcgaaggtcctgctagtgct
e15017m   tggtgcccactggggagtcctagcgggcatagcgtatttctccatggtggggaactgggcgaaggtcctgctagtgct
e15017n   tggtgcccactggggagtcctagcgggcatagcgtatttctccatggtggggaactgggcgaaggtcctgctagtgct
e15017o   tggtgcccactggggagtcctagcgggcatagcgtatttctccatggtggggaactgggcgaaggtcctgctagtgct
e15017p   tggtgcccactggggagtcctagcgggcatagcgtatttctccatggtggggaactgggcgaaggtcctgctagtgct
e15017q   tggtgcccactggggagtcctagcgggcatagcgtatttctccatggtggggaactgggcgaaggtcctgctagtgct
e15017r   tggtgcccactggggagtcctagcgggcatagcgtatttctccatggtggggaactgggcgaaggtcctgctagtgct
e15017s   tggtgcccactggggagtcctagcgggcatagcgtatttctccatggtggggaactgggcgaaggtcctgctagtgct
e15017t   tggtgcccactggggagtcctagcgggcatagcgtatttctccatggtggggaactgggcgaaggtcctgctagtgct
e15017u   tggtgcccactggggagtcctagcgggcatagcgtatttctccatggtggggaactgggcgaaggtcctgctagtgct
e15017v   tggtgcccactggggagtcctagcgggcatagcgtatttctccatggtggggaactgggcgaaggtcctgctagtgct
e15017w   tggtgcccactggggagtcctagcgggcatagcgtatttctccatggtggggaactgggcgaaggtcctgctagtgct
e15017x   tggtgcccactggggagtcctagcgggcatagcgtatttctccatggtggggaactgggcgaaggtcctgctagtgct
e15017y   tggtgcccactggggagtcctagcgggcatagcgtatttctccatggtggggaactgggcgaaggtcctgctagtgct
e15017z   tggtgcccactggggagtcctagcgggcatagcgtatttctccatggtggggaactgggcgaaggtcctgctagtgct
e15027a   tggtgcccactggggagtcctagcgggcgtagcgtatttctccatggtggggaactgggcgaaggtcctgctagtgct
e15027b   tggtgcccactggggagtcctagcgggcgtagcgtatttctccatggtggggaactgggcgaaggtcctgctagtgct
e15027c   tggtgcccactggggagtcctagcgggcgtagcgtatttctccatggtggggaactgggcgaaggtcctgctagtgct
e15027d   tggtgcccactggggagtcctagcgggcgtagcgtatttctccatggtggggaactgggcgaaggtcctgctagtgct
e15027e   tggtgcccactggggagtcctagcgggcgtagcgtatttctccatggtggggaactgggcgaaggtcctgctagtgct
e15027f   tggtgcccactggggagtcctagcgggcgtagcgtatttctccatggtggggaactgggcgaaggtcctgctagtgct
e15027g   tggtgcccactggggagtcctagcgggcgtagcgtatttctccatggtggggaactgggcgaaggtcctgctagtgct
e15027h   tggtgcccactggggagtcctagcgggcgtagcgtatttctccatggtggggaactgggcgaaggtcctgctagtgct
e15027i   tggtgcccactggggagtcctagcgggcgtagcgtatttctccatggtggggaactgggcgaaggtcctgctagtgct
e15027j   tggtgcccactggggagtcctagcgggcgtagcgtatttctccatggtggggaactgggcgaaggtcctgctagtgct
e15033a   tggtgcccactggggagtcctagcgggcatagcgtatttctccatggtggggaactgggcgaaggtcctgctagtgct
e15033b   tggtgcccactggggagtcctagcgggcatagcgtatttctccatggtggggaactgggcgaaggtcctgctagtgct
e15033c   tggtgcccactggggagtcctagcgggcatagcgtatttctccatggtggggaactgggcgaaggtcctgctagtgct
e15033d   tggtgcccactggggagtcctagcgggcatagcgtatctctccatggtggggaactgggcgaaggtcctgctagtgct
e15033e   tggtgcccactggggagtcctagcgggcatagcgtatttctccatggtggggaactgggcgaaggtcctgctagtgct
e15033f   tggtgcccactggggagtcctagcgggcatagcgtatttctccatggtggggaactgggcgaaggtcctgctagtgct
e15033g   tggtgcccactggggagtcctagcgggcatagcgtatttctccatggtggggaactgggcgaaggtcctgctagtgct
e15033h   tggtgcccactggggagtcctagcgggcatagcgtatttctccatggtggggaactgggcgaaggtcctgctagtgct
e15033i   tggtgcccactggggagtcctagcgggcatagcgtatttctccatggtggggaactgggcgaaggtcctgctagtgct
e15033j   tggtgcccactggggagtcctagcgggcatagcgtatttctccatggtggggaactgggcgaaggtcctgctagtgct
e15055a   tggtgcccactggggagtcctagcgggcatagcgtatttctccatggtggggaactgggcgaaggtcctgctagtgct
e15055b   tggtgcccactggggagtcctagcgggcatagcgtatttctccatggtggggaactgggcgaaggtcctgctagtgct
e15055c   tggtgcccactggggagtcctagcgggcatagcgtatttctccatggtggggaactgggcgaaggtcctgctagtgct
e15055d   tggtgcccactggggagtcctagcgggcatagcgtatttctccatggtggggaactgggcgaaggtcctgctagtgct
e15055e   tggtgcccactggggagtcctagcgggcatagcgtatttctccatggtggggaactgggcgaaggtcctgctagtgct
e15055f   tggtgcccactggggagccctagcgggcatagcgtatttctccatggtggggaactgggcgaaggtcctgctagtgct
e15055g   tggtgcccactggggagtcctagcgggcatagcgtatttctccatggtggggaactgggcgaaggtcctgctagtgct
e15055h   tggtgcccactggggagtcctagcgggcatagcgtatttctccatggtggggaactgggcgaaggtcctgctagtgct
e15055i   tggtgcccactggggagtcctagcgggcatagcgtatttctccatggtggggaactgggcgaaggtcctgctagtgct
e15055j   tggtgcccactggggagtcctagcgggcatagcgtatttctccatggtggggaactgggcgaaggtcctgctagtgct
e15077a   tggtgcccactggggaatcctagcgggcatagcgtatttctccatggtggggaactgggcgaaggtcctgctagtgct
e15077b   tggtgtccactggggagtcctagcgggcatagcgtatttctccatggtgggaaactgggcgaaggtcctgctagtgct
e15077c   tggcgcccactggggaatcctagcgggcatagcgtatttctccatggtggggaactgggcgaaggtcctgctagtgct
e15077d   cggtgcccactggggaatcctagcgggcatagcgtatttctccatggtggggaactgggcgaaggtcctgctagtgct
e15077e   tggtgcccactggggagtcctagcgggcatagcgtatttctccatggtggggaactgggcgaaggtcctgctagtgct
e15077f   tggtgcccactggggagtcctggcgggcatagcgtatttctccatggtggggaactgggcgaaggtcttgctagtgct
e15077g   tggtgcccactggggaatcctagcgggcatagcgtatttctccatggtggggaactgggcgaaagtcctgctagtgct
e15077h   tggtgcccactggggaatcctagcgggcatagcgtatttctccatggtggggaactgggcgaaggtcctgctggtgct
e15077i   tggtgcccactggggaatcctagcgggcatagcgtatttctccatggtggggaactgggcgaaggtcctgctagtgct
e15077j   tggtgcccactggggaatcctagcgggcatagcgtatttctccatggtggggaactgggcgaaggtcctgctagtgct
e15081a   tggtgcccactggggagtcctagcgggcatagcgtatttctccatggtggggaactgggcgaaggtcctgctagtgcc
e15081b   tggtgcccactggggagtcctagcgggcatagcgtatttttccatggtggggaactgggcgaaggtcctgctagtgct
e15081c   tggtgcccactggggagtcctagcgggcatagcgtatttctccatggtggggaactgggcgaaggtcctgctagtgct
e15081d   tggtgcccactggggagtcctagcgggcatagcgtatttctccatggtggggaactgggcgaaggtcctgctagtgct
e15081e   tggtgcccactggggagtcctagcgggcatagcgtatttctccatggtggggaactgggcgaaggtcctgctagtgct
e15081f   tggtgcccactggggagtcctagcgggcatagcgtatttctccatggtggggaactgggcgaaggtcctgctagtgct
e15081g   tggtgcccactggggagtcctagcgggcatagcgtacttctccatggtggggaactgggcgaaggtcctgctagtgct
e15081h   tggtgcccactggggagtcctagcgggcatagcgtatttctccatggtggggaactgggcgaaggtcctgctagtgct
e15081i   tggtgcccactggggagtcctagcgggcatagcgtatttctccatggtggggaactgggcgaaggtcctgctagtgct
e15081j   tggtgcccactggggagtcctagcgggcatagcgtatttctccatggtggggaactgggcgaaggtcctgctagtgct
e15081k   tggtgcccactggggagtcctagcgggcatagcgtatttctccatggtggggaactgggcgaaggtcctgctagtgct
e15081l   tggtgcccactggggagtcctagtgggcatagcgtatttctccatggtggggaactgggcgaaggtcctgctagtgct
e15085a   tggtgcccactggggagtcctagcgggcatagcgtatttctccatggtggggaactgggcgaaggtcctgctagtgct
e15085b   tggtgcccactggggagtcctagcgggcatagcgtatttctccatggtggggaactgggcgaaggtcctgctagtact
e15085c   tggtgcccactggggagtcctagcgggtatagcgtatttctccatggtggggaactgggcgaaggtcctgctagtgct
e15085d   tggtgcccactggggagtcctagcgggcatagcgtatttctccatggtggggaactgggcgaaggtcctgctagtgct
e15085e   tggtgcccactggggagtcctagcgggcatagcgtatttctccatggtggggaactgggcgaaggtcctgctagtact
e15085f   tggtgcccactggggagtcctagcgggcatagcgtatttctccatggtggggaactgggcgaaggtcctgctagtgct
e15085g   tggtgcccactggggagtcctagcgggcatagcgtatttctccatggtggggaactgggcgaaggtcctgctagtgct
e15085h   tggtgcccactggggagtcctagcgggcatagcgtatttctccatggtggggaactgggcgaaggtcctgctagtatt
e15085i   tggtgcccactggggagtcctagcgggtatagcgtatttctccatggtggggaactgggcgaaggtcctgctagtgct
e15085j   tggtgcccactggggagtcctagcgggcatagcgtatttctccatggtggggaattgggcgaaggtcctgctagtgct
e15093a   tggtgcccactggggagtcctagcgggcatagcgtatttctccatggtggggaactgggcgaaggtcctgctagtgct
e15093b   tggcgcccactggggagtcctagcgggcatagcgtatttctccatggtggggaactgggcgaaggtcctgctagtgct
e15093c   tggtgcccactggggagtcctagcgggcatagcgtatttctccatggtggggaactgggcgaaggtcctgctagtgct
e15093d   tggtgcccactggggagtcctagcgggcatagcgtatttctccatggtggggaactgggcgaaggtcctgctagtgct
e15093e   tggtgcccactggggagtcctagcgggcatagcgtatttctccatggtggggaactgggcgaaggtcctgctagtgct
e15093f   tggtgcccactggggagtcctagcgggcatagcgtatttctccatggtggggaactgggcgaaggtcctgctagtgct
e15093g   tggcgcccactggggagtcctagcgggcatagcgtatttctccatggtggggaactgggcgaaggtcctgctagtgct
e15093h   tggcgcccactggggagtcctagcgggcatagcgtatttctccatggtggggaactgggcgaaggtcctgctagtgct
e15093i   tggtgcccactggggagtcctagcgggcatagcgtatttctccatggtggggaactgggcgaaggtcctgctagtgct
e15093j   tggtgcccactggggagtcctagcgggcatagcgtatttctccatggtggggaactgggcgaaggtcctgctagtgct
e15093k   tggcgcccactggggagtcctagcgggcatagcgtatttctccatggtggggaactgggcgaaggtcctgctagtgct
e15099a   tggtgcccactggggagtcctagcgggcatagcgtatttctccatggtggggaactgggcgaaggtcctgctagtgct
e15099b   tggtgcccactggggagtcctagcgggcatagcgtatttctccatggtggggaactgggcgaaggtcctgctagtgct
e15099c   tggtgcccactggggagtcctagcgggcatagcgtatttctccatggtggggaactgggcgaaggtcctgctagtgct
e15099d   tggtgcccactggggagtcctagcgggcatagcgtatttctccatggtggggaactgggcgaaggtcctgctagtgct
e15099e   tggtgcccactggggagtcctagcgggcatagcgtatttctccatggtggggaactgggcgaaggtcctgctagtgct
e15099f   tggtgcccactggggagtcctagcgggcatagcgtatttctccatggtggggaactgggcgaaggtcctgctagtgct
e15099g   tggtgcccactggggagtcctagcgggcatagcgtatttctccatggtggggaactgggcgaaggtcctgctagtgct
e15099h   tggtgcccactggggagtcctagcgggcatagcgtatttctccatggtggggaactgggcgaaggtcctgctagtgct
e15099i   tggtgcccactggggagtcctagcgggcatagcgtatttctccatggtggggaactgggcgaaggtcttgctagtgct
e15099j   tggtgcccactggggagtcctagcgggcatagcgtatttctccatggtggggaactgggcgaaggtcctgctagtgct
e15103a   tggtgcccactggggagtcctagcgggcatagcgtatttctccatggtggggaactgggcgaaggtcctgctagtgct
e15103b   tggtgcccactggggagtcctagcgggcatagcgtatttctccatggtggggaactgggcgaaggtcctgctagtgct
e15103c   tggtgcccactggggagtcctagcgggcatagcgtatttctccatggtggggaactgggcgaaggtcctgctagtgct
e15103d   tggtgcccactggggagtcctagcgggcatagcgtatttctccatggtggggaactgggcgaaggtcctgctagtgct
e15103e   tggtgcccactggggagtcctagcgggcatagcgtatttctccatggtggggaactgggcgaaggtcctgctagtgct
e15103f   tggtgcccactggggagtcctagcgggcatagcgtatttctccatggtggggaactgggcgaaggtcctgctagtgct
e15103g   tggtgcccactggggagtcctagcgggcatagcgtatttctccatggtggggaactgggcgaaggtcctgctagtgct
e15103h   tggtgcccactggggagtcctagcgggcatagcgtatttctccatggtggggaactgggcgaaggtcctgctagtgct
e15103i   tggtgcccactggggagtcctagcgggcatagcgtatttctccatggtggggaactgggcgaaggtcctgctagtgct
e15103j   tggtgcccactggggagtcctagcgggcatagcgtatttctccatggtggggaactgggcgaaggtcctgctagtgct
e15120a   tggtgcccactggggagtcctggcgggcatagcgtatttctccctggtggggaactgggcgaaggtcctgctagtgct
e15120b   tggtgcccactggggagtcctagcgggcatagcgtatttctccctggtggggaactgggcgaaggtcctgctagtgct
e15120c   tggtgcccactggggagtcctagcgggcatagcgtatttttccctggtggggaactgggcgaaggtcctgctagtgct
e15120d   tggtgcccactggggagtcctagcgggcatagcgtatttctccctggtggggaactgggcgaaggtcctgctagtgct
e15120e   tggtgcccactggggagtcctagcgggcatagcgtatttttccctggtggggaactgggcgaaggtcctgctagtgct
e15120f   tggtgcccactggggagtcctagcgggcatagcgtatttctccctggtggggaactgggcgaaggtcctgctagtgct
e15120g   tggtgcccaccggggagtcctagcgggcatagcgtatttctccctggtggggaactgggcgaaggtcctgctagtgct
e15120h   tggtgcccactggggagtcctagcgggcatagcgtatttctccctggtggggaactgggcgaaggtcctgctagtgct
e15120i   tggtgctcactggggagtcctagcgggcatagcgtatttctccctggtggggaactgggcgaaggtcctgctagtgct
e15120j   tggtgcccactggggagtcctagcgggcatagcgtatttctccctggtggggaactgggcgaaggtcctgctagtgct
e15150a   tggtgcccactggggagtcctagcgggcatagcgtatttctccatggtggggaactgggcgaaggtcctgctagtgct
e15150b   tggtgcccactggggagtcctagcgggcatagcgtatttctccatggtggggaactgggcgaaggtcctgctagtgct
e15150c   tggtgcccactggggagtcctagcgggcatagcgtatttctccatggtggggaactgggcgaaggtcctgctagtgct
e15150d   tggtgcccactggggagtcctagcgggcatagcgtatttctccatggtggggaactgggcgaaggtcctgctagtgct
e15150e   tggtgcccactggggagtcctagcgggcatagcgtatttctccatggtggggaactgggcgaaggtcctgctagtgct
e15150f   tggtgcccactggggagtcctagcgggcatagcgtatttctccatggtggggaactgggcgaaggtcctgctagtgct
e15150g   tggtgcccactggggagtcctagcgggcatagcgtatttctccatggtggggaactgggcgaaggtcctgctagtgct
e15150h   tggtgcccactggggagtcctagcgggcatagcgtatttctccatggtggggaactgggcgaaggtcctgctagtgct
e15150i   tggtgcccactggggagtcctagcgggcatagcgtatttctccatggtggggaactgggcgaaggtcctgctagtgct
e15150j   tggtgcccactggggagtcctagcgggcatagcgtatttctccatggtggggaactgggcgaaggtcctgctagtgct
e15154a   tggtgcccactggggagtcctagcgggcatagcgtatttctccatggcggggaactgggcgaaggtcctgctagtgct
e15154b   tggtgcccactggggagtcctagcgggcatagcgtatttctccatggcggggaactgggcgaaggtcctgctagtgct
e15154c   tggtgcccactggggagtcctagcgggcatagcgtatttctccatggcggggaactgggcgaaggtcctgctagtgct
e15154d   tggtgcccactggggagtcctagcgggcatagcgtatttctccatggcggggaactgggcgaaggtcctgctagtgct
e15154e   tggtgcccactggggagtcctagcgggcatagcgtatttctccatggcggggaactgggcgaaggtcctgctagtgct
e15154f   tggtgcccactggggagtcctagcgggcatagcgtatttctccatggcggggaactgggcgaaggtcctgctagtgct
e15154g   tggtgcccactggggagtcctagcgggcatagcgtatttctccatggcggggaactgggcgaaggtcctgctagtgct
e15154h   tggtgcccactggggagtcctagcgggcatagcgtatttctccatggcggggaactgggcgaaggtcctgctagtgct
e15154i   tggtgcccactggggagtcctagcgggcatagcgtatttctccatggcggggaactgggcgaaggtcctgctagtgct
e15154j   tggtgcccactggggagtcctagcgggcatagcgtatttctccatggcggggaactgggcgaaggtcctgctagtgct
e15162a   tggtgcccactggggagtcctagcgggcatagcgtatttctccatggtggggaactgggcgaaggtcctgctagtgct
e15162b   tggtgcccactggggagtcctagcgggcatagcgtatttctccatggtggggaactgggcgaaggtcctgctagtgct
e15162c   tggtgcccactggggagtcctagcgggcatagcgtatttctccatggtggggaactgggcgaaggtcctgctagtgct
e15162d   tggtgcccactggggagtcctagcgggcatagcgtatttctccatggtggggaactgggcgaaggtcctgctagtgct
e15162e   tggtgcccactggggagtcctagcgggcatagcgtatttctccatggtggggaactgggcgaaggtcctgctagtgct
e15162f   tggtgcccactggggagtcctagcgggcatagcgtatttctccatggtggggaactgggcgaaggtcctgctagtgct
e15162g   tggtgcccactggggagtcctagcgggcatagcgtatttctccatggtggggaactgggcgaaggtcctgctagtgct
e15162h   tggtgcccactggggagtcctagcgggcatagcgtatttctccatggtggggaactgggcgaaggtcctgctagtgct
e15162i   tggtgcccactggggagtcctagcgggcatagcgtatttctccatggtggggaactgggcgaaggtcctgctagtgct
e15162j   tggtgcccactggggagtcctagcgggcatagcgtatttctccatggtggggaactgggcgaaggtcctgctagtgct
e15167a   tggtgcccactggggagtcctagcgggcatagcgtatttctctatggtggggaactgggcgaaggtcctgctagtgct
e15167b   tggtgcccactggggagtcctagcgggcatagcgtatttctccatggtggggaactgggcgaaggtcctgctagtgct
e15167c   tggtgcccactggggagtcctagcgggcatagcgtatttctccatggtggggaactgggcgaaggtcctgctagtgct
e15167d   tggtgcccactggggagtcctagcgggcatagcgtatttctccatggtggggaactgggcgaaggtcctgctagtgct
e15167e   tggtgcccactggggagtcctagcgggcatagcgtatttctccatggtggggaactgggcgaaggtcctgctagtgct
e15167f   tggtgcccactggggagtcctagcgggcatagcgtatttctccatggtggggaactgggcgaaggtcctgctagtgct
e15167g   tggtgcccactggggagtcctagcgggcatagcgtatttctccatggtggggaactgggcgaaggtcctgctagtgct
e15167h   tggtgcccactggggagtcctagcgggcatagcgtatttctccatggtggggaactgggcgaaggtcctgctagtgct
e15167i   tggtgcccactggggagtcctagcgggcatagcgtatttctccatggtggggaactgggcgaaggtcctgctagtgct
e15167j   tggtgcccactggggagtcctagcgggcatagcgtatttctccatggtggggaactgggcgaaggtcctgctagtgct
e15177a   tggtgcccactggggagtcctagcgggcatagcgtatttctccatggtggggaactgggcgaaggtcctgctagtgct
e15177b   tggcgcccactggggagtcctagcgggcatagcgtatttctccatggtggggaactgggcgaaggtcctgctagtgct
e15177c   tggtgcccactggggagtcctagcgggcatagcgtatttctccatggtggggaactgggcgaaggtcctgctagtgct
e15177d   tggtgcccactggggagtcctagcgggcatagcgtatttctccatggtggggaactgggcgaaggtcctgctagtgct
e15177f   tggtgcccactggggagtcctagcgggcatagcgtatttctccatggtggggaactgggcgaaggtcctgctagtact
e15177g   tggtgcccactggggagtcctagcgggcatagcgtatttctccatggtggggaactgggcgaaggtcctgctagtgct
e15177h   tggtgcccactggggagtcctggcgggcatagcgtatttctccatggtggggaactgggcgaaggtcctgctagtgct
e15177i   tggtgcccactggggagtcctagcgggcatagcgtatttctccatggtggggaactgggcgaaggtcctgctagtgct
e15177j   tggtgcccactggggagtcctagcgggcatagcgtatttctccatggtggggaactgggcgaaggtcctgctagtgct
e15179a   tggtgcccactggggagtcctagcgggcatagcgtatttctccatggtggggaactgggcgaaggtcctgctagtgct
e15179b   tggtgcccactggggagtcctagcgggcatagcgtatttctccatggtggggaactgggcgaaggtcctgctagtgct
e15179c   tggtgcccactggggagtcctagcgggcatagcgtatttctccatggtggggaactgggcgaaggtcctgctggtgct
e15179d   tggtgcccactggggagtcctagcgggcatagcgtatttctccatggtggggaactgggcgaaggtcctgctggtgct
e15179e   tggtgcccactggggagtcctagcgggcatagcgtatttctccatggtggggaactgggcgaaggtcctgctggtgct
e15179f   tggtgcccactggggagtcctagcgggcatagcgtatttctccatggtggggaactgggcgaaggtcctgctggtgct
e15179g   tggtgcccactggggagtcctagcgggcatagcgtatttctccatggtggggaactgggcgaaggtcctgctggtgct
e15179h   tggtgcccactggggagtcctagcgggcatagcgtatttctccatggtggggaactgggcgaaggtcctgctagtgct
e15179i   tggtgcccactggggagtcctagcgggcatagcgtatttctccatggtggggaactgggcgaaggtcctgctggtgct
e15179j   tggtgcccactggggagtcctagcgggcatagcgtatttctccatggtggggaactgggcgaaggtcctgctagtgct
e15181a   tggtgcccactggggagtcctagcgggcatagcgtatttttccatggtggggaactgggcgaaggtcctgctagtgct
e15181b   tggtgcccactggggagtcctagcgggcatagcgtatttttccatggtggggaactgggcgaaggtcctgctagtgct
e15181c   tggtgcccactggggagtcctagcgggcatagcgtatttttccatggtggggaactgggcgaaggtcctgctagtgct
e15181d   tggtgcccactggggagtcctagcgggcatagcgtatttttccatggtggggaactgggcgaaggtcctgctagtgct
e15181e   tggtgcccactggggagtcctagcgggcatagcgtatttttccatggtggggaactgggcgaaggtcctgctagtgct
e15181f   tggtgcccactggggagtcctagcgggcatagcgtatttttccatggtggggaactgggcgaaggtcctgctagtgct
e15181g   tggtgcccactggggagtcctagcgggcatagcgtatttttccatggtggggaactgggcgaaggtcctgctagtgct
e15181h   tggtgcccactggggagtcctagcgggcatagcgtatttttccatggtggggaactgggcgaaggtcctgctagtgct
e15181i   tggtgcccactggggagtcctagcgggcatagcgtatttttccatggtggggaactgggcgaaggtcctgctagtgct
e15181j   tggtgcccactggggagtcctagcgggcatagcgtatttttccatggtggggaactgggcgaaggtcctgctagtgct
e15209a   tggtgcccactggggagtcctagcgggcatagcgtatttctccatggtggggaactgggcgaaggtcctgctagtgct
e15209b   tggtgcccactggggagtcctagcgggcatagcgtatttctccatggtggggaactgggcgaaggtcctgctagtgct
e15209c   tggtgcccactggggagtcctagcgggcatagcgtatttctccatggtggggaactgggcgaaggtcctgctagtgct
e15209d   tggtgcccactggggagtcctagcgggcatagcgtatttctccatggtggggaactgggcgaaggtcctgctagtgct
e15209e   tggtgcccactggggagtcctagcgggcatagcgtatttctccatggtggggaactgggcgaaggtcctgctagtgct
e15209f   tggtgcccactggggagtcctagcgggcatagcgtatttctccatggtggggaactgggcgaaggtcctgctagtgct
e15209g   tggtgcccactggggagtcctagcgggcatagcgtatttctccatggtggggaactgggcgaaggtcctgctagtgct
e15209h   tggtgcccactggggagtcctagcgggcatagcgtatttctccatggtggggaactgggcgaaggtcctgctagtgct
e15209i   tggtgcccactggggagtcctagcgggcatagcgtatttctccatggtggggaactgggcgaaggtcctgctagtgct
e15209j   tggtgcccactggggagtcctagcgggcatagcgtatttctccatggtggggaactgggcgaaggtcctgctagtgct
e15213a   tggtgcccacgggggagtcctagcgggcatagcgtatttctccatagtggggaactgggcgaaggtcctgctagtgct
e15213b   tggtgcccactggggagtcctagcgggcatagcgtatttctccatagtggggaactgggcgaaggtcctgctagtgct
e15213c   tggtgcccactggggagtcctagcgggcatagcgtatttctccttggtggggaactgggcgaaggtcctgctagtgct
e15213d   tggtgcccactggggagtcctagcgggcatagcgtatttctccttggtggggaactgggcgaaggtcctgctagtgct
e15213e   tggtgcccactggggagtcctagcgggcatagcgtatttctccatggtggggaactgggcgaaggtcctgctagtgct
e15213f   tggtgcccactggggagtcctagcgggcatagcgtatttctccatggtggggaactgggcgaaggtcctgctagtgct
e15213g   tggtgcccactggggagtcctagcgggcatagcgtatttctccatggtggggaactgggcgaaggtcctgctagtgct
e15213h   tggtgcccactggggagtcctagcgggcatagcgtatttctccatagtggggaactgggcgaaggtcctgctagtgct
e15213i   tggtgcccactggggagtcctagcgggcatagcgtatttctccatggtggggaactgggcgaaggtcctgctagtgct
e15213j   tggtgcccactggggagtcctagcgggcatagcgtatttctccattgtggggaactgggcgaaggtcctgctagtgct
e15213k   tggtgcccactggggagtcctagcgggcatagcgtatttctccttggtggggaactgggcgaaggtcctgctagtgct
e15213l   tggtgcccactggggagtcctagcgggcatagcgtatttctccatagtggggaactgggcgaaggtcctgctagtgct
e15213m   tggtgcccactggggagtcctagcgggcatagcgtatttctccatggtggggaactgggcgaaggtcctgctagtgct
e15213n   tggtgcccactggggagtcctagcgggcatagcgtatttctccatagtggggaactgggcgaaggtcctgctagtgct
e15213o   tggtgcccactggggagtcctagcgggcatagcgtatttctccatagtggggaactgggcgaaggtcctgctagtgct
e15213p   tggtgcccactggggagtcctagcgggcatagcgtatttctccatggtggggaactgggcgaaggtcctgctagtgct
e15213q   tggtgcccactggggagtcctagcgggcatagcgtatttctccatagtggggaactgggcgaaggtcctgctagtgct
e15213r   tggtgcccactggggagtcctagcgggcatagcgtatttctccatagtggggaactgggcgaaggtcctgctagtgct
e15213s   tggtgcccactggggagtcctagcgggcatagcgtatttctccctggtggggaactgggcgaaggtcctgctagtgct
e15213t   tggtgcccactggggagtcctagcgggcatagcgtatttctccctggtggggaactgggcgaaggtcctgctagtgct
e15215a   tggtgcccactggggagtcctagcgggcatagcgtatttctccatggtggggaactgggcgaaggtcctgctagtgct
e15215b   tggtgcccactggggagtcctagcgggcatagcgtatttctccatggtggggaactgggcgaaggtcctgctagtgct
e15215c   tggtgcccactggggagtcctagcgggcatagcgtatttctccatggtggggaactgggcgaaggtcctgctagtgct
e15215d   tggtgcccactggggagtcctagcgggcatagcgtatttctccatggtggggaactgggcgaaggtcctgctagtgct
e15215e   tggtgcccactggggagtcctagcgggcatagcgtatttctccatggtggggaactgggcgaaggtcctgctagtgct
e15215f   tggtgcccactggggagtcctagcgggcatagcgtatttctccatggtggggaactgggcgaaggtcctgctagtgct
e15215g   tggtgcccactggggagtcctagcgggcatagcgtatttctccatggtggggaactgggcgaaggtcctgctagtgct
e15215h   tggtgcccactggggagtcctagcgggcatagcgtatttctccatggtggggaactgggcgaaggtcctgctagtgct
e15215i   tggtgcccactggggagtcctagcgggcatagcgtatttctccatggtggggaactgggcgaaggtcctgctagtgct
e15215j   tggtgcccactggggagtcctagcgggcatagcgtatttctccatggtggggaactgggcgaaggtcctgctagtgct
e15215k   tggtgcccactggggagtcctagcgggcatagcgtatttctccatggtggggaactgggcgaaggtcctgctagtgct
e15225a   tggtgctcactggggagtcctagcgggcatagcgtatttctccatggtggggaactgggcgaaggtcctgctagtgct
e15225b   tggtgctcactggggagtcctagcgggcatagcgtatttttccatggtggggaactgggcgaaggtcctgctagtgct
e15225c   tggtgctcactggggagtcctagcgggtatagcgtatttctccatggtggggaactgggcgaaggtcctgctagtgct
e15225d   tggtgctcactggggagtcctagcgggcatagcgtatttctccatggtggggaactgggcgaaggtcctgctagtgct
e15225e   tggtgctcactggggagtcctagcgggcatagcgtatttttccatggtggggaactgggcgaaggtcctgctagtgct
e15225f   tggtgctcactggggagtcctagcgggcatagcgtatttttccatggtggggaactgggcaaaggtcctgctagtgct
e15225g   tggtgctcactggggagtcctagcgggcatagcgtatttttccatggtggggaactgggcgaaggtcctgctagtgct
e15225h   tggtgctcactggggagtcctagcgggcatagcgtatttctccatggtggggaactgggcgaaggtcctgctagtgct
e15225i   tggtgctcactggggagtcctagcgggcatagcgtatttttccatggtggggaactgggcgaaggtcctgctagtgct
e15225j   tggtgctcactggggagtcctagcgggtatagcgtatttctccatggtggggaactgggcgaaggtcctgctagtgct
e15261a   tggtgcccactggggagtcctagcgggcatagcgtatttctccatggtggggaactgggcgaaggtcctgctagtgct
e15261b   tggtgcccactggggagtcctagcgggcatagcgtatttctccatggtggggaactgggcgaaggtcctgctagtgct
e15261c   tggtgcccactggggagtcctagcgggcatagcgtatttctccatggtggggaactgggcgaaggtcctgctagtgct
e15261d   tggtgcccactggggagtcctagcgggcatagcgtatttctccatggtggggaactgggcgaaggtcctgctagtgct
e15261e   tggtgcccactggggagtcctagcgggcatagcgtatttctccatggtggggaactgggcgaaggtcctgctagtgct
e15261f   tggtgcccactggggagtcctagcgggcatagcgtatttctccatggtggggaactgggcgaaggtcctgctagtgct
e15261g   tggtgcccactggggagtcctagcgggcatagcgtatttctccatggtggggaactgggcgaaggtcctgctagtgct
e15261h   tggtgcccactggggagtcctagcgggcatagcgtatttctccatggtggggaactgggcgaaggtcctgctagtgct
e15261i   tggtgcccactggggagtcctagcgggcatagcgtatttctccatggtggggaactgggcgaaggtcctgctagtgct
e15261j   tggtgcccactggggagtcctagcgggcatagcgtatttctccatggtggggaactgggcgaaggtcctgctagtgct
e15261k   tggtgcccactggggagtcctagcgggcatagcgtatttctccatggtggggaactgggcgaaggtcctgctagtgct
e15261l   tggtgcccactggggagtcctagcgggcatagcgtatttctccatggtggggaactgggcgaaggtcctgctagtgct
e15261m   tggtgcccactggggagtcctagcgggcatagcgtatttctccatggtggggaactgggcgaaggtcctgctagtgct
e15261n   tggtgcccactggggagtcctagcgggcatagcgtatttctccatggtggggaactgggcgaaggtcctgctagtgct
e15261o   tggtgcccactggggagtcctagcgggcatagcgtatttctccatggtggggaactgggcgaaggtcctgctagtgct
e15261p   tggtgcccactggggagtcctagcgggcatagcgtatttctccatggtggggaactgggcgaaggtcctgctagtgct
e15261q   tggtgcccactggggagtcctagcgggcatagcgtatttctccatggtggggaactgggcgaaggtcctgctagtgct
e15281a   tggtgcccactggggagtcctagcgggcatagcgtatttctccatggtggggaactgggctaaggtcctgatagtgct
e15281b   tggtgcccactggggagtcctagcgggcatagcgtatttctccatggtggggaactgggctaaggtcctgatagtgct
e15281c   tggtgcccactggggagtcctagcgggcatagcgtatttctccatggtggggaactgggctaaggtcctgatagtgct
e15281d   tggtgcccactggggagtcctagcgggcatagcgtatttctccatggtggggaactgggctaaggtcctgatagtgct
e15281e   tggtgcccactggggagtcctagcgggcatagcgtatttctccatggtggggaactgggctaaggtcctgatagtgct
e15281f   tggtgcccactggggagtcctagcgggcgtagcgtatttctccatggtggggaactgggctaaggtcctgatagtgtt
e15281g   tggtgcccactggggagtcctagcgggcatagcgtatttctccatggtggggaactgggctaaggtcctgatagtgct
e15281h   tggtgcccactggggagtcctagcgggcatagcgtatttctccatggtggggaactgggctaaggtcctgatagtgct
e15281i   tggtgcccactggggagtcctagcgggcatagcgtatttctccatggtggggaactgggctaaggtcctgatagtgct
e15281j   tggtgcccactggggagtcctagcgggcatagcgtatttctccatggtggggaactgggctaaggtcctgatagtgct
e15295a   tggtgcccactggggagtcctagcgggcatagcgtatttctccctggcggggaactgggcgaaggtcctgctagtgct
e15295b   tggtgcccactggggagtcctagcgggcatagcgtatttctccctggtggggaactgggcgaaggtcctgctagtgct
e15295c   tggtgcccactggggagtcctagcgggcatagcgtatttctccctggtggggaactgggcgaaggtcctgctagtgct
e15295d   tggtgcccactggggagtcctagcgggcatagcgtatttctccctggtggggaactgggcgaaggtcctgctagtgct
e15295e   tggtgcccactggggagtcctagcgggcatagcgtatttctccctggtggggaactgggcgaaggtcctgctagtgct
e15295f   tggtgcccactggggagtcctagcgggcatagcgtatttctccctggtggggaactgggcgaaggtcctgctagtgct
e15295g   tggtgcccactggggagtcctagcgggcatagcgtatttctccctggcggggaactgggcgaaggtcctgctagtgct
e15295h   tggtgcccactggggagtcctagcgggcatagcgtatttctccctggtggggaactgggcgaaggtcctgctagtgct
e15295i   tggtgcccactggggagtcctagcgggcatagcgtatttctccctggtggggaactgggcgaaggtcctgctagtgct
e15295j   tggtgcccactggggagtcctagcgggcatagcgtatttctccctggtggggaactgggcgaaggtcctgctagtgct
e15305a   tggtgcccactggggagtcctagcgggcatagcgtatttctccatggtggggaactgggcgaaggttctgctagtgct
e15305b   tggtgcccactggggagtcctagcgggcatagcgtatttctctatggtggggaactgggcgaaggtcctgctagtgct
e15305c   tggtgcccactggggagtcctagcgggcatagcatatttctccatggtggggaactgggcgaaggtcctgctagtgct
e15305d   tggtgcccactggggagtcctagcgggcatagcgtatttctccatggtggggaactgggcgaaggtcctgctagtgct
e15305e   tggtgcccactggggagtcctagcgggcatagcgtatttctccatggtggggaactgggcgaaggtcctgctagtgct
e15305f   tggtgcccactggggagtcctagcgggcatagcgtatttctccatggtggggaactgggcgaaggtcctgctggtgct
e15305g   tggtgcccactggggagtcctagcggacatagcgtatttctccatggtggggaactgggcgaaggtcctgctagtgct
e15305h   tggtgcccactggggagtcctagcgggcatagcatatttctccatggtggggaactgggcgaaggtcctgctagtgct
e15305i   tggtgcccactggggagtcctagcgggcatagcgtatttctccatggtggggaactggacgaaggttctgctagtgct
e15305j   tggtgcccactggggagtcctagcgggcatagcgtatttctccatggtggggaactgggcgaaggtcctgctagtgct
e15319a   tggtgcccactggggagtcctagcgggcatagcgtatttctccatggtggggaactgggcgaaggtcctgctagtgct
e15319b   tggtgcccactggggagtcctagcgggcatagcgtatttctccatggtggggaactgggcgaaggtcctgctagtgct
e15319c   tggtgcccactggggagtcctagcgggcatagcgtatttctccatggtggggaactgggcgaaggtcctgctagtgct
e15319d   tggtgcccactggggagtcctagcgggcatagcgtatttctccatggtggggaactgggcgaaggtcctgctagtgct
e15319e   tggtgcccactggggagtcctagcgggcatagcgtatttctccatggtggggaactgggcgaaggtcctgctagtgct
e15319f   tggtgcccactggggagtcctagcgggcatagcgtatttctccatggtggggaactgggcgaaggtcctgctagtgct
e15319g   tggtgcccactggggagtcctagcgggcatagcgtatttctccatggtggggaactgggcgaaggtcctgctagtgct
e15319h   tggtgcccactggggagtcctagcgggcatagcgtatttctccatggtggggaactgggcgaaggtcctgctagtgct
e15319i   tggtgcccactggggagtcctagcgggcatagcgtatttctccatggtggggaactgggcgaaggtcctgctagtgct
e15319j   tggtgcccactggggagtcctagcgggcatagcgtatttctccatggtggggaactgggcgaaggtcctgctagtgct
e15319k   tggtgcccactggggagtcctagcgggcatagcgtatttctccatggtggggaactgggcgaaggtcctgctagtgct
e15319l   tggtgcccactggggagtcctagcgggcatagcgtatttctccatggtggggaactgggcgaaggtcctgctagtgct
e15319m   tggtgcccactggggagtcctagcgggcatagcgtatttctccatggtggggaactgggcgaaggtcctgctagtgct
e15319n   tggtgcccactggggagtcctagcgggcatagcgtatttctccatggtggggaactgggcgaaggtcctgctagtgct
e15339a   tggtgcccactggggagtcctagcgggcatagcgtatttctccatggtggggaactgggcgaaggtcctgctagtgct
e15339b   tggtgcccactggggagtcctagcgggcatagcgtatttctccatggtggggaactgggcgaaggtcctgctagtgct
e15339c   tggtgcccactggggagtcctagcgggcatagcgtatttctccatggtggggaactgggcgaaggtcctgctagtgct
e15339d   tggtgcccactggggagtcctagcgggcatagcgtatttctccatggtggggaactgggcgaaggtcctgctagtgct
e15339e   tggtgcccactggggagtcctagcgggcatagcgtatttctccatggtggggaactgggcgaaggtcctgctagtgct
e15339f   tggtgcccactggggagtcctagcgggcatagcgtatttctccatggtggggaactgggcgaaggtcctgctagtgct
e15339g   tggtgcccactgaggagtcctagcgggcatagcgtatttctccatggtggggaactgggcgaaggtcctgctagtgct
e15339h   tggtgcccactggggagtcctagcgggcatagcgtatttctccatggtggggaactgggcgaaggtcctgctagtgct
e15339i   tggtgcccactggggagtcctagcgggcatagcgtatttctccatggtggggaactgggcgaaggtcctgctagtgct
e15339j   tggtgcccactggggagtcctagcgggcatagcgtatttctccatggtggggaactgggcgaaggtcctgctagtgct
e15353a   tggtgcccactggggagtcctagcgggcatagcgtatttctccatggtggggaactgggcgaaggtcctgctagtgct
e15353b   tggtgcccactggggagtcctagcgggcatagcgtatttctccatggtggggaactgggcgaaggtcctgctagtgct
e15353c   tggtgcccactggggagtcctagcgggcatagcgtatttctccatggtggggaactgggcgaaggtcctgctagtgct
e15353d   tggtgcccactggggagtcctagcgggcatagcgtatttctccatggtggggaactgggcgaaggtcctgctagtgct
e15353e   tggtgcccactggggagtcctagcgggcatagcgtatttctccatggtggggaactgggcgaaggtcctgctagtgct
e15353f   tggtgcccactggggagtcctagcgggcatagcgtatttctccatggtggggaactgggcgaaggtcctgctagtgct
e15353g   tggtgcccactggggagtcctagcgggcatagcgtatttctccatggtggggaactgggcgaaggtcctgctagtgct
e15353h   tggtgcccactggggagtcctagcgggcatagcgtatttctccatggtggggaactgggcgaaggtcctgctagtgct
e15353i   tggtgcccactggggagtcctagcgggcatagcgtatttctccatggtggggaactgggcgaaggtcctgctagtgct
e15353j   tggtgcccactggggagtcctagcgggcatagcgtatttctccatggtggggaactgggcgaaggtcctgctagtgct
e15367a   tggtgcccactggggagtcctagcgggcatagcgtatttctccatggtagggaactgggcgaaggtcctgctagtgct
e15367b   tggtgcccactggggagtcctagcgggcatagcgtatttctccatggtagggaactgggcgaaggtcctgctagtgct
e15367c   tggtgcccactggggagtcctagcgggcatagcgtatttctccatggtagggaactgggcgaaggtcctgctagtgct
e15367d   tggtgcccactggggagtcctagcgggcatagcgtatttctccatggtagggaactgggcgaaggtcctgctagtgct
e15367e   tggtgcccactggggagtcctagcgggcatagcgtatttctccatggtagggaactgggcgaaggtcctgctagtgct
e15367f   tggtgcccactggggagtcctagcgggcatagcgtatttctccatggtagggaactgggcgaaggtcctgctagtgct
e15367g   tggtgcccactggggagtcctagcgggcatagcgtatttctccatggtagggaactgggcgaaggtcctgctagtgct
e15367h   tggtgcccactggggagtcctagcgggcatagcgtatttctccatggtagggaactgggcgaaggtcctgctagtgct
e15367i   tggtgcccactggggagtcctagcgggcatagcgtatttctccatggtagggaactgggcgaaggtcctgctagtgct
e15367j   tggtgcccactggggagtcctagcgggcatagcgtatttctccatggtagggaactgggcgaaggtcctgctagtgct
e15375a   tggtgcccactggggagtcctagcgggcatagcgtatttctccatggtggggaactgggcgaaggtcctgctagtgct
e15375b   tggtgcccactggggagtcctagcgggcatagcgtacttctccatggtggggaactgggcgaaggtcctgctagtgct
e15375c   tggtgcccactggggagtcctagcgggcatagcgtatttctccatggtggggaactgggcgaaggtcctgctagtgct
e15375d   tggtgcccactggggagtcctagcgggcatagcgtattcctccatggtggggaactgggcgaaggtcctgctagtgct
e15375e   tggtgcccactggggagtcctagcgggcatagcgtatttctccatggtggggaactgggcgaaggtcctgctagtgct
e15375f   tggtgcccactggggagtcctagcgggcatagcgtatttctccatggtggggaactgggcgaaggtcctgctagtgct
e15375g   tggtgcccactggggagtcctagcgggcatagcgtatttctccatggtggggaactgggcgaaggtcctgctagtgct
e15375h   tggtgcccactggggagtcctagcgggcatagcgtatttctccatggtggggaactgggcgaaggtcctgctagtgct
e15375i   tggtgcccactggggagtcctagcgggcatagcgtatttctccatggtggggaactgggcgaaggtcctgctagtgct
e15375j   tggtgcccactggggagtcctagcgggcatagcgtatttctccatggtggggaactgggcgaaggtcctgctagtgct
e15375k   tggtgcccactggggagtcccagcgggcatagcgtatttctccatggtggggaactgggcgaaggtcctgctagtgct
e15375l   tggtgcccactggggagtcctagcgggcatagcgtatttctccatggtggggaactgggcgaaggtcctgctagtgct
e15375m   tggtgcccactggggagtcctagcgggcatagcgtatttctccatggtggggaactgggcgaaggtcctgctagtgct
e15375n   tggtgcccactggggagtcctagcgggcatagcgtatttctccatggtggggaactgggcgaaggtcctgctagtgct
e15388a   tggtgcccactggggagtcctagcgggcatagcgtatttctccatggtggggaactgggcgaaggtcctgctagtgct
e15388b   tggtgcccactggggagtcctagcgggcatagcgtatttctccatggtggggaactgggcgaaggtcctgctagtgct
e15388c   tggtgcccactggggagtcctagcgggcatagcgtatttctccatggtggggaactgggcgaaggtcctgctagtgct
e15388d   tggtgcccactggggagtcctagcgggcatagcgtatttctccatggtggggaactgggcgaaggtcctgctagtgct
e15388e   tggtgcccactggggagtcctagcgggcatagcgtatttctccatggtggggaactgggcgaaggtcctgctagtgct
e15388f   tggtgcccactggggagtcctagcgggcatagcgtatttctccatggtggggaactgggcgaaggtcctgctagtgct
e15388g   tggtgcccactggggagtcctagcgggcatagcgtatttctccatggtggggaactgggcgaaggtcctgctagtgct
e15388h   tggtgcccactggggagtcctagcgggcatagcgtatttctccatggtggggaactgggcgaaggtcctgctagtgct
e15388i   tggtgcccactggggagtcctagcgggcatagcgtatttctccatggtggggaactgggcgaaggtcctgctagtgct
e15388j   tggtgcccactggggagtcctagcgggcatagcgtatttctccatggtggggaactgggcgaaggtcctgctagtgct
e15388k   tggtgcccactggggagtcctagcgggcatagcgtatttctccatggtggggaactgggcgaaggtcctgctagtgct
e15388l   tggtgcccactggggagtcctagcgggcatagcgtatttctccatggtggggaactgggcgaaggtcctgctagtgct
e15388m   tggtgcccactggggagtcctagcgggcatagcgtatttctccatggtggggaactgggcgaaggtcctgctagtgct
e15393a   tggtgcccactggggagtcctagcgggcatagcgtatttctccatggtggggaactgggcgaaggtcctgctagtgct
e15393b   tggtgcccactggggagtcctagcgggcatagcgtatttctccatggtggggaactgggcgaaggtcctgctagtgct
e15393c   tggtgcccactggggagtcctagcgggcatagcgtatttctccatggtggggaactgggcgaaggtcctgctagtgct
e15393d   tggtgcccactggggagtcctagcgggcatagcgtatttctccatggtggggaactgggcgaaggtcctgctagtgct
e15393e   tggtgcccactggggagtcctagcgggcatagcgtatttctccatggtggggaactgggcgaaggtcctgctagtgct
e15393f   tggtgcccactggggagtcctagcgggcatagcgtatttctccatggtggggaactgggcgaaggtcctgctagtgct
e15393g   tggtgcccactggggagtcctagcgggcatagcgtatttctccatggtggggaactgggcgaaggtcctgctagtgct
e15393h   tggtgcccactggggagtcctagcgggcatagcgtatttctccatggtggggaactgggcgaaggtcctgctagtgct
e15393i   tggtgcccactggggagtcctagcgggcatagcgtatttctccatggtggggaactgggcgaaggtcctgctagtgct
e15393j   tggtgcccactggggagtcctagcgggcatagcgtatttctccatggtggggaactgggcgaaggtcctgctagtgct
e15399a   tggtgcccactggggagtcttagcgggcgtagcgtatttctccatggtggggaactgggcgaaggtcctagtggtgct
e15399b   tggtgcccactggggagtcttagcgggcgtagcgtatttctccatggtggggaactgggcgaaggtcctagtggtgct
e15399c   tggtgcccactggggagtcttagcgggcgtagcgtatttctccatggtggggaactgggcgaaggtcctagtggtgct
e15399d   tggtgcccactggggagtcttagcgggcgtagcgtatttctccatggtggggaactgggcgaaggtcctagtggtgct
e15399e   tggtgcccactggggagtcttagcgggcgtagcgtatttctccatggtggggaactgggcgaaggtcctagtggtgct
e15399f   tggtgcccactggggagtcttagcgggcgtagcgtatttctccatggtggggaactgggcgaaggtcctagtggtgct
e15399g   tggtgcccactggggagtcttagcgggcgtagcgtatttctccatggtggggaactgggcgaaggtcctagtggtgct
e15399h   tggtgcccactggggagtcttagcgggcgtagcgtatttctccatggtggggaactgggcgaaggttctagtggtgct
e15399i   tggtgcccactggggagtcttagcgggcgtagcgtatttctccatggtggggaactgggcgaaggtcctagtggtgct
e15399j   tggtgcccactggggagtcttagcgggcgtagcgtatttctccatggtgggcaactgggcgaaggtcctagtggtgct
e15408a   tggtgcccactggggagtcctagcgggcatagcgtatttctccatggcggggaactgggcgaaggtcctgctagtgct
e15408b   tggtgcccactggggagtcctagcgggcatagcgtatttctccatggcggggaactgggcgaaggtcctgctagtgct
e15408c   tggtgcccactggggagtcctagcgggcatagcgtatttctccatggcggggaactgggcgaaggtcctgctagtgct
e15408d   tggtgcccactggggagtcctagcgggcatagcgtatttctccatggcggggaactgggcgaaggtcctgctagtgct
e15408e   tggtgcccactggggagtcctagcgggcatagcgtatttctccatggcggggaactgggcgaaggtcctgctagtgct
e15408f   tggtgcccactggggagtcctagcgggcatagcgtatttctccatggcggggaactgggcgaaggtcctgctagtgct
e15408g   tggtgcccactggggagtcctagcgggcatagcgtatttctccatggcggggaactgggcgaaggtcctgctagtgct
e15408h   tggtgcccactggggagtcctagcgggcatagcgtatttctccatggcggggaactgggcgaaggtcctgctagtgct
e15408i   tggtgcccactggggagtcctagcgggcatagcgtatttctccatggcggggaactgggcgaaggtcctgctagtgct
e15408j   tggtgcccactggggagtcctagcgggcatagcgtatttctccatggcggggaactgggcgaaggtcctgctagtgct
e15453a   tggtgcccactggggagtcctagcgggcatagcgtatttctccatggtggggaactgggcgaaggtcctgctggtgct
e15453b   tggtgcccactggggagtcctagcgggcatagcgtatttctccatggtggggaactgggcgaaggtcctgctagtgct
e15453c   tggtgcccactggggagtcctagcgggcatagcgtatttctccatggtggggaactgggcgaaggtcctgctggtgct
e15453d   tggtgcccactggggagtcctagcgggcatagcgtatttctccatggtggggaactgggcgaaggtcctgctggtgct
e15453e   tggtgcccactggggagtcctagcgggcatagcgtatttctccatggtggggaactgggcgaaggtcctgctggtgct
e15453f   tggtgcccactggggagtcctagcgggcatagcgtatttctccatggtggggaactgggcgaaggtcctgctggtgct
e15453g   tggtgcccactggggagtcctagcgggcatagcgtatttctccatggtgggcaactgggcgaaggtcctgctggtgct
e15453h   tggtgcccactggggagtcctagcgggcatagcgtatttctccatggtggggaactgggcgaaggtcctgctggtgct
e15453i   tggtgcccactggggagtcctagcgggcatagcgtatttctccatggtggggaactgggcgaaggtcctgctggtgct
e15453j   tggtgcccactggggagtcctagcgggcatagcgtatttctccatggtggggaactgggcgaaggtcctgctggtgct
e15468a   tggtgcccactggggagtcctagcgggcatagcgtatttctccatggtggggaactgggcgaaggtcctgctggtgct
e15468b   tggtgcccactggggagtcctagcgggcatagcgtatttctccatggtggggaactgggcgaaggtcctgctggtgct
e15468c   tggtgcccactggggagtcctagcgggcatagcgtatttctccatggtggggaactgggcgaaggtcctgctggtgct
e15468d   tggtgcccactggggagtcctagcgggcatagcgtatttctccatggtggggaactgggcgaaggtcctgctggtgct
e15468e   tggtgcccactggggagtcctagcgggcatagcgtatttctccatggtggggaactgggcgaaggtcctgctggtgct
e15468f   tggtgcccactggggagtcctagcgggcatagcgtatttctccatggtggggaactgggcgaaggtcctgctggtgct
e15468g   tggtgcccactggggagtcctagcgggcatagcgtatttctccatggtggggaactgggcgaaggtcctgctggtgct
e15468h   tggtgcccactggggagtcctagcgggcatagcgtatttctccatggtggggaactgggcgaaggtcctgctggtgct
e15468i   tggtgcccactggggagtcctagcgggcatagcgtatttctccatggtggggaactgggcgaaggtcctgctggtgct
e15468j   tggtgcccactggggagtcctagcgggcatagcgtatttctccatggtggggaactgggcgaaggtcctgctggtgct
e15468k   tggtgcccactggggagtcctagcgggcatagcgtatttctccatggtggggaactgggcgaaggtcctgctggtgct
e155880a  tggtgcccactggggagtcctagcggacatagcgtatttctccatggtggggaactgggcgaaggtcctgctagtgct
e155880b  tggtgcccactggggagtcctagcgggcatagcgtatttctccatggtggggaactgggcgaaggtcctgctagtgct
e155880c  tggtgcccactggggagtcctagcgggcatagcgtatttctccatggtggggaactgggcgaaggtcctgctagtgct
e155880d  tggtgcccactggggagtcctagcgggcatagcgtatttctccatggtggggaactgggcgaaggtcctgctagtgct
e155880e  tggtgcccactggggagtcctagcgggcatagcgtatttctccatggtggggaactgggcgaaggtcctgctagtgct
e155880f  tggtgcccactggggagtcctagcgggcatagcgtatttctccatggtggggaactgggcgaaggtcctgctagtgct
e155880h  tggtgcccactggggagtcctagcgggcatagcgtatttctccatggtggggaactgggcgaaggtcctgctagtgct
e155880i  tggtgcccactggggagtcctagcgggcatagcgtatttctccatggtggggaactgggcgaaggtcctgctagtgct
e155880j  tggtgcccactggggagtcctagcgggcatagcgtatttctccatggtggggaactgggcgaaggtcctgctagtgct
e16730a   tggtgctcactggggagtcctagcgggcatagcgtatttctccatggtggggaactgggcgaaggtcttgctagtgct
e16730b   tggtgctcactggggagtcctagcgggcatagcgtatttctccatggtggggaactgggcgaaggtcttgctagtgct
e16730c   tggtgctcactggggagtcctagcgggcatagcgtatttctccatggtggggaactgggcgaaggtcttgctagtgct
e16730d   tggtgctcactggggagtcctagcgggcatagcgtatttctccatggtggggaactgggcgaaggtcttgctagtgct
e16730e   tggtgctcactggggagtcctagcgggcatagcgtatttctccatggtggggaactgggcgaaggtcttgctagtgct
e16730f   tggtgctcactggggagtcctagcgggcatagcgtatttctccatggtggggaactgggcgaaggtcttgctagtgct
e16730g   tggtgctcactggggagtcctagcgggcatagcgtatttctccatggtggggaactgggcgaaggtcttgctagtgct
e16730h   tggtgctcactggggagtcctagcgggcatagcgtatttctccatggtggggaactgggcgaaggtcttgctagtgct
e16730i   tggtgctcactggggagtcctagcgggcatagcgtatttctccatggtggggaactgggcgaaggtcttgctagtgct
e16730j   tggtgctcactggggagtcctagcgggcatagcgtatttctccatggtggggaactgggcgaaggtcttgctagtgct
e168527a  tggtgcccactggggagtcctagcgggcatagcgtatttctccatggtggggaactgggcgaaggtcctgctagtgct
e168527b  tggtgcccactggggagtcctagcgggcatagcgtatttctccatggtggggaactgggcgaaggtcctgctagtgct
e168527c  tggtgcccactggggagtcctagcgggcatagcgtatttctccatggtggggaactgggcgaaggtcctgctagtgct
e168527d  tggtgcccactggggagtcctagcgggcatagcgtatttctccatggtggggaactgggcgaaggtcctgctagtgct
e168527e  tggtgcccactggggagtcctagcgggcatagcgtatttctccatggtggggaactgggcgaaggtcctgctagtgct
e168527f  tggtgcccactggggagtcctagcgggcatagcgtatttctccatggtggggaactgggcgaaggtcctgctagtgct
e168527g  tggtgcccactggggagtcctagcgggcatagcgtatttctccatggtggggaactgggcgaaggtcctgctagtgct
e168527h  cggtgcccactggggagtcctagcgggcatagcgtatttctccatggtggggaactgggcgaaggtcctgctagtgct
e168527i  tggtgcccactggggagtcctagcgggcatagcgtatttctccatggtggggaactgggcgaaggtcctgctagtgct
e168527j  tggtgcccactggggagtcctagcgggcatagcgtatttctccatggtggggaactgggcgaaggtcctgctagtgct
e18056a   tggtgcccactggggagtcctggcgggcatagcgtatttctccatggtggggaactgggcgaaggtcctgctagtgct
e18056b   tggtgcccactggggagtcctagcgggtatagcgtatttctccatggtggggaactgggcgaaggtcctgctagtgct
e18056c   tggtgcccactggggagtcctagcgggtatagcgtatttctccatggtggggaactgggcgaaggtcctgctagtgct
e18056d   tggtgcccactggggagtcctagcgggtatagcgtatttctccatggtggggaactgggcgaaggtcctgctagtgct
e18056e   tggtgcccactggggagtcctagcgggcatagcgtatttctccatggtggggaactgggcgaaggtcctgctagtgct
e18056f   tggtgcccactggggagtcctggcgggcatagcgtatttctccatggtggggaactgggcgaaggtcctgctagtgct
e18056g   tggtgcccactggggagtcctagcgggtatagcgtatttctccatggtggggaactgggcgaaggtcctgctagtgct
e18056h   tggtgcccactggggagtcttggcgggcatagcgtatttctccatggtggggaactgggcgaaggtcctgctagtgct
e18056i   tggtgcccactggggagtcctagcgggtatagcgtatttctccatggtggggaactgggcgaaggtcctgctagtgct
e18056j   tggtgcccactggggagtcctggcgggcatagcgtatttctccatggtggggaactgggcgaaggtcctgctagtgct
e18155a   tggtgcccactggggagtcctagcgggcatagcgtatttctccatggtaggcaactgggcgaaggtcctgctagtgct
e18155b   tggtgcccactggggagtcctagcgggcatagcgtatttctccatggtaggcaactgggcgaaggtcctgctagtgct
e18155c   tggtgcccactggggagtcctggcgggcatagcgtatttctccatggtaggcaactgggcgaaggtcctgctagtgct
e18155d   tggtgcccactggggagtcctagctggcatagcgtatttctccatggtaggcaactgggcgaaggtcctgctagtgct
e18155e   tggtgcccactggggagtcctagcgggcatagcgtatttctccatggtaggcaactgggcgaaggtcctgctagtgct
e18155f   tggtgcccactggggagtcctagcgggcatagcgtatttctccatggtaggcaactgggcgaaggtcctgctagtgct
e18155g   tggtgcccactggggagtcctggcgggcatagcgtatttctccatggtaggcaactgggcgaaggtcctgctagtgct
e18155h   tggtgcccactggggagtcctagcgggcatagcgtatttctccatggtaggcaactgggcgaaggtcctgctagtgct
e18155i   tggtgcccactggggagtcctagcaggcatagcgtatttctccatggtaggcaactgggcgaaggtcctgctagtgct
e18155j   tggtgcccactggggagtcctagcgggcatagcgtatttctccatggtaggcaactgggcgaaggtcctgctagtgct
e18973a   tggtgcccactggggagtcctagcgggtatagcgtatttctccatggtggggaactgggcgaaggtcctggtgatact
e18973b   tggtgcccactggggagtcctagcgggtatagcgtatttctccatggtggggaactgggcgaaggtcctggtgatact
e18973c   tggtgcccactggggagtcctagcgggtatagcgtatttctccatggtggggaactgggcgaaggtcctggtgatact
e18973d   tggtgcccactggggagtcctagcgggtatagcgtatttctccatggtggggaactgggcgaaggtcctggtgatact
e18973e   tggtgcccactggggagtcctagcgggtatagcgtatttctccatggtggggaactgggcgaaggtcctggtgatact
e18973f   tggtgcccactggggagtcctagcgggtatagcgtatttctccatggtggggaactgggcgaaggtcctggtgatact
e18973g   tggtgcccactggggagtcctagcgggtatagcgtatttctccatggtggggaactgggcgaaggtcctggtgatact
e18973h   tggtgcccactggggagtcctagcgggtatagcgtatttctccatggtggggaactgggcgaaggtcctggtgatact
e18973i   tggtgcccactggggagtcctagcgggtatagcgtatttctccatggtggggaactgggcgaaggtcctggtgatact
e18973j   tggtgcccactggggagtcctagcgggtatagcgtatttctccatggtggggaactgggcgaaggtcctggtgatact
e21409a   tggcgcccactggggagtcctagcgggcatagcgtatttctccatggtggggaactgggcgaaggtcctgctagtgct
e21409b   tggcgcccactggggagtcctagcgggcatagcgtatttctccatggcggggaactgggcgaaggtcctgctagtgct
e21409c   tggcgcccactggggagtcctagcgggcatagcgtatttctccatggcggggaactgggcgaaggtcctgctagtgct
e21409d   tggcgcccactggggagtcctagcgggcatagcgtatttctccatggtggggaactgggcgaaggtcctgctagtgct
e21409e   tggcgcccactggggagtcctagcgggcatagcgtatttctccatggcggggaactgggcgaaggtcctgctagtgct
e21409f   tggcgcccactggggagtcctagcgggcatagcgtatttctccatggcggggaactgggcgaaggtcctgctagtgct
e21409g   tggcgcccactggggagtcctagcgggcatagcgtatttctccatggtggggaactgggcgaaggtcctgctagtgct
e21409h   tggcgcccactggggagtcctagcgggcatagcgtacttctccatggcggggaactgggcgaaggtcctgctagtgct
e21409i   tggcgcccactggggagtcctagcgggcatagcgtatttctccatggtggggaactgggcgaaggtcctgctagtgct
e21409j   tggcgcccactggggtgtcctagcgggcatagcgtatttctccatggcggggaactgggcgaaggtcctgctagtgct
e21491a   tggtgcccactggggagtcctagcgggcatagcatatttctccatggtggggaactgggcgaaggtcctgctggtgct
e21491b   tggtgcccactggggagtcctagcgggcatagcgtatttctccatggtggggaactgggcgaaggtcctgctggtgct
e21491c   tggtgcccactggggagtcctagcgggcatagcgtatttctccatggtggggaactgggcgaaggtcctgctggtgct
e21491d   tggtgcccactggggagtcctagcgggcatagcgtatttctccatggtggggaactgggcgaaggtcctgctggtgct
e21491e   tggtgcccactggggagtcctagcgggcatagcgtatttctccatggtggggaactgggcgaaggtcctgctggtgct
e21491f   tggtgcccactggggagtcctagcgggcatagcgtatttctccatggtggggaactgggcgaaggtcctgctggtgct
e21491g   tggtgcccactggggagtcctagcgggcatagcgtatttctccatggtggggaactgggcgaaggtcctgctggtgct
e21491h   tggtgcccactggggagtcctagcgggcatagcgtatttctccatggtggggaactgggcgaaggtcctgctggtgct
e21491i   tggtgcccactggggagtcctggcgggcatagcgtatttctccatggtggggaactgggcgaaggtcctgctggtgct
e21491j   tggtgcccactggggagtcctagcgggcatagcgtatttctccatggtggggaactgggcgaaggtcctgctggtgct
e23357a   tggtgcccactggggagtcctagcgggcatagcgtatttctccatggtggggaactgggcgaaggtcctgctagtgct
e23357b   tggtgcccactggggagtcctagcgggcatagcgtatttctccatggtggggaactgggcgaaggtcctgctagtgct
e23357c   tggtgcccactggggagtcctagcgggcatagcgtatttctccatggtggggaactgggcgaaggtcctgctagtgct
e23357d   tggtgcccactggggagtcctagcgggcatagcgtatttctccatggtggggaactgggcgaaggtcctgctagtgct
e23357e   tggtgcccactggggagtcctagcgggcatagcgtatttctccatggtggggaactgggcgaaggtcctgctagtgct
e23357f   tggtgcccactggggagtcctagcgggcatagcgtatttctccatggtggggaactgggcgaaggtcctgctagtgct
e23357g   tggtgcccactggggagtcctagcgggcatagcgtatttctccatggtggggaactgggcgaaggtcctgctagtgct
e23357h   tggtgcccactggggagtcctagcgggcatagcgtatttctccatggtggggaactgggcgaaggtcctgctagtgct
e23357i   tggtgcccactggggagtcctagcgggcatagcgtatttctccatggtggggaactgggcgaaggtcctgctagtgct
e23357j   tggtgcccactggggagtcctagcgggcatagcgtatttctccatggtggggaactgggcgaaggtcctgctagtgct
e23357k   tggtgcccactggggagtcctagcgggcatagcgtatttctccatggtggggaactgggcgaaggtcctgctagtgct
e23357l   tggtgcccactggggagtcctagcgggcatagcgtatttctccatggtggggaactgggcgaaggtcctgctagtgct
e23357m   tggtgcccactggggagtcctagcgggcatagcgtatttctccatggtggggaactgggcgaaggtcctgctagtgct
e23357n   tggtgcccactggggagtcctagcgggcatagcgtatttctccatggtggggaactgggcgaaggtcctgctagtgct
e23357o   tggtgcccactggggagtcctagcgggcatagcgtatttctccatggtggggaactgggcgaaggtcctgctagtgct
e23357p   tggtgcccactggggagtcctagcgggcatagcgtatttctccatggtggggaactgggcgaaggtcctgctagtgct
e23357q   tggtgcccactggggagtcctagcgggcatagcgtatttctccatggtggggaactgggcgaaggtcctgctagtgct
e23563a   tggtgcccactggggagtcctagcgggcatagcgtatttctccatggtggggaactgggcgaaggtcctgctagtgct
e23563b   tggtgcccactggggagtcctagcgggcatagcgtatttctccatggtggggaactgggcgaaggtcctgctagtgct
e23563c   tggtgcccactggggagtcctagcgggcatagcgtatttctccatggtggggaactgggcgaaggtcctgctagtgct
e23563d   tggtgcccactggggagtcctagcgggcatagcgtatttctccatggtggggaactgggcgaaggtcctgctagtgct
e23563e   tggtgcccactggggagtcctagcgggcatagcgtatttctccatggtggggaactgggcgaaggtcctgctagtgct
e23563f   tggtgcccactggggagtcctagcgggcatagcgtatttctccatggtggggaactgggcgaaggtcctgctagtgct
e23563g   tggtgcccactggggagtcctagcgggcatagcgtatttctccatggtggggaactgggcgaaggtcctgctagtgct
e23563h   tggtgcccactggggagtcctagcgggcatagcgtatttctccatggtggggaactgggcgaaggtcctgctagtgct
e23563i   tggtgcccactggggagtcctagcgggcatagcgtatttctccatggtggggaactgggcgaaggtcctgctagtgct
e23563j   tggtgcccactggggagtcctagcgggcatagcgtatttctccatggtggggaactgggcgaaggtcctgctagtgct
e23569a   tggtgcccactggggagtcctagcgggcatagcgtatttctccatggtggggaactgggcgaaggtcctgctagtgct
e23569b   tggtgcccactggggagtcctagcgggcatagcgtatttctccatggtggggaactgggcgaaggtcctgctagtgct
e23569c   tggtgcccactggggagtcctagcgggcatagcgtatttctccatggtggggaactgggcgaaggtcctgctagtgct
e23569d   tggtgcccactggggagtcctagcgggcatagcgtatttctccatggtggggaactgggcgaaggtcctgctagtgct
e23569e   tggtgcccactggggagtcctagcgggcatagcgtatttctccatggtggggaactgggcgaaggtcctgctagtgct
e23569f   tggtgcccactggggagtcctagcgggcatagcgtatttctccatggtggggaactgggcgaaggtcctgctagtgct
e23569g   tggtgcccactggggagtcctagcgggcatagcgtatttctccatggtggggaactgggcgaaggtcctgctagtgct
e23569h   tggtgcccactggggagtcctagcgggcatagcgtatttctccatggtggggaactgggcgaaggtcctgctagtgct
e23569i   tggtgcccactggggagtcctagcgggcatagcgtatttctccatggtggggaactgggcgaaggtcctgctagtgct
e23569j   tggtgcccactggggagtcctagcgggcatagcgtatttctccatggtggggaactgggcgaaggtcctgctagtgct
e23583a   tggtgcccactggggagtcctagcgggcatagcgtatttctccatggtggggaactgggcgaaggtcctgctagtgct
e23583b   tggtgcccactggggagtcctagcgggcatagcgtatttctccatggtggggaactgggcgaaggtcctgctagtgct
e23583c   tggtgcccactggggagtcctagcgggcatagcgtatttctccatggtggggaactgggcgaaggtcctgctagtgct
e23583d   tggtgcccactggggagtcctagcgggcatagcgtatttctccatggtggggaactgggcgaaggtcctgctagtgct
e23583e   tggtgcccactggggagtcctagcgggcatagcgtatttctccatggtggggaactgggcgaaggtcctgctagtgct
e23583f   tggtgcccactggggagtcctagcgggcatagcgtatttctccatggtggggaactgggcgaaggtcctgctagtgct
e23583g   tggtgcccactggggagtcctagcgggcatagcgtatttctccatggtggggaactgggcgaaggtcctgctagtgct
e23583h   tggtgcccactggggagtcctagcgggcatagcgtatttctccatggtggggaactgggcgaaggtcctgctagtgct
e23583i   tggtgcccactggggagtcctagcgggcatagcgtatttctccatggtggggaactgggcgaaggtcctgctagtgct
e23602a   tggtgcccactggggagtcctagcgggcatagcgtatttctccatggtggggaactgggcgaaggtcctgctagtgct
e23602b   tggtgcccactggggagtcctagcgggcatagcgtatttctccatggtggggaactgggcgaaggtcctgctagtgct
e23602c   tggtgcccactggggagtcctagcgggcatagcgtatttctccatggtggggaactgggcgaaggtcctgctagtgct
e23602d   tggtgcccactggggagtcctagcgggcatagcgtatttctccatggtggggaactgggcgaaggtcctgctagtgct
e23602e   tggtgcccactggggagtcctagcgggcatagcgtatttctccatggtggggaactgggcgaaggtcctgctagtgct
e23602f   tggtgcccactggggagtcctagcgggcatagcgtatttctccatggtggggaactgggcgaaggtcctgctagtgct
e23602g   tggtgcccactggggagtcctagcgggcatagcgtatttctccatggtggggaactgggcgaaggtcctgctagtgct
e23602h   tggtgcccactggggagtcctagcgggcatagcgtatttctccatggtggggaactgggcgaaggtcctgctagtgct
e23602i   tggtgcccactggggagtcctagcgggcatagcgtatttctccatggtggggaactgggcgaaggtcctgctagtgct
e23602j   tggtgcccactggggagtcctagcgggcatagcgtatttctccatggtggggaactgggcgaaggtcctgctagtgct
e23602k   tggtgcccactggggagtcctagcgggcatagcgtatttctccatggtggggaactgggcgaaggtcctgctagtgct
e23615a   tggtgcccactggggagtcctagcgggcatagcgtatttctccatggtggggaactgggcgaaggtcctgctagtgct
e23615b   tggtgcccactggggagtcctagcgggcatagcgtatttctccatggtggggaactgggcgaaggtcctgctagtgct
e23615c   tggtgctcactggggagtcctagcgggcatagcgtatttctccatggtggggaactgggcgaaggtcctgctagtgct
e23615d   tggtgcccactggggagtcctagcgggcatagcgtatttctccatggtggggaactgggcgaaggtcctgctagtgct
e23615e   tggtgcccactggggagtcctagcgggcatagcgtatttctccatggtggggaactgggcgaaggtcctgctagtgct
e23615f   tggtgcccactggggagtcctagcgggcatagcgtatttctccatggtggggaactgggcgaaggtcctgctagtgct
e23615g   tggtgcccactggggagtcctagcgggcatagcgtatttctccatggtggggaactgggcgaaggtcctgctagtgct
e23615h   tggtgctcactggggagtcctagcgggcatagcgtatttctccatggtggggaactgggcgaaggtcctgctagtgct
e23615i   tggtgcccactggggagtcctagcgggcatagcgtatttctccatggtggggaactgggcgaaggtcctgctagtgct
e23615j   tggtgcccactggggagtcctagcgggcatagcgtatttctccatggtggggaactgggcgaaggtcctgctagtgct
e23627a   tggtgcccactggggagtcctagcgggcatagcgtatttctccatggtggggaactgggcgaaggtcctgctagtgct
e23627b   tggtgcccactggggagtcctagcgggcatagcgtatttctccatggtggggaactgggcgaaggtcctgctagtgct
e23627c   tggtgcccactggggagtcctagcgggcatagcgtatttctccatggtggggaactgggcgaaggtcctgctagtgct
e23627d   tggtgcccactggggagtcctagcgggcatagcgtatttctccatggtggggaactgggcgaaggtcctgctagtgct
e23627e   tggtgcccactggggagtcctagcgggcatagcgtatttctccatggtggggaactgggcgaaggtcctgctagtgct
e23627f   tggtgcccactggggagtcctagcgggcatagcgtatttctccatggtggggaactgggcgaaggtcctgctagtgct
e23627g   tggtgcccactggggagtcctagcgggcatagcgtatttctccatggtggggaactgggcgaaggtcctgctagtgct
e23627h   tggtgcccactggggagtcctagcgggcatagcgtatttctccatggtggggaactgggcgaaggtcctgctagtgct
e23627i   tggtgcccactggggagtcctagcgggcatagcgtatttctccatggtggggaactgggcgaaggtcctgctagtgct
e23627j   tggtgcccactggggagtcctagcgggcatagcgtatttctccatggtggggaactgggcgaaggtcctgctagtgct
e23638a   tggtgctcactggggagtcctagcgggcatagcgtatttctccatggtggggaactgggcgaaggtcctgctagtgat
e23638b   tggtgcccactggggagtcctagcgggcatagcgtatttctccatggtggggaactgggcgaaggtcctgctagtgat
e23638c   tggtgcccactggggagtcctagcgggcatagcgtatttctccatggtggggaactgggcgaaagtcctgctagtgat
e23638d   tggtgcccactggggagtcctagcgggcatagcgtatttctccatggtggggaactgggcgaaggtcctgctagtgat
e23638e   tggtgcccactggggagtcctagcgggcatagcgtatttctccatggtggggaactgggcgaaggtcctgctagtgat
e23638f   tggtgctcactggggagtcctagcgggcatagcgtatttctccatggtggggaactgggcgaaggtcctgctagtgat
e23638g   tggtgcccactggggagtcctggcgggcatagcgtatttctccatggtggggaactgggcgaaggtcctgctagtgat
e23638h   tggtgctcactggggagtcctagcgggcatagcgtatttctccatggtggggaactgggcgaaggtcctgctagtgat
e23638i   tggtgcccactggggagtcctagcgggcatagcgtatttctccatggtggggaactgggcgaaggtcctgctagtgat
e23638j   tggtgcccactggggagtcctggcgggcatagcgtatttctccatggtggggaactgggcgaaggtcctgctagtgat
e23640a   tggtgcccactggggagtcctagcaggcatagcgtatttctccatggcgggaaactgggcgaaggtcctgctagtgct
e23640b   tggtgcccactggggagtcctagcaggcatagcgtatttctccatggcggggaactgggcgaaggtcctgctagtgct
e23640c   tggtgcccactggggagtcctagcgggcatagcgtatttctccatggcggggaactgggcgaaggtcctgctagtgct
e23640d   tggtgcccactggggagtcctagcaggcatagcgtatttctccatggcggggaactgggcgaaggtcctgctagtgct
e23640e   tggtgcccactggggagtcctagcgggcatagcatatttctccatggcggggaactgggcgaaggtcctgctagtgct
e23640f   tggtgcccactggggagtcctagcggacatagcgtatttctccatggcggggaactgggcgaaggtcctgctagtgct
e23640g   tggtgcccactggggagtcctagcgggcatagcgtatttctccatggcggggaactgggcgaaggtcctgctagtgct
e23640h   tggtgcccactggggagtcctagtaggcatagcgtatttctccatggcggggaactgggcgaaggtcctgctagtgct
e23640i   tggtgcccactggggagtcctagcggacatagcgtatttctccatggcggggaactgggcgaaggtcctgctagtgct
e23640j   tggtgcccactggggagtcctagcgggcatagcgtatttctccatggcggggaactgggcgaaggtcctgctagtgct
e23650a   tggtgcccactggggagtcctagcgggcatagcgtatttctccatggtggggaactgggcgaaggtcctgctagtgct
e23650b   tggtgcccactggggagtcctagcgggcatagcgtatttctccatggtggggaactgggcgaaggtcctgctagtgct
e23650c   tggtgcccactggggagtcctagcgggcatagcgtatttctccatggtggggaactgggcgaaggtcctgctagtgct
e23650d   tggtgcccactggggagtcctagcgggcatagcgtatttctccatggtggggaactgggcgaaggtcctgctagtgct
e23650e   tggtgcccactggggagtcctagcgggcatagcgtatttctccatggtggggaactgggcgaaggtcctgctagtgct
e23650f   tggtgcccactggggagtcctagcgggcatagcgtatttctccatggtggggaactgggcgaaggtcctgctagtgct
e23650g   tggtgcccactggggagtcctagcgggcatagcgtatttctccatggtggggaactgggcgaaggtcctgctagtgct
e23650h   tggtgcccactggggagtcctagcgggcatagcgtatttctccatggtggggaactgggcgaaggtcctgctagtgct
e23650i   tggtgcccactggggagtcctagcgggcatagcgtatttctccatggtggggaactgggcgaaggtcctgctagtgct
e23650j   tggtgcccactggggagtcctagcgggcatagcgtatttctccatggtggggaactgggcgaaggtcctgctagtgct
e23657a   tggtgctcactggggtgtcctggcgggcatagcgtatttctccatggtggggaactgggcgaaggttctggtagtgct
e23657b   tggtgctcactggggtgtcctggcgggcatagcgtatttctccatggtggggaactgggcgaaggttctggtagtgct
e23657c   tggtgctcactggggtgtcctggcgggcatagcgtatttctccatggtggggaactgggcgaaggttctggtagtgct
e23657d   tggtgctcactggggtgtcctggcgggcatagcgtatttctccatggtggggaactgggcgaaggttctggtagtgct
e23657e   tggtgctcactggggtgtcctggcgggcatagcgtatttctccatggtggggaactgggcgaaggttctggtagtgct
e23657f   tggtgctcactggggtgtcctggcgggcatagcgtatttctccatggtggggaactgggcgaaggttctggtagtgct
e23657g   tggtgctcactggggtgtcctggcgggcgtagcgtatttctccatggtggggaactgggcgaaggttctggtagtgct
e23657h   tggcgctcactggggtgtcctggcgggcatagcgtatttctccatggtggggaactgggcgaaggttctggtagtgct
e23657i   tggcgctcactggggtgtcctggcgggcatagcgtatttctccatggtggggaactgggcgaaggttctggtagtgct
e23657j   tggtgctcactggggtgtcctggcgggcatagcgtatttctccatggtggggaactgggcgaaggttctggtagtgct
e23674a   tggtgcccactggggagtcctagcgggcatagcgtatttctccatggtggggaactgggcgaaggtcctgctagtgct
e23674b   tggtgcccactggggagtcctagcgggcatagcgtatttctccatggtggggaactgggcgaaggtcctgctagtgct
e23674c   tggtgcccactggggagtcctagcgggcatagcgtatttctccatggtggggaactgggcgaaggtcctgctagtgct
e23674d   tggtgcccactggggagtcctagcgggcatagcgtatttctccatggtggggaactgggcgaaggtcctgctagtgct
e23674e   tggtgcccactggggagtcctagcgggcatagcgtatttctccatggtggggaactgggcgaaggtcctgctagtgct
e23674f   tggtgcccactggggagtcctagcgggcatagcgtatttctccatggtggggaactgggcgaaggtcctgctagtgct
e23674g   tggtgcccactggggagtcctagcgggcatagcgtatttctccatggtggggaactgggcgaaggtcctgctagtgct
e23674h   tggtgcccactggggagtcctagcgggcatagcgtatttctccatggtggggaactgggcgaaggtcctgctagtgct
e23674i   tggtgcccactggggagtcctagcgggcatagcgtatttctccatggtggggaactgggcgaaggtcctgctagtgct
e23674j   tggtgcccactggggagtcctagcgggcatagcgtatttctccatggtggggaactgggcgaaggtcctgctagtgct
e23674k   tggtgcccactggggagtcctagcgggcatagcgtatttctccatggtggggaactgggcgaaggtcctgctagtgct
e23674l   tggtgcccactggggagtcctagcgggcatagcgtatttctccatggtggggaactgggcgaaggtcctgctagtgct
e23674m   tggtgcccactggggagtcctagcgggcatagcgtatttctccatggtggggaactgggcgaaggtcctgctagtgct
e23674n   tggtgcccactggggagtcctagcgggcatagcgtatttctccatggtggggaactgggcgaaggtcctgctagtgct
e23674o   tggtgcccactggggagtcctagcgggcatagcgtatttctccatggtggggaactgggcgaaggtcctgctagtgct
e23683a   tggtgcccactggggagtcctagcgggcatagcgtatttctccatggtggggaactgggcgaaggtcctgctggtgct
e23683b   tggtgcccactggggagtcctagcgggcatagcgtatttctccatggtggggaactgggcgaaggtcctgctggtgct
e23683c   tggtgcccactggggagtcctagcgggcatagcgtatttctccatggtggggaactgggcgaaggtcctgctggtgct
e23683d   tggtgcccactggggagtcctagcgggcatagcgtatttctccatggtggggaactgggcgaaggtcctgctggtgct
e23683e   tggtgcccactggggagtcctagcgggcatagcgtatttctccatggtggggaactgggcaaaggtcctgctggtgct
e23683f   tggtgcccactggggagtcctagcgggcatagcgtatttctccatggtggggaactgggcgaaggtcctgctggtgct
e23683g   tggtgcccactggggagtcctagcgggcatagcgtatttctccatggtggggaactgggcgaaggtcctgctggtgct
e23683h   cggtgcccactggggagtcctagcgggcatagcgtatttctccatggtggggaactgggcgaaggtcctgctggtgct
e23683i   tggtgcccactggggagtcctagcgggcatagcgtatttctccatggtggggaactgggcaaaggtcctgctggtgtt
e23683j   tggtgctcactggggagtcctagcgggcatagcgtatttctccatggtggggaactgggcgaaggtcctgctggtgct
e23699a   tggtgcccactggggagtcctagcgggcatagcgtatttctccatggtggggaactgggcgaaggtcctgctagtgct
e23699b   tggtgcccactggggagtcctagcgggcatagcgtatttctccatggtggggaactgggcgaaggtcctgctagtgct
e23699c   tggtgcccactggggagtcctagcgggcatagcgtatttctccatggtggggaactgggcgaaggtcctgctagtgct
e23699d   tggtgctcactggggagtcctagcgggcatagcgtatttctccatggtggggaactgggcgaaggtcctgctagtgct
e23699e   tggtgcccactggggagtcctagcgggcatagcgtatttctccttggtggggaactgggcgaaggtcctgctagtgct
e23699f   tggtgcccactggggagtcctagcgggcatagcgtatttctccatggtggggaactgggcgaaggtcctgctagtgct
e23699g   tggtgcccactggggagtcctagcgggcatagcgtatttctccatggtggggaactgggcgaaggtcctgctagtgct
e23699h   tggtgcccactggggagtcctagcgggcatagcgtatttctccatggtggggaactgggcgaaggtcctgctagtgct
e23699i   tggtgcccactggggagtcctagcgggcatagcgtatttctccatggtggggaactgggcgaaggtcctgctagtgct
e23699j   tggtgcccactggggagtcctagcgggcatagcgtatttctccatggtggggaactgggcgaaggtcctgctagtgct
e23699k   tggtgcccactggggagtgctagcgggcatagcgtatttctccatggtggggaactgggcgaaggtcctgctagtgct
e23720a   tggtgcccactggggagtcctagcgggcatagcatatttctccatggcggggaactgggcgaaggtcctgctagtgct
e23720b   tggtgcccactggggagtcctagcgggcatagcatatttctccatggcggggaactgggcgaaggtcgtgctagtgct
e23720c   tggtgcccactggggagtcctagcgggcatagcatatttctccatggcggggaactgggcgaaggtcgtgctagtgct
e23720d   tggtgcccactggggagtcctagcgggcatagcatatttctccatggcggggaactgggcgaaggtcctgctagtgct
e23720e   tggtgcccactggggagtcctagcgggcatagcatatttctccatggcggggaactgggcgaaggtcctgctagtgct
e23720f   cggtgcccactggggagtcctagcgggcatagcatatttctccatggcggggaactgggcgaaggtcctgctagtgct
e23720g   tggtgcccactggggagtcctagcgggcatagcatatttctccatggcggggaactgggcgaaggtcctgctagtgct
e23720h   tggtgcccactggggagtcctagcgggcatagcatatttctccatggcggggaactgggcgaaggtcctgctagtgct
e23720i   tggtgcccactggggagtcctagcgggcatagcatatttctccatggcagggaactgggcgaaggtcctgctagtgct
e23720j   tggtgcccactggggagtcctagcgggcatagcatatttctccatggcggggaactgggcgaaggtcctgctagtgct
e23727a   tggtgcccactggggagtcctagcgggcatagcgtatttctctatggtggggaactgggcgaaggtcctgctagtgct
e23727b   tggtgcccactggggagtcctagcgggcatagcgtatttctccatggtggggaactgggcgaaggtcctgctagtgct
e23727c   tggtgcccactggggagtcctagcgggcatagcgtatttctccatggtggggaactgggcgaaggtcctgctagtgct
e23727d   tggtgcccactggggagtcctagcgggcatagcgtatttttccatggtggggaactgggcgaaggtcctgctagtgct
e23727e   tggtgcccactggggagtcctagcgggcatagcgtatttctccatggtggggaactgggcgaaggtcctgctagtgct
e23727f   tggtgcccactggggagtcctagcgggcatagcgtatttctccatggcggggaactgggcgaaggtcctgctagtgct
e23727g   tggtgcccactggggagtcctagcgggcatagcgtatttctccatggtggggaactgggcgaaggtcctgctagtgct
e23727h   tggtgcccactggggagtcctagcgggcatagcgtatttctccatggtggggaactgggcgaaggtcctgctagtgct
e23727i   tggtgcccactggggagtcctagcgggcatagcgtatttctccatggtggggaactgggcgaaggtcctgctagtgct
e23727j   tggtgcccactggggggtcctagcgggcatagcgtatttctccatggtggggaactgggcgaaggtcctgttagtgct
e23758a   tggtgcccactggggagtcctagcgggcatagcgtatttctccatggtggggaactgggcgaaggtcctgctagtgct
e23758b   tggtgcccactggggagtcctagcgggcatagcgtatttctccatggtggggaactgggcgaaggtcctgctagtgct
e23758c   tggtgcccactggggagtcctagcgggcatagcgtatttctccatggtggggaactgggcgaaggtcctgctagtgct
e23758d   tggtgcccactggggagtcctagcgggcatagcgtatttctccatggtggggaactgggcgaaggtcctgctagtgct
e23758e   tggtgcccactggggagtcctagcgggcatagcgtatttctccatggtggggaactgggcgaaggtcctgctagtgct
e23758f   tggtgcccactggggagtcctagcgggcatagcgtatttctccatggtggggaactgggcgaaggtcctgctagtgct
e23758g   tggtgcccactggggagtcctagcgggcatagcgtatttctccatggtggggaactgggcgaaggtcctgctagtgct
e23758h   tggtgcccactggggagtcctagcgggcatagcgtatttctccatggtggggaactgggcgaaggtcctgctagtgct
e23758i   tggtgcccactggggagtcctagcgggcatagcgtatttctccatggtggggaactgggcgaaggtcctgctagtgct
e23758j   tggtgcccactggggagtcctagcgggcatagcgtatttctccatggtggggaactgggcgaaggtcctgctagtgct
e23758k   tggtgcccactggggagtcctagcgggcatagcgtatttctccatggtggggaactgggcgaaggtcctgctagtgct
e23758l   tggtgcccactggggagtcctagcgggcatagcgtatttctccatggtggggaactgggcgaaggtcctgctagtgct
e23758m   tggtgcccactggggagtcctagcgggcatagcgtatttctccatggtggggaactgggcgaaggtcctgctagtgct
e23758n   tggtgcccactggggagtcctagcgggcatagcgtatttctccatggtggggaactgggcgaaggtcctgctagtgct
e23758o   tggtgcccactggggagtcctagcgggcatagcgtatttctccatggtggggaactgggcgaaggtcctgctggtgct
e23758p   tggtgcccactggggagtcctagcgggcatagcgtatttctccatggtggggaactgggcgaaggtcctgctagtgct
e23758q   tggtgcccactggggagtcctagcgggcatagcgtatttctccatggtggggaactgggcgaaggtcctgctagtgct
e23777a   tggtgcccactggggagtcctagcgggcatagcgtatttctccatggtggggaactgggcgaaggtcttactggtgct
e23777b   tggtgcccactggggagtcctagcgggcatagcgtatttctccatggtggggaactgggcgaaggtcctactggtgct
e23777c   tggtgcccactggggagtcctagcgggcatagcgtatttctccatggtggggaactgggcgaaggtcatactggtgct
e23777d   tggtgcccactggggagtcctagcgggcatagcgtatttctccatggtggggaactgggcgaaggtcctactggtgct
e23777e   tggtgcccactggggagtcctagcgggcatagcgtatttctccatggtggggaactgggcgaaggtcctactggtgct
e23777f   tggtgcccactggggagtcctagcgggtatagcgtatttctccatggtggggaactgggcgaaggtcctactggtgct
e23777g   tggtgcccactggggagtcctagcgggcatagcgtatttctccatggtggggaactgggcgaaggtcttactggtgct
e23777h   tggtgcccactggggagtcctagcgggcatagcgtatttctccatggtggggaactgggcgaaggtcatactggtgct
e23777i   tggtgcccactggggagtcctagcgggtatagcgtatttctccatggtggggaactgggcgaaggtcctactggtgct
e23777j   tggtgctcactggggagtcctagcgggcatagcgtatttctccatggtggggaactgggcgaaggtcctactggtgct
e23795a   tggtgcccactggggagtcctagcgggcatagcgtatttctccatggtggggaactgggcgaaggtcctgctagtgct
e23795b   tggtgcccactggggagtcctagcgggcatagcgtatttctccatggtggggaactgggcgaaggtcctgctagtgct
e23795c   tggtgcccactggggagtcctagcgggcatagcgtatttctccatggtggggaactgggcgaaggtcctgctagtact
e23795d   tggtgcccactggggagtcctagcgggcatagcgtatttctccatggtggggaactgggcgaaggtcctgctagtgct
e23795e   tggtgcccactggggagtcctagcgggcatagcgtatttctccatggtggggaactgggcgaaggtcctgctagtgct
e23795f   tggtgcccactggggagtcctagcgggcatagcgtatttctccatggtggggaactgggcgaaggtcctgctagtgct
e23795g   tggtgcccactggggagtcctagcgggcatagcgtatttctccatggtggggaactgggcgaaggtcctgctagtgct
e23795h   tggtgcccactggggagtcctagcgggcatagcgtatttctccatggtggggaactgggcgaaggtcctgctagtgct
e23795i   tggtgcccactggggagtcctagcgggcatagcgtatttctccatggtggggaactgggcgaaggtcctgctagtgct
e23795j   tggtgcccactggggagtcctagcgggcatagcgtatttctccatggtggggaactgggcgaaggtcctgctagtgct
e26131a   tggtgcccactggggagtcctagcgggcatagcgtatttctccatggtggggaactgggcgaaggtcctgttagtgct
e26131b   tggtgcccactggggagtcctagcgggcatagcgtatttctccatggtggggaactgggcgaaggtcctgttagtgct
e26131c   tggtgcccactggggagtcctagcgggcatagcgtatttctccatggtggggaactgggcgaaggtcctgttagtgct
e26131d   tggtgcccactggggagtcctagcgggcatagcgtatttctccatggtggggaactgggcgaaggtcctgttagtgct
e26131e   tggtgcccactggggagtcctagcgggcatagcgtatttctccatggtggggaactgggcgaaggtcctgttagtgct
e26131f   tggtgcccactggggagtcctagcgggcatagcgtatttctccatggtggggaactgggcgaaggtcctgttagtgct
e26131g   tggtgcccactggggagtcctagcgggcatagcgtatttctccatggtggggaactgggcgaaggtcctgttagtgct
e26131h   tggtgcccactggggagtcctagcgggcatagcgtatttctccatggtggggaactgggcgaaggtcctgttagtgct
e26131i   tggtgcccactggggagtcctagcgggcatagcgtatttctccatggtggggaactgggcgaaggtcctgttagtgct
e26131j   tggtgcccactggggagtcctagcgggcatagcgtatttctccatggtggggaactgggcgaaggtcctgttagtgct
e26131k   tggtgcccactggggagtcctagcgggcatagcgtatttctccatggtgggaaactgggcaaaggtcctgttagtgct
e36052a   tggtgcccactggggagtcctagcgggcatagcgtatttctccatggtggggaactgggcgaaggtcctgctagtgct
e36052b   tggtgcccactggggagtcctagcgggcatagcgtatttctccatggtggggaactgggcgaaggtcctgctagtgct
e36052c   tggtgcccactggggagtcctagcgggcatagcgtatttctccatggtggggaactgggcgaaggtcctgctagtgct
e36052d   tggtgcccactggggagtcctagcgggcatagcgtatttctccatggtggggaactgggcaaaggtcctgctagtgct
e36052e   tggtgcccactggggagtcctagcgggcatagcgtatttctccatggtggggaactgggcgaaggtcctgctagtgct
e36052f   tggtgcccactggggagtcctagcgggcatagcgtatttctccatggtggggaactgggcgaaggtcctgctagtgct
e36052g   tggtgcccactggggagtcctagcgggcatagcgtatttctccatggtggggaactgggcgaaggtcctgctagtgct
e36052h   tggtgcccactggggagtcctagcgggcatagcgtatttctccatggtggggaactgggcaaaggtcctgctagtgct
e36052i   tggtgcccactggggagtcctagcgggcatagcgtatttctccatggtggggaactgggcgaaggtcctgctagtgct
e36052j   tggtgcccactggggagtcctagcgggcatagcgtatttctccatggtggggaactgggcaaaggtcctgctagtgct
e36280a   tggtgcccactggggagtcctagcgggcatagcgtatttctccatggtggggaactgggcgaaggtcctgctagtgct
e36280aa  tggtgcccactggggagtcctagcgggcatagcgtatttctccatggtggggaactgggcgaaggtcctgctagtgct
e36280ab  tggtgcccactggggagtcctagcgggcatagcgtatttctccatggtggggaactgggcgaaggtcctgctagtgct
e36280ac  tggtgcccactggggagtcctagcgggcatagcgtatttctccatggtggggaactgggcgaaggtcctgctagtgct
e36280ad  tggtgcccactggggagtcctagcgggcatagcgtatttctccatggtggggaactgggcgaaggtcctgctagtgct
e36280b   tggtgcccactggggagtcctagcgggcatagcgtatttctccatggtggggaactgggcgaaggtcctgctagtgct
e36280c   tggtgcccactggggagtcctagcgggcatagcgtatttctccatggtggggaactgggcgaaggtcctgctagtgct
e36280d   tggtgcccactggggagtcctagcgggcatagcgtatttctccatggtggggaactgggcgaaggtcctgctagtgct
e36280e   tggtgcccactggggagtcctagcgggcatagcgtatttctccatggtggggaactgggcgaaggtcctgctagtgct
e36280f   tggtgcccactggggagtcctagcgggcatagcgtatttctccatggtggggaactgggcgaaggtcctgctagtgct
e36280g   tggtgcccactggggagtcctagcgggcatagcgtatttctccatggtggggaactgggcgaaggtcctgctagtgct
e36280h   tggtgcccactggggagtcctagcgggcatagcgtatttctccatggtggggaactgggcgaaggtcctgctagtgct
e36280i   tggtgcccactggggagtcctagcgggcatagcgtatttctccatggtggggaactgggcgaaggtcctgctagtgct
e36280j   tggtgcccactggggagtcctagcgggcatagcgtatttctccatggtggggaactgggcgaaggtcctgctagtgct
e36280k   tggtgcccactggggagtcctagcgggcatagcgtatttctccatggtggggaactgggcaaaggtcctgctagtgct
e36280l   tggtgcccactggggagtcctagcgggcatagcgtatttctccatggtggggaactgggcaaaggtcctgctagtgct
e36280m   tggtgcccactggggagtcctagcgggcatagcgtatttctccatggtggggaactgggcaaaggtcctgctagtgct
e36280n   tggtgcccactggggagtcctagcgggcatagcgtatttctccatggtggggaactgggcaaaggtcctgctagtgct
e36280o   tggtgcccactggggagtcctagcgggcatagcgtatttctccatggtggggaactgggcaaaggtcctgctagtgct
e36280p   tggtgcccactggggagtcctagcgggcatagcgtatttctccatggtggggaactgggcaaaggtcctgctagtgct
e36280q   tggtgcccactggggagtcctagcgggcatagcgtatttctccatggtggggaactgggcaaaggtcctgctagtgct
e36280r   tggtgcccactggggagtcctagcgggcatagcgtatttctccatggtggggaactgggcaaaggtcctgctagtgct
e36280s   tggtgcccactggggagtcctagcgggcatagcgtatttctccatggtggggaactgggcaaaggtcctgctagtgct
e36280t   tggtgcccactggggagtcctagcgggcatagcgtatttctccatggtggggaactgggcgaaggtcctgctagtgct
e36280u   tggtgcccactggggagtcctagcgggcatagcgtatttctccatggtggggaactgggcgaaggtcctgctagtgct
e36280v   tggtgcccactggggagtcctagcgggcatagcgtatttctccatggtggggaactgggcgaaggtcctgctagtgct
e36280w   tggtgcccactggggagtcctagcgggcatagcgtatttctccatggtggggaactgggcgaaggtcctgctagtgct
e36280x   tggtgcccactggggagtcctagcgggcatagcgtatttctccatggtggggaactgggcgaaggtcctgctagtgct
e36280y   tggtgcccactggggagtcctagcgggcatagcgtatttctccatggtggggaactgggcgaaggtcctgctagtgct
e36280z   tggtgcccactggggagtcctagcgggcatagcgtatttctccatggtggggaactgggcgaaggtcctgctagtgct
e37745a   tggtgcccactggggagtcttagcgggcatagcgtatttctccatggtggggaactgggcgaaggtcctgctagtgct
e37745b   tggtgcccactggggagtcttagcgggcatagcgtatttctccatggtggggaactgggcgaaggtcctgctagtgct
e37745c   tggtgcccactggggagtcttagcgggcatagcgtatttctccatggtggggaactgggcgaaggtcctgctagtgct
e37745d   tggtgcccactggggagtcttagcgggcatagcgtatttctccatggtggggaactgggcgaaggtcctgctagtgct
e37745e   tggtgcccactggggagtcttagcgggcatagcgtatttctccatggtggggaactgggcgaaggtcctgctagtgct
e37745f   tggtgcccactggggagtcttagcgggcatagcgtatttctccatggtggggaactgggcgaaggtcctgctagtgct
e37745g   tggtgcccactggggagtcttagcgggcatagcgtatttctccatggtggggaactgggcgaaggtcctgctagtgct
e37745h   tggtgcccactggggagtcttagcgggcatagcgtatttctccatggtggggaactgggcgaaggtcctgctagtgct
e37745i   tggtgcccactggggagtcttagcgggcatagcgtatttctccatggtggggaactgggcgaaggtcctgctagtgct
e37745j   tggtgcccactggggagtcttagcgggcatagcgtatttctccatggtggggaactgggcgaaggtcctgctagtgct
e4383a    tggtgctcactggggaatcctggcgggcatagcgtatttctccatggtggggaactgggcgaaggtcttggtagtgct
e4383b    tggtgctcactggggaatcctggcgggcatagcgtatttctccatggtggggaactgggcgaaggtcttggtagtgct
e4383c    tggtgctcactggggaatcctggcgggcatagcgtatttctccatggtggggaactgggcgaaggtcttggtagtgct
e4383d    tggtgctcactggggaatcctggcgggcatagcgtatttctccatggtggggaactgggcgaaggtcttggtagtgct
e4383e    tggtgctcactggggaatcctggcgggcatagcgtatttctccatggtggggaactgggcgaaggtcttggtagtgct
e4383f    tggtgctcactggggaatcctggcgggcatagcgtatttctccatggtggggaactgggcgaaggtcttggtagtgct
e4383g    tggtgctcactggggaatcctggcgggcatagcgtatttctccatggtggggaactgggcgaaggtcttggtagtgct
e4383h    tggtgctcactggggaatcctggcgggcatagcgtatttctccatggtggggaactgggcgaaggtcttggtagtgct
e4383i    tggtgctcactggggaatcctggcgggcatagcgtatttctccatggtggggaactgggcgaaggtcttggtagtgct
e4383j    tggtgctcactggggaatcctggcgggcatagcgtatttctccatggtggggaactgggcgaaggtcttggtagtgct
e4930a    tggtgcccactggggagtcctagcgggcatagcgtatttctccatggcggggaactgggcgaaggtcctgctagtgct
e4930b    tggtgcccactggggagtcctagcgggcatagcgtatttctccatggcggggaactgggcgaaggtcctgctagtgct
e4930c    tggtgcccactggggagtcctagcgggcatagcgtatttctccatggcggggaactgggcgaaggtcctgctagtgct
e4930d    tggtgcccactggggagtcctagcgggcatagcgtatttctccatggcggggaactgggcgaaggtcctgctagtgct
e4930e    tggtgcccactggggagtcctagcgggcatagcgtatttctccatggcggggaactgggcgaaggtcctgctagtgct
e4930f    tggtgcccactggggagtcctagcgggcatagcgtatttctccatggcggggaactgggcgaaggtcctgctagtgct
e4930g    tggtgcccactggggagtcctagcgggcatagcgtatttctccatggcggggaactgggcgaaggtcctgctagtgct
e4930h    tggtgcccactggggagtcctagcgggcatagcgtatttctccatggcggggaactgggcgaaggtcctgctagtgct
e4930i    tggtgcccactggggagtcctagcgggcatagcgtatttctccatagcggggaactgggcgaaggtcctgctagtgct
e4930j    tggtgcccactggggagtcctagcgggcatagcgtatttctccatggcggggaactgggcgaaggtcctgctagtgct
e53227a   tggtgcccactggggagtcctagcgggcatagcgtacttctccatggtggggaactgggcgaaggtcctgctagtgct
e53227b   tggtgcccactggggagtcctagcgggcatagcgtacttctccatggtggggaactgggcgaaggtcctgctagtgct
e53227c   tggtgcccactggggagtcctagcgggcatagcgtacttctccatggtggggaactgggcgaaggtcctgctagtgct
e53227d   tggtgcccactggggagtcctagcgggcatagcgtacttctccatggtggggaactgggcgaaggtcctgctagtgct
e53227e   tggtgcccactggggagtcctagcgggcatagcgtacttctccatggtggggaactgggcgaaggtcctgctagtgct
e53227f   tggtgcccactggggagtcctagcgggcatagcgtatttctccatggtggggaactgggcgaaggtcctgctagtgct
e53227g   tggtgcccactggggagtcctagcgggcatagcgtacttctccatggtggggaactgggcgaaggtcctgctagtgct
e53227h   tggtgcccactggggagtcctagcgggcatagcgtacttctccatggtggggaactgggcgaaggtcctgctagtgct
e53227i   tggtgcccactggggagtcctagcgggcatagcgtacttctccatggtggggaactgggcgaaggtcctgctagtgct
e53227j   tggtgcccactggggagtcctagcgggcatagcgtacttctccatggtggggaactgggcgaaggtcctgctagtgct
e53227k   tggtgcccactggggagtcctagcgggcatagcgtatttctccatggtggggaactgggcgaaggtcctgctagtgct
e53227l   tggtgcccactggggagtcctagcgggcatagcgtacttctccatggtggggaactgggcgaaggtcctgctagtgct
e53227m   tggtgcccactggggagtcctagcgggcatagcgtacttctccatggtggggaactgggcgaaggtcctgctagtgct
e53227n   tggtgcccactggggagtcctagcgggcatagcgtacttctccatggtggggaactgggcgaaggtcctgctagtgct
e53227o   tggtgcccactggggagtcctagcgggcatagcgtatttctccatggtggggaactgggcgaaggtcctgctagtgct
e53227p   tggtgcccactggggagtcctagcgggcatagcgtatttctccatggtggggaactgggcgaaggtcctgctagtgct
e53227q   tggtgcccactggggagtcctagcgggcatagcgtatttctccatggtggggaactgggcgaaggtcctgctagtgct
e53227r   tggtgcccactggggagtcctagcgggcatagcgtacttctccatggtggggaactgggcgaaggtcctgctagtgct
e53343aa  tggtgcccactggggagtcctagcgggcatagcgtatttctccatggtggggaactgggcgaaggtcctgctagtgct
e53343ab  tggtgcccactggggagtcctagcgggcatagcgtatttctccatggtggggaactgggcgaaggtcctgctagtgct
e53343ac  tggtgcccactggggagtcctagcgggcatagcgtatttctccatggtggggaactgggcgaaggtcctgctagtgct
e53343ad  tggtgcccactggggagtcctagcgggcatagcgtatttctccatggtggggaactgggcgaaggtcctgctagtgct
e53343ae  tggtgcccactggggagtcctagcgggcatagcgtatttctccatggtggggaactgggcgaaggtcctgctagtgct
e53343af  tggtgcccactggggagtcctagcgggcatagcgtatttctccatggtggggaactgggcgaaggtcctgctagtgct
e53343ag  tggtgcccactggggagtcctagcgggcatagcgtatttctccatggtggggaactgggcgaaggtcctgctagtgct
e53343ah  tggtgcccactggggagtcctagcgggcatagcgtatttctccatggtggggaactgggcgaaggtcctgctagtgct
e53343ai  tggtgcccactggggagtcctagcgggcatagcgtatttctccatggtggggaactgggcgaaggtcctgctagtgct
e53343aj  tggtgcccactggggagtcctagcgggcatagcgtatttctccatggtggggaactgggcgaaggtcctgctagtgct
e53343ak  tggtgcccactggggagtcctagcgggcatagcgtatttctccatggtggggaactgggcgaaggtcctgctagtgct
e53343al  tggtgcccactggggagtcctagcgggcatagcgtatttctccatggtggggaactgggcgaaggtcctgctagtgct
e53343am  tggtgcccactggggagtcctagcgggcatagcgtatttctccatggtggggaactgggcgaaggtcctgctagtgct
e53343an  tggtgcccactggggagtcctagcgggcatagcgtatttctccatggtggggaactgggcgaaggtcctgctagtgct
e53343ao  tggtgcccactggggagtcctagcgggcatagcgtatttctccatggtggggaactgggcgaaggtcctgctagtgct
e53343ap  tggtgcccactggggagtcctagcgggcatagcgtatttctccatggtggggaactgggcgaaggtcctgctagtgct
e53343aq  tggtgcccactggggagtcctagcgggcatagcgtatttctccatggtggggaactgggcgaaggtcctgctagtgct
e53343ar  tggtgcccactggggagtcctagcgggcatagcgtatttctccatggtggggaactgggcgaaggtcctgctagtgct
e53343as  tggtgcccactggggagtcctagcgggcatagcgtatttctccatggtggggaactgggcgaaggtcctgctagtgct
e53343at  tggtgcccactggggagtcctagcgggcatagcgtatttctccatggtggggaactgggcgaaggtcctgctagtgct
e53343au  tggtgcccactggggagtcctagcgggcatagcgtatttctccatggtggggaactgggcgaaggtcctgctagtgct
e53343av  tggtgcccactggggagtcctagcgggcatagcgtatttctccatggtggggaactgggcgaaggtcctgctagtgct
e53343aw  tggtgcccactggggagtcctagcgggcatagcgtatttctccatggtggggaactgggcgaaggtcctgctagtgct
e53343ax  tggtgcccactggggagtcctagcgggcatagcgtatttctccatggtggggaactgggcgaaggtcctgctagtgct
e53343ay  tggtgcccactggggagtcctagcgggcatagcgtatttctccatggtggggaactgggcgaaggtcctgctagtgct
e53343az  tggtgcccactggggagtcctagcgggcatagcgtatttctccatggtggggaactgggcgaaggtcctgctagtgct
e53343ba  cggtgcccactggggagtcctagcgggcatagcgtatttctccatggtggggaactgggcgaaggtcctgctagtgct
e53343bb  tggtgcccactggggagtcctagcgggcatagcgtatttctccatggtggggaactgggcgaaggtcctgctagtgct
e53343bc  tggtgcccactggggagtcctagcgggcatagcgtatttctccatggtggggaactgggcgaaggtcctgctagtgct
e53343bd  tggtgcccactggggagtcctagcgggcatagcgtatttctccatggtggggaactgggcgaaggtcctgctagtgct
e53343be  tggtgcccactggggagtcctagcgggcatagcgtatttctccatggtggggaactgggcgaaggtcctgctagtgct
e53343bf  tggtgcccactggggagtcctagcgggcatagcgtatttctccatggtggggaactgggcgaaggtcctgctagtgct
e53343bg  tggtgcccactggggagtcctagcgggcatagcgtatttctccatggtggggaactgggcgaaggtcctgctagtgct
e53343bh  tggcgcccactggggagtcctagcgggcatagcgtatttctccatggtggggaactgggcgaaggtcctgctagtgct
e53343bi  tggtgcccactggggagtcctagcgggcatagcgtatttctccatggtggggaactgggcgaaggtcctgctagtgct
e53343bj  tggtgcccactggggagtcctagcgggcatagcgtatttctccatggtggggaactgggcgaaggtcctgctagtgct
e53343bk  tggtgccgactggggagtcctagcgggcatagcgtatttctccatggtggggaactgggcgaaggtcctgctagtgct
e53343bl  tggtgcccactggggagtcctagcgggcatagcgtatttctccatggtggggaactgggcgaaggtcctgctagtgct
e53343bm  tggtgcccactggggagtcctagcgggcatagcgtatttctccatggtggggaactgggcgaaggtcctgctagtgct
e53343bn  tggtgcccactggggagtcctagcgggcatagcgtatttctccatggtggggaactgggcgaaggtcctgctagtgct
e53343bo  tggtgcccactggggagtcctagcgggcatagcgtatttctccatggtggggaactgggcgaaggtcctgctagtgct
e53343bp  tggtgcccactggggagtcctagcgggcatagcgtatttctccatggtggggaactgggcgaaggtcctgctagtgct
e53343bq  tggtgcccactggggagtcctagcgggcatagcgtatttctccatggtggggaactgggcgaaggtcctgctagtgct
e53343br  tggtgcccactggggagtcctagcgggcatagcgtatttctccatggtggggaactgggcgaaggtcctgctagtgct
e53343bs  tggtgcccactggggagtcctagcgggcatagcgtatttctccatggtggggaactgggcgaaggtcctgctagtgct
e53343bt  tggcgcccactggggagtcctagcgggcatagcgtatttctccatggtggggaactgggcgaaggtcctgctagtgct
e53343bu  tggtgcccactggggagtcctagcgggcatagcgtatttctccatggtggggaactgggcgaaggtcctgctagtgct
e53343bv  tggtgcccactggggagtcctagcgggcatagcgtatttctccatggtggggaactgggcgaaggtcctgctagtgct
e53343bw  tggtgccgactggggagtcctagcgggcatagcgtatttctccatggtggggaactgggcgaaggtcctgctagtgct
e53343bx  tggtgcccactggggagtcctagcgggcatagcgtatttctccatggtggggaactgggcgaaggtcctgctagtgct
e53343by  tggtgcccactggggagtcctagcgggcatagcgtatttctccatggtggggaactgggcgaaggtcctgctagtgct
e53343bz  tggtgcccactggggagtcctagcgggcatagcgtatttctccatggtggggaactgggcgaaggtcctgctagtgct
e53343ca  tggtgcccactggggagtcctagcgggcatagcgtatttctccatggtggggaactgggcgaaggtcctgctagtgct
e53343cb  tggtgcccactggggagtcctagcgggcatagcgtatttctccatggtggggaactgggcgaaggtcctgctagtgct
e53343cc  tggtgcccactggggagtcctagcgggcatagcgtatttctccatggtggggaactgggcgaaggtcctgctagtgct
e53343cd  tggtgcccactggggagtcctagcgggcatagcgtatttctccatggtggggaactgggcgaaggtcctgctagtgct
e53343ce  tggtgcccactggggagtcctagcgggcatagcgtatttctccatggtggggaactgggcgaaggtcctgctagtgct
e53343cf  tggtgcccactggggagtcctagcgggcatagcgtatttctccatggtggggaactgggcgaaggtcctgctagtgct
e53343cg  tggtgcccactggggagtcctagcgggcatagcgtatttctccatggtggggaactgggcgaaggtcctgctagtgct
e53343ch  tggtgcccactggggagtcctagcgggcatagcgtatttctccatggtggggaactgggcgaaggtcctgctagtgct
e53343ci  tggtgcccactggggagtcctagcgggcatagcgtatttctccatggtggggaactgggcgaaggtcctgctagtgct
e53343cj  tggtgcccactggggagtcctagcgggcatagcgtatttctccatggtggggaactgggcgaaggtcctgctagtgct
e53343ck  tggtgcccactggggagtcctagcgggcatagcgtatttctccatggtggggaactgggcgaaggtcctgctagtgct
e53343cl  tggtgcccactggggagtcctagcgggcatagcgtatttctccatggtggggaactgggcgaaggtcctgctagtgct
e53343cm  tggtgccgactggggagtcctagcgggcatagcgtatttctccatggtggggaactgggcgaaggtcctgctagtgct
e53343cn  tggtgcccactggggagtcctagcgggcatagcgtatttctccatggtggggaactgggcgaaggtcctgctagtgct
e53343co  tggtgcccactggggagtcctagcgggcatagcgtatttctccatggtggggaactgggcgaaggtcctgctagtgct
e53343cp  tggtgcccactggggagtcctagcgggcatagcgtatttctccatggtggggaactgggcgaaggtcctgctagtgct
e53343cq  tggtgcccactggggagtcctagcgggcatagcgtatttctccatggtggggaactgggcgaaggtcctgctagtgct
e53343cr  tggtgcccactggggagtcctagcgggcatagcgtatttctccatggtggggaactgggcgaaggtcctgctagtgct
e53343cs  tggtgcccactggggagtcctagcgggcatagcgtatttctccatggtggggaactgggcgaaggtcctgctagtgct
e53343ct  tggtgcccactggggagtcctagcgggcatagcgtatttctccatggtggggaactgggcgaaggtcctgctagtgct
e53343cu  tggtgccgactggggagtcctagcgggcatagcgtatttctccatggtggggaactgggcgaaggtcctgctagtgct
e53343cv  tggtgcccactggggagtcctagcgggcatagcgtatttctccatggtggggaactgggcgaaggtcctgctagtgct
e53343cw  tggtgcccactggggagtcctaacgggcatagcgtatttctccatggtggggaactgggcgaaggtcctgctagtgct
e53343cx  tggtgcccactggggagtcctagcgggcatagcgtatttctccatggtggggaactgggcgaaggtcctgctagtgct
e53343cy  tggtgcccactggggagtcctagcgggcatagcgtatttctccatggtggggaactgggcgaaggtcctgctagtgct
e53343cz  tggtgcccactggggagtcctagcgggcatagcgtatttctccatggtggggaactgggcgaaggtcctgctagtgct
e53343da  tggtgcccactggggagtcctagcgggcatagcgtatttctccatggtggggaactgggcgaaggtcctgctagtgct
e53343db  tggtgcccactggggagtcctagcgggcatagcgtatttctccatggtggggaactgggcgaaggtcctgctagtgct
e53343dc  tggtgcccactggggagtcctagcgggcatagcgtatttctccatggtggggaactgggcgaaggtcctgctagtgct
e53343dd  tggtgcccactggggagtcctagcgggcatagcgtatttctccatggtggggaactgggcgaaggtcctgctagtgct
e53343de  tggtgcccactggggagtcctagcgggcatagcgtatttctccatggtggggaactgggcgaaggtcctgctagtgct
e53343df  tggtgcccactggggagtcctagcgggcatagcgtatttctccatggtggggaactgggcgaaggtcctgctagtgct
e53343dg  tggcgcccactggggagtcctagcgggcatagcgtatttctccatggtggggaactgggcgaaggtcctgctagtgct
e53343dh  tggtgcccactggggagtcctagcgggcatagcgtatttctccatggtggggaactgggcgaaggtcctgctagtgct
e53343di  tggtgcccactggggagtcctagcgggcatagcgtatttctccatggtggggaactgggcgaaggtcctgctagtgct
e53343dj  tggtgcccactggggagtcctagcgggcatagcgtatttctccatggtggggaactgggcgaaggtcctgctagtgct
e53343dk  tggtgcccactggggagtcctagcgggcatagcgtatttctccatggtggggaactgggcgaaggtcctgctagtgct
e53343dl  tggtgcccactggggagtcctagcgggcatagcgtatttctccatggtggggaactgggcgaaggtcctgctagtgct
e53343dm  tggtgcccactggggagtcctagcgggcatagcgtatttctccatggtggggaactgggcgaaggtcctgctagtgct
e53343dn  tggtgcccactggggagtcctagcgggcatagcgtatttctccatggtggggaactgggcgaaggtcctgctagtgct
e53343do  tggtgcccactggggagtcctagcgggcatagcgtatttctccatggtggggaactgggcgaaggtcctgctagtgct
e53343dp  tggtgcccactggggagtcctagcgggcatagcgtatttctccatggtggggaactgggcgaaggtcctgctagtgct
e53343dq  tggtgcccactggggagtcctagcgggcatagcgtatttctccatggtggggaactgggcgaaggtcctgctagtgct
e53343dr  tggtgcccactggggagtcctagcgggcatagcgtatttctccatggtggggaactgggcgaaggtcctgctagtgct
e53343ds  tggtgcccactggggagtcctagcgggcatagcgtatttctccatggtggggaactgggcgaaggtcctgctagtgct
e53343dt  tggtgcccactggggagtcctagcgggcatagcgtatttctccatggtggggaactgggcgaaggtcctgctagtgct
e53343du  tggtgcccactggggagtcctagcgggcatagcgtatttctccatggtggggaactgggcgaaggtcctgctagtgct
e53343dv  tggtgcccactggggagtcctagcgggcatagcgtatttctccatggtggggaactgggcgaaggtcctgctagtgct
e53343dw  tggtgcccactggggagtcctagcgggcatagcgtatttctccatggtggggaactgggcgaaggtcctgctagtgct
e53343dx  tggtgcccactggggagtcctagcgggcatagcgtatttctccatggtggggaactgggcgaaggtcctgctagtgct
e53343dy  tggtgcccactggggagtcctagcgggcatagcgtatttctccatggtggggaactgggcgaaggtcctgctagtgct
e53343dz  tggtgcccactggggagtcctagcgggcatagcgtatttctccatggtggggaactgggcgaaggtcctgctagtgct
e53343ea  tggtgcccactggggagtcctagcgggcatagcgtatttctccatggtggggaactgggcgaaggtcctgctagtgct
e53343eb  tggcgcccactggggagtcctagcgggcatagcgtatttctccatggtggggaactgggcgaaggtcctgctagtgct
e53343ec  tggtgcccactggggagtcctagcgggcatagcgtatttctccatggtggggaactgggcgaaggtcctgctagtgct
e53343ed  tggtgcccactggggagtcctagcgggcatagcgtatttctccatggtggggaactgggcgaaggtcctgctagtgct
e53343ee  tggtgcccactggggagtcctagcgggcatagcgtatttctccatggtggggaactgggcgaaggtcctgctagtgct
e53343ef  tggtgcccactggggagtcctagcgggcatagcgtatttctccatggtggggaactgggcgaaggtcctgctagtgct
e53343eg  tggtgcccactggggagtcctagcgggcatagcgtatttctccatggtggggaactgggcgaaggtcctgctagtgct
e53343eh  tggtgcccactggggagtcctagcgggcatagcgtatttctccatggtggggaactgggcgaaggtcctgctagtgct
e53343ei  tggtgcccactggggagtcctagcgggcatagcgtatttctccatggtggggaactgggcgaaggtcctgctagtgct
e53343ej  tggtgcccactggggagtcctagcgggcatagcgtatttctccatggtggggaactgggcgaaggtcctgctagtgct
e53343ek  tggtgcccactggggagtcctagcgggcatagcgtatttctccatggtggggaactgggcgaaggtcctgctagtgct
e53343el  tggtgcccactggggagtcctagcgggcatagcgtatttctccatggtggggaactgggcgaaggtcctgctagtgct
e53343em  tggtgcccactggggagtcctagcgggcatagcgtatttctccatggtggggaactgggcgaaggtcctgctagtgct
e53343en  tggtgcccactggggagtcctagcgggcatagcgtatttctccatggtggggaactgggcgaaggtcctgctagtgct
e53343eo  tggtgcccactggggagtcctagcgggcatagcgtatttctccatggtggggaactgggcgaaggtcctgctagtgct
e53343ep  tggtgcccactggggagtcctagcgggcatagcgtatttctccatggtggggaactgggcgaaggtcctgctagtgct
e53343eq  tggtgcccactggggagtcctagcgggcatagcgtatttctccatggtggggaactgggcgaaggtcctgctagtgct
e53343er  tggtgcccactggggagtcctagcgggcatagcgtatttctccatggtggggaactgggcgaaggtcctgctagtgct
e53343es  tggtgcccactggggagtcctagcgggcatagcgtatttctccatggtggggaactgggcgaaggtcctgctagtgct
e53343et  tggtgcccactggggagtcctagcgggcatagcgtatttctccatggtggggaactgggcgaaggtcctgctagtgct
e53343eu  tggtgcccactggggagtcctagcgggcatagcgtatttctccatggtggggaactgggcgaaggtcctgctagtgct
e53343ev  tggtgcccactggggagtcctagcgggcatagcgtatttctccatggtggggaactgggcgaaggtcctgctagtgct
e53343ew  tggtgcccactggggagtcctagcgggcatagcgtatttctccatggtggggaactgggcgaaggtcctgctagtgct
e53343ex  tggtgcccactggggagtcctagcgggcatagcgtatttctccatggtggggaactgggcgaaggtcctgctagtgct
e53343ey  tggtgcccactggggagtcctagcgggcatagcgtatttctccatggtggggaactgggcgaaggtcctgctagtgct
e53343ez  tggcgcccactggggagtcctagcgggcatagcgtatttctccatggtggggaactgggcgaaggtcctgctagtgct
e53343fa  tggtgcccactggggagtcctagcgggcatagcgtatttctccatggtggggaactgggcgaaggtcctgctagtgct
e53343fb  tggtgccgactggggagtcctagcgggcatagcgtatttctccatggtggggaactgggcgaaggtcctgctagtgct
e53343fc  tggtgcccactggggagtcctagcgggcatagcgtatttctccatggtggggaactgggcgaaggtcctgctagtgct
e53343fd  tggtgcccactggggagtcctagcgggcatagcgtatttctccatggtggggaactgggcgaaggtcctgctagtgct
e5366a    tggtgcccactggggagtcctagcgggcatagcgtatttctccatggtggggaactgggcgaaggtcctgctagtgct
e5366b    tggtgcccactggggagtcctagcgggcatagcgtatttctccatggtggggaactgggcgaaggtcctgctagtgct
e5366c    tggtgcccactggggagtcctagcgggcatagcgtatttctccatggtggggaactgggcgaaggtcctgctagtgct
e5366d    tggtgcccactggggagtcctagcgggcatagcgtatttctccatggtggggaactgggcgaaggtcctgctagtgct
e5366e    tggtgcccactggggagtcctagcgggcatagcgtatttctccatggtggggaactgggcgaaggtcctgctagtgct
e5366f    tggtgcccactggggagtcctagcgggcatagcgtatttctccatggtggggaactgggcgaaggtcctgctagtgct
e5366g    tggtgcccactggggagtcctagcgggcatagcgtatttctccatggtggggaactgggcgaaggtcctgctagtgct
e5366h    tggtgcccactggggagtcctagcgggcatagcgtatttctccatggtggggaactgggcgaaggtcctgctagtgct
e5366i    tggtgcccactggggagtcctagcgggcatagcgtatttctccatggtggggaactgggcgaaggtcctgctagtgct
e5366j    tggtgcccactggggagtcctagcgggcatagcgtatttctccatggtggggaactgggcgaaggtcctgctagtgct
e5851a    tggtgcccactggggagtcctggcgggcatagcgtacttctccatggtggggaactgggcgaaggtcctgctagtgct
e5851b    tggtgcccactggggagtcctggcgggcatagcgtacttctccatggtggggaactgggcgaaggtcctgctagtgct
e5851c    tggtgcccactggggagtcctggcgggcatagcgtacttctccatggtggggaactgggcgaaggtcctgctagtgct
e5851d    tggtgcccactggggagtcctggcgggcatagcgtacttctccatggtggggaactgggcgaaggtcctgctagtgct
e5851e    tggtgcccactggggagtcctggcgggcatagcgtacttctccatggtggggaactgggcgaaggtcctgctagtgct
e5851f    tggtgcccactggggagtcctggcgggcatagcgtacttctccatggtggggaactgggcgaaggtcctgctagtgct
e5851g    tggtgcccactggggagtcctggcgggcatagcgtacttctccatggtggggaactgggcgaaggtcctgctagtgct
e5851h    tggtgcccactggggagtcctggcgggcatagcgtacttctccatggtggggaactgggcgaaggtcctgctagtgct
e5851i    tggtgcccactggggagtcctggcgggcatagcgtacttctccatggtggggaactgggcgaaggtcctgctagtgct
e5851j    tggtgcccactggggagtcctggcgggcatagcgtacttctccatggtggggaactgggcgaaggtcctgctagtgct
e5973a    tggtgcccactggggtgtcctagcgggcatagcgtatttctccatggtggggaactgggcgaaggtcctactagtgct
e5973b    tggtgcccactggggtgtcctagcgggcatagcgtatttctccatggtggggaactgggcgaaggtcctactagtgct
e5973c    tggtgcccactggggtgtcctagcgggcatagcgtatttctccatggtggggaactgggcgaaggtcctactagtgct
e5973d    tggtgcccactggggtgtcctagcgggcatagcgtatttctccatggtggggaactgggcgaaggtcctactagtgct
e5973e    tggtgcccactggggtgtcctagcgggcatagcgtatttctccatggtggggaactgggcgaaggtcctactagtgct
e5973f    tggtgcccactggggtgtcctagcgggcatagcgtatttctccatggtggggaactgggcgaaggtcctactagtgct
e5973g    tggtgcccactggggtgtcctagcgggcatagcgtatttctccatggtggggaactgggcgaaggtcctactagtgct
e5973h    tggtgcccactggggtgtcctagcgggcatagcgtatttctccatggtggggaactgggcgaaggtcctactagtgct
e5973i    tggtgcccactggggtgtcctagcgggcatagcgtatttctccatggtggggaactgggcgaaggtcctactagtgct
e5973j    tggtgcccactggggtgtcctagcgggcatagcgtatttctccatggtggggaactgggcgaaggtcctactagtgct
e63027a   tggtgcccactggggagtcctagcgggcatagcgtatttctccatggtggggaactgggcgaaggtcctgctagtgct
e63027b   tggtgcccactggggagtcctagcgggcatagcgtatttctccatggtggggaactgggcgaaggtcctgctagtgct
e63027c   tggtgcccactggggagtcctagcgggcatagcgtatttctccatggtggggaactgggcgaaggtcctgctagtgct
e63027e   tggtgcccactggggagtcctagcgggcatagcgtatttctccatggtggggaactgggcgaaggtcctgctagtgct
e63027f   tggtgcccactggggagtcctagcgggcatagcgtatttctccatggtggggaactgggcgaaggtcctgctagtgct
e63027g   tggtgcccactggggtgtcctagcgggcatagcgtatttctccatggtggggaactgggcgaaggtcctgctagtgct
e63027h   tggtgcccactggggagtcctagcgggcatagcgtatttctccatggtggggaactgggcgaaggtcctgctagtgct
e63027i   tggtgcccactggggagtcctagcgggcatagcgtatttctccatggtggggaactgggcgaaggtcctgctagtgct
e63027j   tggtgcccactggggagtcctagcgggcatagcgtatttctccatggtggggaactgggcgaaggtcctgctagtgct
e63027k   tggtgcccactggggagtcctagcgggcatagcgtatttctccatggtggggaactgggcgaaggtcctgctagtgct
e63078a   tggtgcccactggggagtcctagcgggcatagcgtatttctccatggtggggaactgggcgaaggtcctgctagtgct
e63078b   tggtgcccactggggagtcctagcgggcatagcgtatttctccatggtggggaactgggcgaaggtcctgctagtgct
e63078c   tggtgcccactggggagtcctagcgggcatagcgtatttctccatggtggggaactgggcgaaggtcctgctagtgct
e63078d   tggtgcccactggggagtcctagcgggcatagcgtatttctccatggtggggaactgggcgaaggtcctgctagtgct
e63078e   tggtgcccactggggagtcctagcgggcatagcgtatttctccatggtggggaactgggcgaaggtcctgctagtgct
e63078f   tggtgcccactggggagtcctagcgggcatagcgtatttctccatggtggggaactgggcgaaggtcctgctagtgct
e63078g   tggtgcccactggggagtcctagcgggcatagcgtatttctccatggtggggaactgggcgaaggtcctgctagtgct
e63078h   tggcgcccactggggagtcctagcgggcatagcgtatttctccatggtggggaactgggcgaaggtcctgctagtgct
e63078i   tggtgcccactggggagtcctagcgggcatagcgtatttctccatggtggggaactgggcgaaggtcctgctagtgct
e63078j   tggtgcccactggggagtcctagcgggcatagcgtatttctccatggtggggaactgggcgaaggtcctgctagtgct
e63078k   tggtgcccactggggagtcctagcgggcatagcgtatttctccatggtggggaactgggcgaaggtcctgctagtgct
e63160a   tggtgcccactggggagtcctggcgggcatagcgtatttctccatggtggggaactgggcgaaggtcctgctagtgct
e63160b   tggtgcccactggggagtcctggcgggcatagcgtatttctctatggtggggaactgggcgaaggtcctgctagtgct
e63160c   tggtgcccactggggagtcctggcgggcatagcgtatttttccatggtggggaactgggcgaaggtcctgctagtgct
e63160d   tggtgcccactggggagtcctggcgggcatagcgtatttctccatggtggggaactgggcgaaggtcctgctagtgct
e63160e   tggtgcccactggggagtcctggcgggcatagcgtatttctccatggtggggaactgggcgaaggtcctgctagtgct
e63160f   tggtgcccactggggagtcctggcgggcatagcgtatttctccatggtggggaactgggcgaaggtcctgctagtgct
e63160g   tggtgcccactggggagtcctggcgggtatagcgtatttctccatggtggggaactgggcgaaggtcctgctagtgct
e63160h   tggtgcccactggggagtcctggcgggcatagcgtatttctccatggtggggaactgggcgaaggtcctgctagtgct
e63160i   tggcgcccactggggagtcctggcgggcatagcgtatttctccatggtggggaactgggcgaaggtcctgctagtgct
e63160j   tggtgcccactggggagtcctggcgggcatagcgtatttctctatggtggggaactgggcgaaggtcctgctagtgct
e63269a   tggtgcccactggggagtcctagcgggcatagcgtatttctccatggtggggaactgggcgaaggtcctgctagtgct
e63269b   tggtgcccactggggagtcctagcgggcatagcgtatttctccatggtggggaactgggcgaaggtcctgctagtgct
e63269c   tggtgcccactggggagtcctagcgggcatagcgtatttctccatggtggggaactgggcgaaggtcctgctagtgct
e63269d   tggtgcccactggggagtcctagcgggcatagcgtatttctccatggtggggaactgggcgaaggtcctgctagtgct
e63269e   tggtgcccactggggagtcctagcgggcatagcgtatttctccatggtggggaactgggcgaaggtcctgctagtgct
e63269f   tggtgcccactggggagtcctagcgggcatagcgtatttctccatggtggggaactgggcgaaggtcctgctagtgct
e63269g   tggtgcccactggggagtcctagcgggcatagcgtatttctccatggtggggaactgggcgaaggtcctgctagtgct
e63269h   tggtgcccactggggagtcctagcgggcatagcgtatttctccatggtggggaactgggcgaaggtcctgctagtgct
e63269i   tggtgcccactggggagtcctagcgggcatagcgtatttctccatggtggggaactgggcgaaggtcctgctagtgct
e63269j   tggtgcccactggggagtcctagcgggcatagcgtatttctccatggtggggaactgggcgaaggtcctgctagtgct
e63300a   tggtgcccactggggagtcctagcgggcatagcgtatttctccatggtggggaactgggcgaaggtcctgctagtgct
e63300b   tggtgcccactggggagtcctagcgggcatagcgtatttctccatggtggggaactgggcgaaggtcctgctagtgct
e63300d   tggtgcccactggggagtcctagcgggcatagcgtatttctccatggtggggaactgggcgaaggtcctgctagtgct
e63300e   tggtgcccactggggagtcctagcgggcatagcgtatttctccatggtggggaactgggcgaaggtcctgctagtgct
e63300f   tggtgcccactggggagtcctagcgggcatagcgtatttctccatggtggggaactgggcgaaggtcctgctagtgct
e63300g   tggtgcccactggggagtcctagcgggcatagcgtatttctccatggtggggaactgggcgaaggtcctgctagtgct
e63300h   tggtgcccactggggagtcctagcgggcatagcgtatttctccatggtggggaactgggcgaaggtcctgctagtgct
e63300i   tggtgcccactggggagtcctagcgggcatagcgtatttctccatggtggggaactgggcgaaggtcctgctagtgct
e63300j   tggtgcccactggggagtcctagcgggcatagcgtatttctccatggtggggaactgggcgaaggtcctgctagtgct
e63300k   tggtgcccactggggagtcctagcgggcatagcgtatttctccatggtggggaactgggcgaaggtcctgctagtgct
e63300l   tggtgcccactggggagtcctagcgggcatagcgtatttctccatggtggggaactgggcgaaggtcctgctagtgct
e63300m   tggtgcccactggggagtcctagcgggcatagcgtatttctccatggtggggaactgggcgaaggtcctgctagtgct
e63300n   tggtgcccactggggagtcctagcgggcatagcgtatttctccatggtggggaactgggcgaaggtcctgctagtgct
e63300o   tggtgcccactggggagtcctagcgggcatagcgtatttctccatggtggggaactgggcgaaggtcctgctagtgct
e63300p   tggtgcccactggggagtcctagcgggcatagcgtatttctccatggtggggaactgggcgaaggtcctgctagtgct
e63300q   tggtgcccactggggagtcctagcgggcatagcgtatttctccatggtggggaactgggcgaaggtcctgctagtgct
e63300r   tggtgcccactggggagtcctagcgggcatagcgtatttctccatggtggggaactgggcgaaggtcctgctagtgct
e63300s   tggtgcccactggggagtcctagcgggcatagcgtatttctccatggtggggaactgggcgaaggtcctgctagtgct
e63300t   tggtgcccactggggagtcctagcgggcatagcgtatttctccatggtggggaactgggcgaaggtcctgctagtgct
e63317a   tggtgcccactggggagtcctagcgggcgtagcgtatttctccatggtggggaactgggcgaaggtcctgctagtgct
e63317b   tggtgcccactggggagtcctagcgggcatagcgtatttctccatggtggggaactgggcgaaggtcctgctagtgct
e63317c   tggtgcccactggggagtcctagcgggcatagcgtatttctccatggtggggaactgggcgaaggtcctgctagtgct
e63317d   tggtgcccactggggagtcctagcgggcgtagcgtatttctccatggtggggaactgggcgaaggtcctgctagtgct
e63317e   tggtgcccactggggagtcctagcgggcgtagcgtatttctccatggtggggaactgggcgaaggtcctgctagtgct
e63317f   tggtgcccactggggagtcctagcgggcgtagcgtatttctccatggtggggaactgggcgaaggtcctgctagtgct
e63317g   tggtgcccactggggagtcctagcgggcatagcgtatttctccatggtggggaactgggcgaaggtcctgctagtgct
e63317h   tggtgcccactggggagtcctagcgggcgtagcgtatttctccatggtggggaactgggcgaaggtcctgctagtgct
e63317i   tggtgcccactggggagtcctagcgggcatagcgtatttctccatggtggggaactgggcgaaggtcctgctagtgct
e63317j   tggtgcccactggggagtcctagcgggcatagcgtatttctccatggtggggaactgggcgaaggtcctgctagtgct
e63426a   tggtgcccactggggagtcctagcgggcatagcgtatttctccatggtggggaactgggcgaaggtcctgctagtgct
e63426b   tggtgcccactggggagtcctagcgggcatagcgtatttctccatggtggggaactgggcgaaggtcctgctagtgct
e63426c   tggtgcccactggggagtcctagcgggcatagcgtatttctccatggtggggaactgggcgaaggtcctgctagtgct
e63426d   tggtgcccactggggagtcctagcgggcatagcgtatttctccatggtggggaactgggcgaaggtcctgctagtgct
e63426e   tggtgcccactggggagtcctagcgggcatagcgtatttctccatggtggggaactgggcgaaggtcctgctagtgct
e63426f   tggtgcccactggggagtcctagcgggcatagcgtatttctccatggtggggaactgggcgaaggtcctgctagtgct
e63426g   tggtgcccactggggagtcctagcgggcatagcgtatttctccatggtggggaactgggcgaaggtcctgctagtgct
e63426h   tggtgcccactggggagtcctagcgggcatagcgtatttctccatggtggggaactgggcgaaggtcctgctagtgct
e63426i   tggtgcccactggggagtcctagcgggcatagcgtatttctccatggtggggaactgggcgaaggtcctgctagtgct
e63426j   tggtgcccactggggagtcctagcgggcatagcgtatttctccatggtggggaactgggcgaaggtcctgctagtgct
e63620a   tggtgcccactggggagtcctagcgggcatagcgtatttctccatagtggggaactgggcgaaggtcctgctagtgct
e63620b   tggtgcccactggggagtcctagcgggcatagcgtatttctccatagtggggaactgggcgaaggtcctgctagtgct
e63620c   tggtgcccactggggagtcctagcgggcatagcgtatttctccatagtggggaactgggcgaaggtcctgctagtgct
e63620d   tggtgcccactggggagtcctagcgggcatagcgtatttctccatagtggggaactgggcgaaggtcctgctagtgct
e63620e   tggtgcccactggggagtcctagcgggcatagcgtatttctccatagtggggaactgggcgaaggtcctgctagtgct
e63620f   tggtgcccactggggagtcctagcgggcatagcgtatttctccatagtggggaactgggcgaaggtcctgctagtgct
e63620g   tggtgcccactggggagtcctagcgggcatagcgtatttctccatagtggggaactgggcgaaggtcctgctagtgct
e63620h   tggtgcccactggggagtcctagcgggcatagcgtatttctccatagtggggaactgggcgaaggtcctgctggtgct
e63620i   tggtgcccactggggagtcctagcgggcatagcgtatttctccatagtggggaactgggcgaaggtcctgctagtgct
e63620j   tggtgcccactggggagtcctagcgggcatagcgtatttctccatagtggggaactgggcgaaggtcctgctggtgct
e63667a   tggtgcccactggggagtcctagcgggcatagcgtatttctccatggtggggaactgggcgaaggtcctgctagtgct
e63667b   tggtgcccactggggagtcctagcgggcatagcgtatttctccatggtggggaactgggcgaaggtcctgctagtgct
e63667c   tggtgcccactggggagtcctagcgggcatagcgtatttctccatggtggggaactgggcgaaggtcctgctagtgct
e63667d   tggtgcccactggggagtcctagcgggcatagcgtatttctccatggtggggaactgggcgaaggtcctgctagtgct
e63667e   tggtgcccactggggagtcctagcgggcatagcgtatttctccatggtggggaactgggcgaaggtcctgctagtgct
e63667f   tggtgcccactggggagtcctagcgggcatagcgtatttctccatggtggggaactgggcgaaggtcctgctagtgct
e63667g   tggtgcccactggggagtcctagcgggcatagcgtatttctccatggtggggaactgggcgaaggtcctgctagtgct
e63801a   tggtgcccactggggagtcctagcgggcatagcgtatttctccatggtggggaactgggcgaaggtcctgctagtgct
e63801b   tggtgcccactggggagtcctagcgggcatagcgtatttctccatggtggggaactgggcgaaggtcctgctagtgct
e63801c   tggtgcccactggggagtcctagcgggcatagcgtatttctccatggtggggaactgggcgaaggtcctgctagtgct
e63801d   tggtgcccactggggagtcctagcgggcatagcgtatttctccatggtggggaactgggcgaaggtcctgctagtgct
e63801e   tggtgcccactggggagtcctagcgggcatagcgtatttctccatggtggggaactgggcgaaggtcctgctagtgct
e63801f   tggtgcccactggggagtcctagcgggcatagcgtatttctccatggtggggaactgggcgaaggtcctgctagtgct
e63801g   tggtgcccactggggagtcctagcgggcatagcgtatttctccatggtggggaactgggcgaaggtcctgctagtgct
e63801h   tggtgcccactggggagtcctagcgggcatagcgtatttctccatggtggggaactgggcgaaggtcctgctagtgct
e63801i   tggtgcccactggggagtcctagcgggcatagcgtatttctccatggtggggaactgggcgaaggtcctgctagtgct
e63801j   tggtgcccactggggagtcctagcgggcatagcgtatttctccatggtggggaactgggcgaaggtcctgctagtgct
e63814a   tggtgcccactggggagtcctagcgggcatagcgtatttttccatggcggggaactgggcgaaggtcctgctggtgct
e63814b   tggtgcccactggggagtcctagcgggcatagcgtatttttccatggcggggaactgggcgaaggtcctgctggtgct
e63814c   tggtgcccactggggagtcctagcgggcatagcgtatttttccatggcggggaactgggcgaaggtcctgctggtgct
e63814d   tggtgcccactggggagtcctagcgggcatagcgtatttttccatggcggggaactgggcgaaggtcctgctggtgct
e63814e   tggtgcccactggggagtcctagcgggcatagcgtatttttccatggtggggaactgggcgaaggtcctgctggtgct
e63814f   tggtgcccactggggagtcctagcgggcatagcgtatttttccatggcggggaactgggcgaaggtcctgctggtgct
e63814g   tggtgcccactggggagtcctagcgggcatagcgtatttttccatggcggggaactgggcgaaggtcctgctggtgct
e63814h   tggtgcccactggggagtcctagcgggcatagcgtatttttccatggtggggaactgggcgaaggtcctgctggtgct
e63814i   tggtgcccactggggagtcctagcgggcatagcgtatttttccatggtggggaactgggcgaaggtcctgctggtgct
e63814j   tggtgcccactggggagtcctagcgggcatagcgtatttttccatggtggggaactgggcgaaggtcctgctggtgct
e63814k   tggtgcccactggggagtcctagcgggcatagcgtatttttccatggcggggaactgggcgaaggtcctgctggtgct
e63814l   tggtgcccactggggagtcctagcgggcatagcgtatttttccatggcggggaactgggcgaaggtcctgctggtgct
e63814m   tggtgcccactggggagtcctagcgggcatagcgtatttttccatggcggggaactgggcgaaggtcctgctggtgct
e63814n   tggtgcccactggggagtcctagcgggcatagcgtatttttccatggtggggaactgggcgaaggtcctgctggtgct
e63814o   tggtgcccactggggagtcctagcgggcatagcgtatttttccatggtggggaactgggcgaaggtcctgctggtgct
e63814p   tggtgcccactggggagtcctagcgggcatagcgtatttttccatggtggggaactgggcgaaggtcctgctggtgct
e63814q   tggtgcccactggggagtcctagcgggcatagcgtatttttccatggcggggaactgggcgaaggtcctgctggtgct
e63814r   tggtgcccactggggagtcctagcgggcatagcgtatttttccatggcggggaactgggcgaaggtcctgctggtgct
e63814s   tggtgcccactggggagtcctagcgggcatagcgtatttttccatggcggggaactgggcgaaggtcgtgctggtgct
e63814t   tggtgcccactggggagtcctagcgggcatagcgtatttttccatggtggggaactgggcgaaggtcctgctggtgct
e63984a   tggtgcccactggggagtcctagcgggcatagcgtatttctccatggtggggaactgggcgaaggtcctgctagtgct
e63984b   tggtgcccactggggagtcctagcgggcatagcgtatttctccatggtggggaactgggcgaaggtcctgctagtgct
e63984c   tggtgcccactggggagtcctagcgggcatagcgtatttctccatggtggggaactgggcgaaggtcctgctagtgct
e63984d   tggtgcccactggggagtcctagcgggcatagcgtatttctccatggtggggaactgggcgaaggtcctgctagtgct
e63984e   tggtgcccactggggagtcctagcgggcatagcgtatttctccatggtggggaactgggcgaaggtcctgctagtgct
e63984f   tggtgcccactggggagtcctagcgggcatagcgtatttctccatggtggggaactgggcgaaggtcctgctagtgct
e63984g   tggtgcccactggggagtcctagcgggcatagcgtatttctccatggtggggaactgggcgaaggtcctgctagtgct
e63984h   tggtgcccactggggagtcctagcgggcatagcgtatttctccatggtggggaactgggcgaaggtcctgctagtgct
e63984i   tggtgcccactggggagtcctagcgggcatagcgtatttctccatggtggggaactgggcgaaggtcctgctggtgct
e63984j   tggtgcccactggggagtcctagcgggcatagcgtatttctccatggtggggaactgggcgaaggtcctgctagtgct
e65234a   tggtgcccactggggtgtcctagcgggcatagcgtatttctccatggtgggaaactgggcgaaggtcctgctagtgct
e65234b   tggtgcccactggggtgtcctggcgggcatagcgtatttctccatggtgggaaactgggcgaaggtcctgctagtgct
e65234c   tggtgcccactggggtgtcctagcgggcatagcgtatttctccatggtgggaaactgggcgaaggtcctgctggtgct
e65234d   tggtgcccactggggagtcctagcgggcatagcgtatttctccatggtggggaactgggcgaaggtcctgctagtgct
e65234e   tggtgcccactggggtgtcctagcgggcatagcgtatttctccatggtgggaaactgggcgaaggtcctgctagtgct
e65234f   tggtgcccactggggtgtcctagcgggcatagcgtatttctccatggtgggaaactgggcgaaggtcctgctagtgct
e65234g   tggtgcccactggggtgtcctagcgggcatagcgtatttctccatggtgggaaactgggcgaaggtcctgctagtgct
e65234h   tggtgcccactggggtgtcctagcgggcatagcgtatttctccatggtgggaaactgggcgaaggtcctgctagtgct
e65234i   tggtgcccactggggtgtcctagcgggcatagcgtatttctccatggtgggaaactgggcgaaggtcctgctagtgct
e65234j   tggtgcccactggggtgtcctagcgggcatagcgtatttctccatggtgggaaactgggcgaaggtcctgctagtgct
e65234k   tggtgcccactggggtgtcctagcgggcatagcgtatttctccatggtgggaaactgggcgaaggtcctgctagtgct
e65234l   tggtgcccactggggtgtcctagcgggcatagcgtatttctccatggtgggaaactgggcgaaggtcctgctagtgct
e65234m   tggtgcccactggggtgtcctagcgggcatagcgtatttctccatggtgggaaactgggcgaaggtcctgctggtgct
e65234n   tggtgcccactggggtgtcctagcgggcatagcgtatttctccatggtgggaaactgggcgaaggtcctgctggtgct
e65234o   tggtgcccactggggtgtcctagcgggcatagcgtatttctccatggtgggaaactgggcgaaggtcctgctggtgct
e65234p   tggtgcccactggggagtcctagcgggcatagcgtatttctccatggtggggaactgggcgaaggtcctgctagtgct
e65234q   tggtgcccactggggagtcctagcgggcatagcgtatttctccatggtggggaactgggcgaaggtcctgctagtgct
e65234r   tggtgcccactggggtgtcctagcgggcatagcgtatttctccatggtgggaaactgggcgaaggtcctgctggtgct
e65234s   tggtgcccactggggtgtcctagcgggcatagcgtatttctccatggtgggaaactgggcgaaggtcctgctagtgct
e65234t   tggtgcccactggggagtcctagcgggcatagcgtatttctccatggtggggaactgggcgaaggtcctgctagtgct
e65239a   tggtgcccactggggagtcctagcgggcatagcgtatttctccatggtggggaactgggcgaaggtcctgctagtgct
e65239b   tggtgcccactggggagtcctagcgggcatagcgtatttctccatggtggggaactgggcgaaggtcctgctagtgct
e65239c   tggtgcccactggggagtcctagcgggcatagcgtatttctccatggtggggaactgggcgaaggtcctgctagtgct
e65239d   tggtgcccactggggagtcctagcgggcatagcgtatttctccatggtggggaactgggcgaaggtcctgctagtgct
e65239e   tggtgcccactggggagtcctagcgggcatagcgtatttctccatggtggggaactgggcgaaggtcctgctagtgct
e65239f   tggtgcccactggggagtcctagcgggcatagcgtatttctccatggtggggaactgggcgaaggtcctgctagtgct
e65239g   tggtgcccactggggagtcctagcgggcatagcgtatttctccatggtggggaactgggcgaaggtcctgctagtgct
e65239h   tggtgcccactggggagtcctagcgggcatagcgtatttctccatggtggggaactgggcgaaggtcctgctagtgct
e65239i   tggtgcccactggggagtcctagcgggcatagcgtatttctccatggtggggaactgggcgaaggtcctgctagtgct
e65239j   tggtgcccactggggagtcctagcgggcatagcgtatttctccatggtggggaactgggcgaaggtcctgctagtgct
e65287a   tggtgcccactggggagtcctagcgggcatagcgtatttctccatggtggggaactgggcgaaggtcctgctagtgct
e65287b   tggtgcccactggggagtcctagcgggcatagcgtatttctccatggtggggaactgggcgaaggtcctgctagtgct
e65287c   tggtgcccactggggagtcctagcgggcatagcgtatttctccatggtggggaactgggcgaaggtcctgctagtgct
e65287d   tggtgcccactggggagtcctagcgggcatagcgtatttctccatggtggggaactgggcgaaggtcctgctagtgct
e65287e   tggtgcccactggggagtcctagcgggcatagcgtatttctccatggtggggaactgggcgaaggtcctgctagtgct
e65287f   tggtgcccactggggagtcctagcgggcatagcgtatttctccatggtggggaactgggcgaaggtcctgctagtgct
e65287g   tggtgcccactggggagtcctagcgggcatagcgtatttctccatggtggggaactgggcgaaggtcctgctagtgct
e65287h   tggtgcccactggggagtcctagcgggcatagcgtatttctccatggtggggaactgggcgaaggtcctgctagtgct
e65287i   tggtgcccactggggagtcctagcgggcatagcgtatttctccatggtggggaactgggcgaaggtcctgctagtgct
e65287j   tggtgcccactggggagtcctagcgggcatagcgtatttctccatggtggggaactgggcgaaggtcctgctagtgct
e65306a   tggtgcccactggggagtcctagcgggcatagcgtatttctccatggtggggaactgggcgaaggtcctggtagtgct
e65306b   tggtgcccactggggagtcctagcgggcatagcgtatttctccatggtggggaactgggcgaaggtcctggtagtgct
e65306c   tggtgcccactggggagtcctagcgggcatagcgtatttctccatggtggggaactgggcgaaggtcctggtagtgct
e65306d   tggtgcccactggggagtcctagcgggcatagcgtatttctccatggtggggaactgggcgaaggtcctggtagtgct
e65306e   tggtgcccactggggagtcctagcgggcatagcgtatttctccatggtggggaactgggcgaaggtcctggtagtgct
e65306f   tggtgcccactggggagtcctagcgggcatagcgtatttctccatggtggggaactgggcgaaggtcctggtagtgct
e65306g   tggtgcccactggggagtcctagcgggcatagcgtatttctccatggtggggaactgggcgaaggtcctggtagtgct
e65306h   tggtgcccactggggagtcctagcgggcatagcgtatttctccatggtggggaactgggcgaaggtcctggtagtgct
e65306i   tggtgcccactggggagtcctagcgggcatagcgtatttctccatggtggggaactgggcgaaggtcctggtagtgct
e65306j   tggtgcccactggggagtcctagcgggcatagcgtatttctccatggtggggaactgggcgaaggtcctggtagtgct
e65397a   tggtgcccactggggagtcctagcgggcatagcgtatttctccatggcggggaactgggcgaaggtcctgctagtgct
e65397b   tggtgcccactggggagtcttagcgggcatagcgtatttctccatggtggggaactgggcgaaggtcctgctggtgct
e65397c   tggtgcccactggggagtcctagcgggcatagcgtatttctccatggcggggaactgggcgaaggtcctgctagtgct
e65397d   tggtgcccactggggagtcctagcgggcatagcgtatttctccatggtggggaactgggcgaaggtcctgctagtgct
e65397e   tggtgcccactggggagtcctagcgggcatagcgtatttctccatggcggggaactgggcgaaggtcctgctagtgct
e65397f   tggtgcccactggggagtcctagcgggcatagcgtatttctccatggcggggaactgggcgaaggtcctgctagtgct
e65397g   tggtgcccactggggagtcctagcgggcatagcgtatctctccatggcggggaactgggcgaaggtcctgctagtgct
e65397h   tggtgcccactggggagtcctagcgggcatagcgtatttctccatggcggggaactgggcgaaggtcctgctagtgct
e65397i   tggtgcccactggggagtcctagcgggcatagcgtatttctccatggcggggaactgggcgaaggtcctgctagtgct
e65397j   tggtgcccactggggagtcctagcgggcatagcgtatttctccatggtggggaactgggcgaaggtcctgctagtgct
e65469a   tggtgcccactggggagtcctagcgggcatagcgtatttctccatggtggggaactgggcgaaggtcctgctagtgct
e65469b   tggtgcccactggggagtcctagcgggcatagcgtatttctccatggtggggaactgggcgaaggtcctgctagtgct
e65469c   tggtgcccactggggagtcctagcgggcatagcgtatttctccatggtggggaactgggcgaaggtcctgctagtgct
e65469d   tggtgcccactggggagtcctagcgggcatagcgtatttctccatggtggggaactgggcgaaggtcctgctagtgct
e65469e   tggtgcccactggggagtcctagcgggcatagcgtatttctccatggtggggaactgggcgaaggtcctgctagtgct
e65469f   tggtgcccactggggagtcctagcgggcatagcgtatttctccatggtggggaactgggcgaaggtcctgctagtgct
e65469g   tggtgcccactggggagtcctagcgggcatagcgtatttctccatggtggggaactgggcgaaggtcctgctagtgct
e65469h   tggtgcccactggggagtcctagcgggcatagcgtatttctccatggtggggaactgggcgaaggtcctgctagtgct
e65469i   tggtgcccactggggagtcctagcgggcatagcgtatttctccatggtggggaactgggcgaaggtcctgctagtgct
e65469j   tggtgcccactggggagtcctagcgggcatagcgtatttctccatggtggggaactgggcgaaggtcctgctagtgct
e65469k   tggtgcccactggggagtcctagcggacatagcgtatttctccatggtggggaactgggcgaaggtcctgctagtgct
e65469l   tggtgcccactggggagtcctagcgggcatagcgtatttctccatggtggggaactgggcgaaggtcctgctagtgct
e65469m   tggtgcccactggggagtcctagcgggcatagcgtatttctccatggtggggaactgggcgaaggtcctgctagtgct
e65667a   tggtgcccactggggagtcctagcgggcatagcgtatttctccatggtggggaactgggcaaaggttctgatagtgct
e65667b   tggtgcccactggggagtcctagcgggcatagcgtatttctccatggtggggaactgggcaaaggtcctgatagtgct
e65667c   tggtgcccactggggagtcctagcgggcatagcgtatttctccatggtggggaactgggcaaaggtcctgatagtgct
e65667d   tggtgcccactggggagtcctagcgggcatagcgtatttctccatggtggggaactgggcaaaggtcctgatagtgct
e65667e   tggtgcccactggggagtcctagcgggcatagcgtatttctccatggtggggaactgggcaaaggtcctgatagtgct
e65667f   tggtgcccactggggagtcctagcgggcatagcgtatttctccatggtggggaactgggcaaaggtcctgatagtgct
e65667g   tggtgcccactggggagtcctagcgggcatagcgtatttctccatggtggggaactgggcaaaggtcctgatagtgct
e65667h   tggtgcccactggggagtcctagcgggcatagcgtatttctccatggtggggaactgggcaaaggtcctgatagtgct
e65667i   tggtgcccactggggagtcctagcgggcatagcgtatttctccatggtggggaactgggcaaaggtcctgatagtgct
e65667j   tggtgcccactggggagtcctagcgggcatagcgtatttctccatggtggggaactgggcaaaggtcctgatagtgct
e65733a   tggtgcccactggggagtcctagcgggcatagcgtatttctccatggtggggaactgggcgaaggtcctgctagtgct
e65733b   tggtgcccactggggagtcctagcgggcatagcgtatttctccatggtggggaactgggcgaaggtcctgctagtgct
e65733c   tggtgcccactggggagtcctagcgggcatagcgtatttctccatggtggggaactgggcgaaggtcctgctagtgct
e65733d   tggtgcccactggggagtcctagcgggcatagcgtatttctccatggtggggaactgggcgaaggtcctgctagtgct
e65733e   tggtgcccactggggagtcctagcgggcatagcgtatttctccatggtggggaactgggcgaaggtcctgctagtgct
e65733f   tggtgcccactggggagtcctagcgggcatagcgtatttctccatggtggggaactgggcgaaggtcctgctagtgct
e65733g   tggtgcccactggggagtcctagcgggcatagcgtatttctccatggtggggaactgggcgaaggtcctgctagtgct
e65733h   tggtgcccactggggagtcctagcgggcatagcgtatttctccatggtggggaactgggcgaaggtcctgctagtgct
e65733i   tggtgcccactggggagtcctagcgggcatagcgtatttctccatggtggggaactgggcgaaggtcctgctagtgct
e65733j   tggtgcccactggggagtcctagcgggcatagcgtatttctccatggtggggaactgggcgaaggtcctgctagtgct
e65733k   tggtgcccactggggagtcctagcgggcatagcgtatttctccatggtggggaactgggcgaaggtcctgctagtgct
e65733l   tggtgcccactggggagtcctagcgggcatagcgtatttctccatggtggggaactgggcgaaggtcctgctagtgct
e65733m   tggtgcccactggggagtcctagcgggcatagcgtatttctccatggtggggaactgggcgaaggtcctgctagtgct
e65733n   tggtgcccactggggagtcctagcgggcatagcgtatttctccatggtggggaactgggcgaaggtcctgctagtgct
e65733o   tggtgcccactggggagtcctagcgggcatagcgtatttctccatggtggggaactgggcgaaggtcctgctagtgct
e65733p   tggtgcccactggggagtcctagcgggcatagcgtatttctccatggtggggaactgggcgaaggtcctgctagtgct
e65733q   tggtgcccactggggagtcctagcgggcatagcgtatttctccatggtggggaactgggcgaaggtcctgctagtgct
e65733r   tggtgcccactggggagtcctagcgggcatagcgtatttctccatggtggggaactgggcgaaggtccggctagtgct
e65733s   tggtgcccactggggagtcctagcgggcatagcgtatttctccatggtggggaactgggcgaaggtcctgctagtgct
e65733t   tggtgcccactggggagtcctagcgggcatagcgtatttctccatggtggggaactgggcgaaggtcctgctagtgct
e65733u   tggtgcccactggggagtcctagcgggcatagcgtatttctccatggtggggaactgggcgaaggtcctgctagtgct
e6594a    tggtgctcactggggagtcctggcgggcatggcgtatttctccatggtggggaactgggcgaaggtcatggtggtgct
e6594b    tggtgctcactggggagtcctggcgggcatggcgtatttctccatggtggggaactgggcgaaggtcatggtggtgct
e6594c    tggtgctcactggggagtcctggcgggcatggcgtatttctccatggtggggaactgggcgaaggtcatggtggtgct
e6594d    tggtgctcactggggagtcctggcgggcatggcgtatttctccatggtggggaactgggcgaaggtcatggtggtgct
e6594e    tggtgctcactggggagtcctggcgggcatggcgtatttctccatggtggggaactgggcgaaggtcatggtggtgct
e6594f    tggtgctcactggggagtcctggcgggcatggcgtatttctccatggtggggaactgggcgaaggtcatggtggtgct
e6594g    tggtgctcactggggagtcctggcgggcatggcgtatttctccatggtggggaactgggcgaaggtcatggtggtgct
e6594h    tggtgctcactggggagtcctggcgggcatggcgtatttctccatggtggggaactgggcgaaggtcatggtggtgct
e6594i    tggtgctcactggggagtcctggcgggcatagcgtatttctccatggtggggaactgggcgaaggtcctggtggtgct
e6594j    tggtgctcactggggagtcctggcgggcatggcgtatttctccatggtggggaactgggcgaaggtcatggtggtgct
e65973a   tggtgcccactggggagtcctagcgggcatagcgtatttctccatggtggggaactgggcgaaggtcctgctagtgct
e65973b   tggtgcccactggggagtcctagcgggcatagcgtatttctccatggtggggaactgggcgaaggtcctgctagtgct
e65973c   tggtgcccactggggagtcctagcgggcatagcgtatttctccatggtggggaactgggcgaaggtcctgctagtgct
e65973d   tggtgcccactggggagtcctagcgggcatagcgtatttctccatggtggggaactgggcgaaggtcctgctagtgct
e65973e   tggtgcccactggggagtcctagcgggcatagcgtatttctccatggtggggaactgggcgaaggtcctgctagtgct
e65973f   tggtgcccactggggagtcctagcgggcatagcgtatttctccatggtggggaactgggcgaaggtcctgctagtgct
e65973g   tggtgcccactggggagtcctagcgggcatagcgtatttctccatggtggggaactgggcgaaggtcctgctagtgct
e65973h   tggtgcccactggggagtcctagcgggcatagcgtatttctccatggtggggaactgggcgaaggtcctgctagtgct
e65973i   tggtgcccactggggagtcctagcgggcatagcgtatttctccatggtggggaactgggcgaaggtcctgctagtgct
e65973j   tggtgcccactggggagtcctagcgggcatagcgtatttctccatggtggggaactgggcgaaggtcctgctagtgct
e68068a   tggtgcccactggggagtcctagcgggcatagcgtatttctccatggtggggaactgggcgaaggtcctgctagtgct
e68068b   tggtgcccactggggagtcctagcgggcatagcgtatttctccatggtggggaactgggcgaaggtcctgctagtgct
e68068c   tggtgcccactggggagtcctagcgggcatagcgtatttctccatggtggggaactgggcgaaggtcctgctagtgct
e68068d   tggtgcccactggggagtcctagcgggcatagcgtatttctccatggtggggaactgggcgaaggtcctgctagtgct
e68068e   tggtgcccactggggagtcctagcgggcatagcgtatttctccatggtggggaactgggcgaaggtcctgctagtgct
e68068f   tggtgcccactggggagtcctagcgggcatagcgtatttctccatggtggggaactgggcgaaggtcctgctagtgct
e68068g   tggtgcccactggggagtcctagcgggcatagcgtatttctccatggtggggaactgggcgaaggtcctgctagtgct
e68068h   tggtgcccactggggagtcctagcgggcatagcgtatttctccatggtggggaactgggcgaaggtcctgctagtgct
e68068i   tggtgcccactggggagtcctagcgggcatagcgtatttctccatggtggggaactgggcgaaggtcctgctagtgct
e68068j   tggtgcccactggggagtcctagcgggcatagcgtatttctccatggtggggaactgggcgaaggtcctgctagtgct
e68234a   tggtgcccactggggagtcctagcgggcatagcgtatttcgccatggtggggaactgggccaaggtcctgctagtgct
e68234b   tggtgcccactggggagtcctagcgggcatagcgtatttcgccatggtggggaactgggccaaggtcctgctagtgct
e68234c   tggtgcccactggggagtcctagcgggcatagcgtatttcgccatggtggggaactgggccaaggtcctgctagtgct
e68234d   tggtgcccactggggagtcctagcgggcatagcgtatttcgccatggtggggaactgggccaaggtcctgctagtgct
e68234e   tggtgcccactggggagtcctagcgggcatagcgtatttcgccatggtggggaactgggccaaggtcctgctagtgct
e68234f   tggtgcccactggggggtcctagcgggcatagcgtatttcgccatggtggggaactgggccaaggtcctgctagtgct
e68234g   tggtgcccactggggagtcctagcgggcatagcgtatttcgccatggtggggaactgggccaaggtcctgctagtgct
e68234h   tggtgcccactggggagtcctagcgggcatagcgtatttcgccatggtggggaactgggccaaggtcctgctagtgct
e68234i   tggtgcccactggggagtcctagcgggcatagcgtatttcgccatggtggggaactgggccaaggtcctgctagtgct
e68234k   tggtgcccactggggagtcctagcgggcatagcgtatttcgccatggtggggaactgggccaaggtcctgctagtgct
e68259a   tggtgcccactggggagtcctagcgggcatagcgtatttctccatagtggggaactgggcgaaggtcctgctagtgct
e68259b   tggtgcccactggggagtcctagcgggcatagcgtatttctccttggtggggaactgggcgaaggtcctgctagtgct
e68259c   tggtgcccactggggagtcctagcgggcatagcgtatttctccttggtggggaactgggcgaaggtcctgctagtgct
e68259d   tggtgcccactggggagtcctagcgggcatagcgtatttctccatagtggggaactgggcgaaggtcctgctagtgct
e68259e   tggtgcccactggggagtcctagcgggcatagcgtatttctccttggtggggaactgggcgaaggtcctgctagtgct
e68259f   tggtgcccactggggagtcctagcgggcatagcgtatttctccatagtggggagctgggcgaaggtcctgctagtgct
e68259g   tggtgcccactggggagtcctagcgggcatagcgtatttctccttggtggggaactgggcgaaggtcctgctagtgct
e68259h   tggtgcccactggggagtcctagcgggcatagcgtatttctccatagtggggaactgggcgaaggtcctgctagtgct
e68259i   tggtgcccactggggagtcctagcgggcatagcgtatttctccatagtggggaactgggcgaaggtcctgctagtgct
e68281a   tggtgcccactggggggtcctagcgggcatagcgtatttctccatggtggggaactgggcgaaggtcctgctagtgct
e68281b   tggtgcccactggggggtcctagcgggcatagcgtatttctccatggtggggaactgggcgaaggtcctgctagtgct
e68281c   tggtgcccactggggggtcctagcgggcatagcgtatttctccatggtggggaactgggcgaaggtcctgctagtgct
e68281d   tggtgcccactggggggtcctagcgggcatagcgtatttctccatggtggggaactgggcgaaggtcctgctagtgct
e68281e   tggtgcccactggggggtcctagcgggcatagcgtatttctccatggtggggaactgggcgaaggtcctgctagtgct
e68281f   tggtgcccactggggggtcctagcgggcatagcgtatttctccatggtggggaactgggcgaaggtcctgctagtgct
e68281g   tggtgcccactggggggtcctagcgggcatagcgtatttctccatggtggggaactgggcgaaggtcctgctagtgct
e68281h   tggtgcccactggggggtcctagcgggcatagcgtatttctccatggtggggaactgggcgaaggtcctgctagtgct
e68281i   tggtgcccactggggggtcctagcgggcatagcgtatttctccatggtggggaactgggcgaaggtcctgctagtgct
e68281j   tggtgcccactggggggtcctagcgggcatagcgtatttctccatggtggggaactgggcgaaggtcctgctagtgct
e68466a   tggtgcccactggggagtcctagcgggcatagcatatttctccatggtggggaactgggcgaaggtcctgctagtgct
e68466b   tggtgcccactggggagtcctagcgggcatagcatatttctccatggtggggaactgggcgaaggtcctgctggtgct
e68466c   tggggcccactggggagtcctagcgggcatagcatatttctccatggtggggaactgggcgaaggtcctgctagtgct
e68466d   tggtgcccactggggagtcctagcgggcatagcatatttctccatggtggggaactgggcgaaggtcctgctagtgct
e68466e   tggtgcccactggggagtcctagcgggcatagcatatttctccatggtggggaactgggcgaaggtcctgctagtgct
e68466f   tggtgcccactggggagtcctagcgggcatagcatatttctccatggtggggaactgggcgaaggtcctgctagtgct
e68466g   tggtgcccactggggagtcctagcgggcatagcatatttctccatggtggggaactgggcgaaggtcctgctagtgct
e68466h   tggtgcccactggggagtcctagcgggcatagcatatttctccatggtggggaactgggcgaaggtcctgctagtgct
e68466i   tggtgcccactggggagtcctagcgggcatagcatatttctccatggtggggaactgggcgaaggtcctgctagtgct
e68466j   tggtgcccactggggagtcctagcgggcatagcatatttctccatggtggggaactgggcgaaggtcctgctagtgct
e68698a   tggtgcccactggggagtcctagcgggcatagcgtatttctccatggtggggaactgggcgaaggtcctgctagtgct
e68698b   tggtgcccactggggagtcctagcgggcatagcgtatttctccatggtggggaactgggcgaaggtcctgctagtgct
e68698c   tggtgcccactggggagtcctagcgggcatagcgtatttctccatggtggggaactgggcgaaggtcctgctagtgct
e68698d   tggtgcccactggggagtcctagcgggcatagcgtatttctccatggtggggaactgggcgaaggtcctgctagtgct
e68698e   tggtgcccactggggagtcctagcgggcatagcgtatttctccatggtggggaactgggcgaaggtcctgctagtgct
e68698f   tggtgcccactggggagtcctagcgggcatagcgtatttctccatggtggggaactgggcgaaggtcctgctagtgct
e68698g   tggtgcccactggggagtcctagcgggcatagcgtatttctccatggtggggaactgggcgaaggtcctgctagtgct
e68698h   tggtgcccactggggagtcctagcgggcatagcgtatttctccatggtggggaactgggcgaaggtcctgctagtgct
e68698i   tggtgcccactggggagtcctagcgggcatagcgtatttctccatggtggggaactgggcgaaggtcctgctagtgct
e68698j   tggtgcccactggggagtcctagcgggcatagcgtatttctccatggtggggaactgggcgaaggtcctgctagtgct
e68733a   tggtgctcactggggagtcctagcgggcatagcgtatttctccatggtgggcaactgggcgaaggtcgtgctggtgct
e68733b   tggtgctcactggggagtcctagcgggcatagcgtatttctccatggtgggcaactgggcgaaggtcgtgctggtgct
e68733c   tggtgctcactggggagtcctagcgggcatagcgtatttctccatggtgggcaactgggcgaaggtcgtgctggtgct
e68733d   tggtgctcactggggagtcctagcgggcatagcgtatttctccatggtgggcaactgggcgaaggtcgtgctagtgct
e68733e   tggtgctcactggggagtcctagcgggcatagcgtatttctccatggtgggcaactgggcgaaggtcgtgctggtgct
e68733f   tggtgctcactggggagtcctagcgggcatagcgtatttctccatggtgggcaactgggcgaaggtcgtgctagtgct
e68733g   tggtgctcactggggagtcctagcgggcatagcgtatttctccatggtgggcaactgggcgaaggtcgtgctagtgct
e68733h   tggtgctcactggggagtcctagcgggcatagcgtatttctccatggtgggcaactgggcgaaggtcgtgctggtgct
e68733i   tggtgctcactggggagtcctagcgggcatagcgtatttctccatggtgggcaactgggcgaaggtcgtgctggtgct
e68733j   tggtgctcactggggagtcctagcgggcatagcgtatttctccatggtgggcaactgggcgaaggtcgtgctggtgct
e68867a   cggtgcccactggggagtcctagcgggcatagcgtatttctccatggtggggaactgggcgaaggtcctgctagtgct
e68867b   cggtgcccactggggagtcctagcgggcatagcgtatttctccatggtggggaactgggcgaaggtcctgctagtgct
e68867c   cggtgcccactggggagtcctagcgggcatagcgtatttctccatggtggggaactgggcgaaggtcctgctagtgct
e68867d   cggtgcccactggggagtcctagcgggcatagcgtatttctccatggtggggaactgggcgaaggtcctgctagtgct
e68867e   cggtgcccactggggagtcctagcgggcatagcgtatttctccatggtggggaactgggcgaaggtcctgctagtgct
e68867f   cggtgcccactggggagtcctagcgggcatagcgtatttctccatggtggggaactgggcgaaggtcctgctagtgct
e68867g   cggtgcccactggggagtcctagcgggcatagcgtatttctccatggtggggaactgggcgaaggtcctgctagtgct
e68867h   cggtgcccactggggagtcctagcgggcatagcgtatttctccatggtggggaactgggcgaaggtcctgctagtgct
e68867j   cggtgcccactggggagtcctagcgggcatagcgtatttctccatggtggggaactgggcgaaggtcctgctagtgct
e69025a   tggtgcccactggggagtcctagcgggcatagcgtatttctccatggtggggaactgggcgaaggtcctgctagtgct
e69025b   tggtgcccactggggagtcctagcgggcatagcgtatttctccatggtggggaactgggcgaaggtcctgctagtgct
e69025c   tggtgcccactggggagtcctagcgggcatagcgtatttctccatggtggggaactgggcgaaggtcctgctagtgct
e69025d   tggtgcccactggggagtcctagcgggcatagcgtatttctccatggtggggaactgggcgaaggtcctgctagtgct
e69025e   tggtgcccactggggagtcctagcgggcatagcgtatttctccatggtggggaactgggcgaaggtcctgctagtgct
e69025f   tggtgcccactggggagtcctagcgggcatagcgtatttctccatggtggggaactgggcgaaggtcctgctagtgct
e69025g   tggtgcccactggggagtcctagcgggcatagcgtatttctccatggtggggaactgggcgaaggtcctgctagtgct
e69025h   tggtgcccactggggagtcctagcgggcatagcgtatttctccatggtggggaactgggcgaaggtcctgctagtgct
e69025i   tggtgcccactggggagtcctagcgggcatagcgtatttctccatggtggggaactgggcgaaggtcctgctagtgct
e69025j   tggtgcccactggggagtcctagcgggcatagcgtatttctccatggtggggaactgggcgaaggtcctgctagtgct
e69079a   tggtgcccactggggagtcctagcgggcatagcgtatttctccatggtggggaactgggcgaaggtcctgctagtgct
e69079b   tggtgcccactggggagtcctagcgggcatagcgtatttctccatggtggggaactgggcgaaggtcctgctagtgct
e69079c   tggtgcccactggggagtcctagcgggcatagcgtatttctccatggtggggaactgggcgaaggtcctgctagtgct
e69079d   tggtgcccactggggagtcctagcgggcatagcgtatttctccatggtggggaactgggcgaaggtcctgctagtgct
e69079e   tggtgcccactggggagtcctagcgggcatagcgtatttctccatggtggggaactgggcgaaggtcctgctagtgct
e69079f   tggtgcccactggggagtcctagcgggcatagcgtatttctccatggtggggaactgggcgaaggtcctgctagtgct
e69079g   tggtgcccactggggagtcctagcgggcatagcgtatttctccatggtggggaactgggcgaaggtcctgctagtgct
e69079h   tggtgtccactggggagtcctagcgggcatagcgtatttttccatggtggggaactgggcgaaggtcctgctagtgct
e69079i   tggtgcccactggggagtcctagcgggcatagcgtatttctccatggtggggaactgggcgaaggtcctgctagtgct
e69079j   tggtgcccactggggagtcctagcgggcatagcgtatttctccatggtggggaactgggcgaaggtcctgctagtgct
e69208a   tggtgcccactggggagtcctagcgggcatagcgtatttctccatggtggggaactgggcgaaggtcctgctagtgct
e69208b   tggtgcccactggggagtcctagcgggcatagcgtatttctccatggtggggaactgggcgaaggtcctgctagtgct
e69208c   tggtgcccactggggagtcctagcgggcatagcgtatttctccatggtggggaactgggcgaaggtcctgctagtgct
e69208d   tggtgcccactggggagtcctagcgggcatagcgtatttctccatggtggggaactgggcgaaggtcctgctagtgct
e69208e   tggtgcccactggggagtcctagcgggcatagcgtatttctccatggtggggaactgggcgaaggtcctgctagtgct
e69208f   tggtgcccactggggagtcctagcgggcatagcgtatttctccatggtggggaactgggcgaaggtcctgctagtgct
e69208g   tggtgcccactggggagtcctagcgggcatagcgtatttctccatggtggggaactgggcgaaggtcctgctagtgct
e69208h   tggtgcccactggggagtcctagcgggcatagcgtatttctccatggtggggaactgggcgaaggtcctgctagtgct
e69208i   tggtgcccactggggagtcctagcgggcatagcgtatttctccatggtggggaactgggcgaaggtcctgctagtgct
e69208j   tggtgcccactggggagtcctagcgggcatagcgtatttctccatggtggggaactgggcgaaggtcctgctagtgct
e69250a   tggtgcccactggggagtcctggcgggcatagcgtatttttccatggtggggaactgggcgaaggtcctgctagtgct
e69250b   tggtgcccactggggagtcctggcgggcatagcgtatttttccatggtggggaactgggcgaaggtcctgctagtgct
e69250c   tggtgcccactggggagtcctggcgggcatagcgtatttttccatggtggggaactgggcgaaggtcctgctagtgct
e69250d   tggtgcccactggggagtcctggcgggcatagcgtatttttccatggtggggaactgggcgaaggtcctgctagtgct
e69250e   tggtgcccactggggagtcctggcgggcatagcgtatttttccatggtggggaactgggcgaaggtcctgctagtgct
e69250f   tggtgcccactggggagtcctggcgggcatagcgtatttttccatggtggggaactgggcgaaggtcctgctagtgct
e69250g   tggtgcccactggggagtcctggcgggcatagcgtatttttccatggtggggaactgggcgaaggtcctgctagtgct
e69250h   tggtgcccactggggagtcctggcgggcatagcgtatttttccatggtggggaactgggcgaaggtcctgctagtgct
e69250i   tggtgcccactggggagtcctggcgggcatagcgtatttttccatggtggggaactgggcgaaggtcctgctagtgct
e69250j   tggtgcccactggggagtcctggcgggcatagcgtatttttccatggtggggaactgggcgaaggtcctgctagtgct
e69256a   tggtgcccactggggagtcctagcgggcatagcgtatttcgccatggtggggaactgggcgaaggtcctgctagtgct
e69256b   tggtgcccactggggagtcctagcgggcatagcgtatttcgccatggtggggaactgggcgaaggtcctgctagtgct
e69256c   tggtgcccactggggagtcctagcgggcatagcgtatttcgccatggtggggaactgggcgaaggtcctgctagtgct
e69256d   tggtgcccactggggagtcctagcgggcatagcgtatttcgccatggtggggaactgggcgaaggtcctgctagtgct
e69256e   tggtgcccactggggagtcctagcgggcatagcgtatttcgccatggtggggaactgggcgaaggtcctgctagtgct
e69256f   tggtgcccactggggagtcctagcgggcatagcgtatttcgccatggtggggaactgggcgaaggtcctgctagtgct
e69256g   tggtgcccactggggagtcctagcgggcatagcgtatttcgccatggtggggaactgggcgaaggtcctgctagtgct
e69256h   tggtgcccactggggagtcctagcgggcatagcgtatttctccatggtggggaactgggcgaaggtcctgctagtgct
e69256i   tggtgcccactggggagtcctagcgggcatagcgtatttcgccatggtggggaactgggcgaaggtcctgctagtgct
e69256j   tggtgcccactggggagtcctagcgggcatagcgtatttcgccatggtggggaactgggcgaaggtcctgctagtgct
e69300a   tggtgcccactggggagtcctagcgggcatagcgtatttctccatggtggggaactgggcgaaggtcctgctagtgct
e69300b   tggtgcccactggggagtcctagcgggcatagcgtatttctccatggtggggaactgggcgaaggtcctgctagtgct
e69300c   tggtgcccactggggagtcctagcgggcatagcgtatttctccatggtggggaactgggcgaaggtcctgctagtgct
e69300d   tggtgcccactggggagtcctagcgggcatagcgtatttctccatggtggggaactgggcgaaggtcctgctagtgct
e69300e   tggtgcccactggggagtcctagcgggcatagcgtatttctccatggtggggaactgggcgaaggtcctgctagtgct
e69300f   tggtgcccactggggagtcctagcgggcatagcgtatttctccatggtggggaactgggcgaaggtcctgctagtgct
e69300g   tggtgcccactggggagtcctagcgggcatagcgtatttctccatggtggggaactgggcgaaggtcctgctagtgct
e69300h   tggtgcccactggggagtcctagcgggcatagcgtatttctccatggtggggaactgggcgaaggtcctgctagtgct
e69300i   tggtgcccactggggagtcctagcgggcatagcgtatttctccatggtggggaactgggcgaaggtcctgctagtgct
e69300j   tggtgcccactggggagtcctagcgggcatagcgtatttctccatggtggggaactgggcgaaggtcctgctagtgct
e69315a   tggtgcccactggggagtcctggcgggcatagcgtatttctccatggtggggaactgggcgaaggtcctgctagtgct
e69315b   tggtgcccactggggagtcctggcgggcatagcgtatttctccatggtggggaactgggcgaaggtcctgcttgtgct
e69315c   tggtgcccactggggagtcctggcgggtatagcgtatttctccatggtggggaactgggcgaaggtcctgctagtgtt
e69315d   tggtgcccactggggagtcctggcgggcatagcgtatttctccatggtggggaactgggcgaaggtcctgctagtgct
e69315e   tggtgcccactggggagtcctggcgggcatagcgtatttctccatggtggggaactgggcgaaggtcctgctagtgct
e69315f   tggtgcccactggggagtcctggcgggcatagcgtatttctccatggtggggaactgggcgaaggtcctgctagtgct
e69315g   tggtgcccactggggagtcctggcgggcatagcgtatttctccatggtggggaactgggcgaaggtcctgctagtgct
e69315h   tggtgcccactggggagtcctggcgggcatagcgtatttctccatggtggggaactgggcgaaggtcctgctagtgct
e69315i   tggtgcccactggggagtcctggcgggcatagcgtatttctccatggtggggaactgggcgaaggtcctgctagtgct
e69315j   tggtgcccactggggagtcctggcgggcatagcgtatttctccatggtggggaactgggcgaaggtcctgcttgtgct
e69392a   tggtgcccactggggagtcctagcgggcatagcgtatttctccatggtggggaactgggcgaaggtcctgctagtgct
e69392b   tggtgcccactggggagtcctagcgggcatagcgtatttctccatggtggggaactgggcgaaggtcctgctagtgct
e69392c   tggtgcccactggggagtcctagcgggcatagcgtatttctccatggtggggaactgggcgaaggtcctgctagtgct
e69392d   tggtgcccactggggagtcctagcgggcatagcgtatttctccatagtggggaactgggcgaaggtcctgctagtgct
e69392e   tggtgcccactggggagtcctagcgggcatagcgtatttctccatggtggggaactgggcgaaggtcctgctagtgct
e69392f   tggtgcccactggggagtcctagcgggcatagcgtatttctccatggtggggaactgggcgaaggtcctgctagtgct
e69392g   tggtgcccactggggagtcctagcgggcatagcgtatttctccatggtggggaactgggcgaaggtcctgctagtgct
e69392h   tggtgcccactggggagtcctagcgggcatagcgtatttctccatggtggggaactgggcgaaggtcctgctagtgct
e69392i   tggtgcccactggggagtcctagcgggcatagcgtatttctccatggtggggaactgggcgaaggtcctgctagtgct
e69392j   tggtgcccactggggagtcctagcgggcatagcgtatttctccatggtggggaactgggcgaaggtcctgctagtgct
e69392k   tggtgcccactggggagtcctagcgggcatagcgtatttctccatggtggggaactgggcgaaggtcctgctagtgct
e69471a   tggtgcccactggggagtcctagcgggcatagcgtatttctccatggtggggaactgggcgaaggtcctgctagtgct
e69471b   tggtgcccactggggagtcctagcgggcatagcgtatttctccatggtggggaactgggcgaaggtcctgctagtgct
e69471c   tggtgcccactggggagtcctagcgggcatagcgtatttctccatggtggggaactgggcgaaggtcctgctagtgct
e69471d   tggtgcccactggggagtcctagcgggcatagcgtatttctccatggtggggaactgggcgaaggtcctgctagtgct
e69471e   tggtgcccactggggagtcctagcgggcatagcgtatttctccatggtggggaactgggcgaaggtcctgctagtgct
e69471f   tggtgcccactggggagtcctagcgggcatagcgtatttctccatggtggggaactgggcgaaggtcctgctagtgct
e69471g   tggtgcccactggggagtcctagcgggcatagcgtatttctccatggtgggaaactgggcgaaggtcctgctagtgct
e69471h   tggtgcccactggggagtcctagcgggcatagcgtatttctccttggtggggaactgggcgaaggtcctgctagtgct
e69471i   tggtgcccactggggagtcctagcgggcatagcgtatttctccatggtggggaactgggcgaaggtcctgctagtgct
e69471j   tggtgcccactggggagtcctagcgggcatagcgtatttctccatggtggggaactgggcgaaggtcctgctagtgct
e69471k   tggtgcccactggggagtcctagcgggcatagcgtatttctccatggtggggaactgggcgaaggtcctgctagtgct
e69471l   tggtgcccactggggagtcctagcgggcatagcgtatttctccatggtggggaactgggcgaaggtcctgctagtgct
e69471m   tggtgcccactggggagtcctagcgggcatagcgtatttctccatggtggggaactgggcgaaggtcctgctagtgct
e69471n   tggtgcccactggggagtcctagcgggcatagcgtatttctccatggtggggaactgggcgaaggtcctgctagtgct
e69471o   tggtgcccactggggagtcctagcgggcatagcgtatttctccatggtggggaactgggcgaaggtcctgctagtgct
e69589a   tggtgcccactggggagtcctagcgggcatagcgtatttctccatggtggggaactgggcgaaggtcctgctagtgct
e69589b   tggtgcccactggggagtcctagcgggcatagcgtatttctccatggtggggaactgggcgaaggtcctgctagtgct
e69589c   tggtgcccactggggagtcctagcgggcatagcgtatttctccatggtggggaactgggcgaaggtcctgctagtgct
e69589d   tggtgcccactggggagtcctagcgggcatagcgtatttctccatggtggggaactgggcgaaggtcctgctagtgct
e69589e   tggtgcccactggggagtcctcgcgggcatagcgtatttctccatggtggggaactgggcgaaggtcctgctagtgct
e69589f   tggtgcccactggggagtcctagcgggcatagcgtatttctccatggtggggaactgggcgaaggtcctgctagtgct
e69589g   tggtgcccactggggagtcctagcgggcatagcgtatttctccatggtggggaactgggcgaaggtcctgctagtgct
e69589h   tggtgcccactggggagtcctagcgggcatagcgtatttctccatggtggggaactgggcgaaggtcctgctagtgct
e69589i   tggtgcccactggggagtcctagcgggcatagcgtatttctccatggtggggaactgggcgaaggtcctgctagtgct
e69589j   tggtgcccactggggagtcctagcgggcatagcgtatttctccatggtggggaactgggcgaaggtcctgctagtgct
e69909a   tggtgcccactggggagtcctagcgggcatagcgtatttctccatggtggggaactgggcgaaggtcctgctagtgct
e69909b   tggtgcccactggggagtcctagcgggcatagcgtatttctccatggtggggaactgggcgaaggtcctgctagtgct
e69909c   tggtgcccactggggagtcctagcgggcatagcgtatttctccatggtggggaactgggcgaaggtcctgctagtgct
e69909d   tggtgcccactggggagtcctagcgggcatagcgtatttctccatggtggggaactgggcgaaggtcctgctagtgct
e69909e   tggtgcccactggggagtcctagcgggcatagcgtatttctccatggtggggaactgggcgaaggtcctgctagtgct
e69909f   tggtgcccactggggagtcctagcgggcatagcgtatttctccatggtggggaactgggcgaaggtcctgctagtgct
e69909g   tggtgcccactggggagtcctagcgggcatagcgtatttctccatggtggggaactgggcgaaggtcctgctagtgct
e69909h   tggtgcccactggggagtcctagcgggcatagcgtatttctccatggtggggaactgggcgaaggtcctgctagtgct
e69909i   tggtgcccactggggagtcctagcgggcatagcgtatttctccatggtggggaactgggcgaaggtcctgctagtgct
e69909j   tggtgcccactggggagtcctagcgggcatagcgtatttctccatggtggggaactgggcgaaggtcctgctagtgct
e69919a   tggtgcccactggggagtcctagcgggcatagcgtatttctccttggtggggaactgggcgaaggtcctgctagtgct
e69919b   tggtgcccactggggagtcctagcgggcatagcgtatttctccttggtggggaactgggcgaaggtcctgctagtgct
e69919c   tggtgcccactggggagtcctagcgggcatagcgtatttctccttggtggggaactgggcgaaggtcctgctagtgct
e69919d   tggtgcccactggggagtcctagcgggcatagcgtatttctccttggtggggaactgggcgaaggtcctgctagtgct
e69919e   tggtgcccactggggagtcctagcgggcatagcgtatttctccttggtggggaactgggcgaaggtcctgctagtgct
e69919f   tggtgcccactggggagtcctagcgggcatagcgtatttctccttggtggggaactgggcgaaggtcctgctagtgct
e69919g   tggtgcccactggggagtcctagcgggcatagcgtatttctccttggtggggaactgggcgaaggtcctgctagtgct
e69919h   tggtgcccactggggagtcctagcgggcatagcgtatttctccttggtggggaactgggcgaaggtcctgctagtgct
e69919i   tggtgcccactggggagtcctagcgggcatagcgtatttctccttggtggggaactgggcgaaggtcctgctagtgct
e69919j   tggtgcccactggggagtcctagcgggcatagcgtatttctccttggtggggaactgggcgaaggtcctgctagtgct
e70267a   tggtgcccactggggagtcctagcgggcatagcgtatttctccctggcggggaactgggcgaaggtcctgctagtgct
e70267b   tggtgcccactggggagtcctagcgggcatagcgtatttctccctggcggggaactgggcgaaggtcctgctagtgct
e70267c   tggtgcccactggggagtcctagcgggcatagcgtatttctccctggcggggaactgggcgaaggtcctgctagtgct
e70267d   tggtgcccactggggagtcctagcgggcatagcgtatttctccctagcggggaactgggcgaaggtcctgctagtgct
e70267e   tggtgcccactggggagtcctagcgggcatagcgtatttctccctggcggggaactgggcgaaggtcctgctagtgct
e70267f   tggtgcccactggggagtcctagcgggcatagcgtatttctccctggcggggaactgggcgaaggtcctgctagtgct
e70267g   tggtgcccactggggagtcctagcgggcatagcgtatttctccctggcggggaactgggcgaaggtcctgctagtgct
e70267h   tggtgcccactggggagtcctagcgggcatagcgtatttctccctggcggggaactgggcgaaggtcctgctagtgct
e70267i   tggtgcccactggggagtcctagcgggcatagcgtatttctccctggcggggaactgggcgaaggtcctgctagtgct
e70267j   tggtgcccactggggagtcctagcgggcatagcgtatttctccctggcggggaactgggcgaaggtcctgctagtgct
e70267k   tggtgcccactggggagtcctagcgggcatagcgtatttctccctggcggggaactgggcgaaggtcctgctagtgct
e70267l   tggtgcccactggggagtcctagcgggcatagcgtatttctccctggcggggaactgggcgaaggtcctgctagtgct
e70267m   tggtgcccactggggagtcctagcgggcatagcgtatttctccctggcggggaactgggcgaaggtcctgctagtgct
e70267n   tggtgcccactggggagtcctagcgggcatagcgtatttctccctggcggggaactgggcgaaggtcctgctagtgct
e70267o   tggtgcccactggggagtcctagcgggcatagcgtatttctccctggcggggaactgggcgaaggtcctgctagtgct
e70267p   tggtgcccactggggagtcctagcgggcatagcgtatttctccctggcggggaactgggcgaaggtcctgctagtgct
e70267q   tggtgcccactggggagtcctagcgggcatagcgtatttctccctggcggggaactgggcgaaggtcctgctagtgct
e70267r   tggtgcccactggggagtcctagcgggcatagcgtatttctccctggcggggaactgggcgaaggtcctgctagtgct
e70267s   tggtgcccactggggagtcctagcgggcatagcgtatttctccctggcggggaactgggcgaaggtcctgctagtgct
e70267t   tggtgcccactggggagtcctagcgggcatagcgtatttctccctggcggggaactgggcgaaggtcctgctagtgct
e70267u   tggtgcccactggggagtcctagcgggcatagcgtatttctccctggcggggaactgggcgaaggtcctgctggtgct
e7091a    tggtgcccactggggagtcctggcgggcatagcgtatttctccatggtggggaactgggcgaaggtcctgctggtgct
e7091b    tggtgcccactggggagtcctggcgggcatagcgtatttctccatggtggggaactgggcgaaggtcctgctggtgct
e7091c    cggtgcccactggggagtcctagcgggcatagcgtatttctccatggtggggaactgggcgaaggtcctgctggtgct
e7091d    tggtgcccactggggagtcctggcgggcatagcgtatttctccatggtggggaactgggcgaaggtcctgctggtgct
e7091e    tggtgcccactggggagtcctagcgggcatagcgtatttctccatggtggggaactgggcgaaggtactgctggtgct
e7091f    tggtgcccactggggagtcctagcgggcatagcgtatttctccatggtggggaactgggcgaaggtcctgctggtgct
e7091g    tggtgcccactggggagttctagcgggcatagcgtatttctccatggtggggaactgggcgaaggtcctgctggtgct
e7091h    tggtgcccactggggagtcctagcgggcatagcgtatttctccatggtggggaactgggcgaaggtcctgctggtgct
e7091i    tggtgcccactggggagtcctggcgggcatagcgtatttctccatggtggggaactgggcgaaggtcctgctggtgct
e7091j    tggtgcccactggggagtcctagcgggcatagcgtatttctccatggtggggaactgggcgaaggtcctgctggtgct
e7091k    tggtgcccactggggagtcctagcgggcatagcgtatttctccatggtggggaactgggcgaaggtcctgctggtgct
e73004a   tggtgcccactggggagtcctagcgggcatagcgtatttctccatggtggggaactgggcgaaggtcctgctagtgct
e73004b   tggtgcccactggggagtcctagcgggcatagcgtatttctccatggtggggaactgggcgaaggtcctgctagtgct
e73004c   tggtgcccactggggagtcctagcgggcatagcgtatttctccatggtggggaactgggcgaaggtcctgctagtgct
e73004d   tggtgcccactggggagtcctagcgggcatagcgtatttctccatggtggggaactgggcgaaggtcctgctagtgct
e73004e   tggtgcccactggggagtcctagcgggcatagcgtatttctccatggtggggaactgggcgaaggtcctgctagtgct
e73004f   cggtgcccactggggagtcctagcgggcatagcgtatttctccatggtggggaactgggcgaaggtcctgctagtgct
e73004g   tggtgcccactggggagtcctagcgggcatagcgtatttctccatggtggggaactgggcgaaggtcctgctagtgct
e73004h   tggtgcccactggggagtcctagcgggcatagcgtatttctccatggtggggaactgggcgaaggtcctgctagtgct
e73004i   tggtgcccactggggagtcctagcgggcatagcgtatttctccatggtggggaactgggcgaaggtcctgctagtgct
e73004j   tggtgcccactggggagtcctagcgggcatagcgtatttctccatggtggggaactgggcgaaggtcctgctagtgct
e73048a   tggtgcccactggggagtcctagcgggcatagcgtatttctccatggcggggaactgggcgaaggtcctgctagtgct
e73048b   tggtgcccactggggagtcctggcgggcatagcgtatttctccatggcggggaactgggcgaaggtcctgctagtgct
e73048c   tggtgcccactggggagtcctagcgggcatagcgtatttctccatggtggggaactgggcgaaggtcctgctagtgct
e73048d   tggtgcccactggggagtcctagcgggcatagcgtatttctccatggcggggaactgggcgaaggtcctgctagtgct
e73048e   tggtgcccactggggagtcctagcgggcatagcgtatttctccatggtggggaactgggcgaaggtcctgctagtgct
e73048f   tggtgcccactggggagtcctagcgggcatagcgtatttctccatggcggggaactgggcgaaggtcctgctagtgct
e73048g   tggtgcccactggggagtcctagcgggcatagcgtatttctccatggcggggaactgggcgaaggtcctgctagtgct
e73048h   tggtgcccactggggagtcctagcgggcatagcgtatttttccatggtggggaactgggcgaaggtcctgctagtgct
e73048i   tggtgcccattggggagtcctagcgggcatagcgtatttctccatggtggggaactgggcgaaggtcctgctagtgct
e73048j   tggtgcccactggggagtcctagcgggcatagcgtatttctccatggcggggaactgggcgaaggtcctgctagtgct
e73123a   tggtgcccactggggagtcctagcgggcatagcgtatttctccatgttggggaactgggcgaaggtcctgctagtgct
e73123b   tggtgcccactggggagtcctagcgggcatagcgtatttctccatggtggggaactgggcgaaggtcctgctagtgct
e73123c   tggtgcccactggggagtcctggcgggcatagcgtatttctccatggtggggaactgggcgaaggtcctgctagtgct
e73123d   tggtgcccactggggagtcctagcgggcatagcgtatttctccatggtggggaactgggcgaaggtcctgctagtgct
e73123e   tggtgcccactggggagtcctagcgggcatagcgtatttctccatggtggggaactgggcgaaggtcctgctagtgct
e73123f   tggtgcccactggggagtcctagcgggcatagcgtatttctccatggtggggaactgggcgaaggtcctgctagtgct
e73123g   tggtgcccactggggagtcctagcgggcatagcgtatttctccatggtggggaactgggcgaaggtcctgctagtgct
e73123h   tggtgcccactggggagtcctagcgggcatagcgtatttctccatggtggggaactgggcgaaggtcctgctagtgct
e73123i   tggtgcccactggggagtcctagcgggcatagcgtatttctccatggtggggaactgggcgaaggtcctgctagtgct
e73123j   tggtgcccactggggagtcctagcgggcatagcgtatttctccatggtggggaactgggcgaaggtcctgctagtgct
e73134a   tggtgcccactggggagtcctagcgggcttagcgtatttctccttggcggggaactgggcgaaggtcctgctagtgct
e73134b   tggtgcccactggggagtcctagcgggcttagcgtatttctccttggcggggaactgggcgaaggtcctgctagtgct
e73134c   tggtgcccactggggagtcctagcgggcttagcgtatttctccttggcggggaactgggcgaaggtcctgctagtgct
e73134d   tggtgcccactggggagtcctagcgggcttagcgtatttctccttggcggggaactgggcgaaggtcctgctagtgct
e73134e   tggtgcccactggggagtcctagcgggcttagcgtatttctccttggcggggaactgggcgaaggtcctgctagtgct
e73134f   tggtgcccactggggagtcctagcgggcttagcgtatttctccttggcggggaactgggcgaaggtcctgctagtgct
e73134g   tggtgcccactggggagtcctagcgggcttagcgtatttctccttggcggggaactgggcgaaggtcctgctagtgct
e73134h   tggtgcccactggggagtcctagcgggcttagcgtatttctccctggcggggaactgggcgaaggtcctgctagtgct
e73134i   tggtgcccactggggagtcctagcgggcttagcgtatttctccttggcggggaactgggcgaaggtcctgctagtgct
e73134j   tggtgcccactggggagtcctagcgggcttagcgtatttctccttggcggggaactgggcgaaggtcctgctagtgct
e73141a   tggtgcccactggggagtcctagcgggcatagcgtatttctccatggtggggaactgggcgaaggtcctgctagtgct
e73141c   tggtgcccactggggagtcctagcgggcatagcgtatttctccatggtggggaactgggcgaaggtcctgctagtgct
e73141g   tggtgcccactggggagtcctagcgggcatagcgtatttctccatggtggggaactgggcgaaggtcctgctagtgct
e73141h   tggtgcccactggggagtcctagcgggcatagcgtatttctccatggtggggaactgggcgaaggtcctgctagtgct
e73141i   tggtgcccactggggagtcctagcgggcatagcgtatttctccatggtggggaactgggcgaaggtcctgctagtgct
e73141j   tggtgcccactggggagtcctagcgggcatagcgtatttctccatggtggggaactgggcgaaggtcctgctagtgct
e73472a   tggtgcccactggggagtcctagcgggcatagcgtatttctccatggtggggaactgggcgaaggtcctgctagtgct
e73472b   tggtgcccactggggagtcctagcgggcatagcgtatttctccatggtggggaactgggcgaaggtcctgctagtgct
e73472c   tggtgcccactggggagtcctagcgggcatagcgtatttctccatggtggggaactgggcgaaggtcctgctagtgct
e73472d   tggtgcccactggggagtcctagcgggcatagcgtatttctccatggtggggaactgggcgaaggtcctgctagtgct
e73472e   tggtgcccactggggagtcctagcgggcatagcgtatttctccatggtggggaactgggcgaaggtcctgctagtgct
e73472f   tggtgcccactggggagtcctagcgggcatagcgtatttctccatggtggggaactgggcgaaggtcctgctagtgct
e73472g   tggtgcccactggggagtcctagcgggcatagcgtatttctccatggtggggaactgggcgaaggtcctgctggtgct
e73472h   tggtgcccactggggagtcctagcgggcatagcgtatttctccatggtggggaactgggcgaaggtcctgctagtgct
e73472i   tggtgcccactggggagtcctagcgggcatagcgtatttctccatggtggggaactgggcgaaggtcctgctagtgct
e73472j   tggtgcccactggggagtcctagcgggcatagcgtatttctccatggtggggaactgggcgaaggtcctgctagtgct
e73475a   tggtgctcactggggagtcctagcgggcatagcgtatttctccatggtggggaactgggcgaaggtcctgctagtgct
e73475b   tggtgctcactggggagtcctagcgggcatagcgtatttctccatggtggggaactgggcgaaggtcctgctagtgct
e73475c   tggtgctcactggggagtcctagcgggcatagcgtatttttccatggcggggaactgggcgaaggtcctgctagtgct
e73475d   tggtgctcactggggagtcctagcgggcatagcgtatttctccatggtggggaactgggcgaaggtcctgctagtgct
e73475e   tggtgctcactggggagtcctagcgggcatagcgtatttctccatggtggggaactgggcgaaggtcctgctagtgct
e73475f   tggtgctcactggggagtcctagcgggcatagcgtatttctccatggtggggaactgggcgaaggtcctgctagtgct
e73475g   tggtgctcactggggagtcctagcgggcatagcgtatttctccatggtggggaactgggcgaaggtcctgctagtgct
e73475h   tggtgctcactggggagtcctagcgggcatagcgtatttctccatggtggggaactgggcgaaggtcctgctagtgct
e73475i   tggtgctcactggggagtcctagcgggcatagcgtatttctccatggtggggaactgggcgaaggtcctgctagtgct
e73475j   tggtgctcactggggagtcctagcgggcatagcgtatttctccatggtggggaactgggcgaaggtcctgctagtgct
e7430a    tggtgcccactggggagtcctagcgggcatagcgtatttctccatggcggggaactgggcgaaggtcctgatagtgct
e7430b    tggtgcccactggggagtcctagcgggcatagcgtatttctccatggcggggaactgggcgaaggtcctgatagtgct
e7430c    tggtgcccactggggagtcctagcgggcatagcgtatttctccatggcggggaactgggcgaaggtcctgatagtgct
e7430d    tggtgcccactggggagtcctagcgggcatagcgtatttctccatggcggggaactgggcgaaggtcctgatagtgct
e7430e    tggtgcccactggggagtcctagcgggcatagcgtatttctccatggcggggaactgggcgaaggtcctgatagtgct
e7430f    tggtgcccactggggagtcctagcgggcatagcgtatttctccatggcggggaactgggcgaaggtcctgatagtgct
e7430g    tggtgcccactggggagtcctagcgggcatagcgtatttctccatggcggggaactgggcgaaggtcctgatagtgct
e7430h    tggtgcccactggggagtcctagcgggcatagcgtatttctccatggcggggaactgggcgaaggtcctgatagtgct
e7430i    tggtgcccactggggagtcctagcgggcatagcgtatttctccatggcggggaactgggcgaaggtcctgatagtgct
e7430j    tggtgcccactggggagtcctagcgggcatagcgtatttctccatggcggggaactgggcgaaggtcctgatagtgct
e76010a   tggtgcccactggggagtcctagcgggcatagcgtatttctccatggtggggaactgggcgaaggtcctgctagtgct
e76010b   tggtgcccactggggagtcctagcgggcatagcgtatttctccatggtggggaactgggcgaaggtcctgctagtgct
e76010c   tggtgcccactggggagtcctagcgggcatagcgtatttctccatggtggggaactgggcgaaggtcctgctagtgct
e76010d   tggtgcccactggggagtcctagcgggcatagcgtatttctccatggtggggaactgggcgaaggtcctgctagtgct
e76010e   tggtgcccactggggagtcctagcgggcatagcgtatttctccatggtggggaactgggcgaaggtcctgctagtgct
e76010f   tggtgcccactggggagtcctagcgggcatagcgtatttctccatggtggggaactgggcgaaggtcctgctagtgct
e76010g   tggtgcccactggggagtcctagcgggcatagcgtatttctccatggtggggaactgggcgaaggtcctgctagtgct
e76010h   tggtgcccactggggagtcctagcgggcatagcgtatttctccatggtggggaactgggcgaaggtcctgctagtgct
e76010i   tggtgcccactggggagtcctagcgggcatagcgtatttctccatggtggggaactgggcgaaggtcctgctagtgct
e76010j   tggtgcccactggggagtcctagcgggcatagcgtatttctccatggtggggaactgggcgaaggtcctgctagtgct
e76035a   tggtgcccactggggagtcctagcgggcatagcgtatttctccatggtggggaactgggcgaaggtcctgctggtgct
e76035b   tggtgcccactggggagtcctagcgggcatagcgtatttctccatggtggggaactgggcgaaggtcctgctggtgct
e76035c   tggtgcccactggggagtcctagcgggcatagcgtatttctccatggtggggaactgggcgaaggtcctgctggtgct
e76035d   tggtgcccactggggagtcctagcgggcatagcgtatttctccatggtggggaactgggcgaaggtcctgctggtgct
e76035e   tggtgcccactggggagtcctagcgggcatagcgtatttctccatggtggggaactgggcgaaggtcctgctggtgct
e76035f   tggtgcccactggggagtcctagcgggcatagcgtatttctccatggtggggaactgggcgaaggtcctgctggtgct
e76035g   tggtgcccactggggagtcctagcgggcatagcgtatttctccatggtggggaactgggcgaaggtcctgctggtgct
e76035h   tggtgcccactggggagtcctagcgggcatagcgtatttctccatggtggggaactgggcgaaggtcctgctggtgct
e76035i   tggtgcccactggggagtcctagcgggcatagcgtatttctccatggtggggaactgggcgaaggtcctgctggtgct
e76035j   tggtgcccactggggagtcctagcgggcatagcgtatttctccatggtggggaactgggcgaaggtcctgctggtgct
e76039a   tggtgcccattggggagtcctagcgggcatagcgtatttctccatggcggggaactgggcgaaggtcctgctagtgct
e76039b   tggtgcccattggggagtcctagcgggcatagcgtatttctccatggtggggaactgggcgaaggtcctgctagtgct
e76039c   tggtgcccattggggagtcctagcgggcatagcgtatttctccatggtggggaactgggcgaaggtcctgctagtgct
e76039d   tggtgcccattggggagtcctagcgggcatagcgtatttctccatggtggggaactgggcgaaggtcctgctagtgct
e76039e   tggtgcccattggggagtcctagcgggcatagcgtatttctccatggtggggaactgggcgaaggtcctgctagtgct
e76039f   tggtgcccattggggagtcctagcgggcatagcgtatttctccatggtggggaactgggcgaaggtcctgctagtgct
e76039g   tggtgcccattggggagtcctagcgggcatagcgtatttctccatggtggggaactgggcgaaggtcctgctagtgct
e76039h   tggtgcccattggggagtcctggcgggcatagcgtatttctccatggtggggaactgggcgaaggtcctgctagtgct
e76039i   tggtgcccattggggagtcctagcgggcatagcgtatttctccatggtggggaactgggcgaaggtcctgctagtgct
e76039j   tggtgcccattggggagtcctagcgggcatagcgtatttctccatggtggggaactgggcgaaggtcctgctagtgct
e76039k   tagtgcccattggggagtcctggcgggcatagcgtatttctccatggtggggaactgggcgaaggtcctgctagtgct
e76039l   tggtgcccattggggagtcctagcgggcatagcgtatttctccatggtggggaactgggcgaaggtcctgctagtgct
e76039m   tggtgcccattggggagtcctagcgggcatagcgtatttctccatggtggggaactgggcgaaggtcctgctagtgct
e76039n   tggtgcccattggggagtcctagcgggcatagcgtatttctccatggtggggaactgggcgaaggtcctgctagtgct
e76039o   tggtgcccattggggagtcctagcgggcatagcgtatttctccatggtggggaactgggcgaaggtcctgctagtgct
e76039p   tggtgcccattggggagtcctagcgggcatagcgtatttctccatggtggggaactgggcgaaggtcctgctagtgct
e82271a   tggtgcccactggggagtcctagcgggcatagcgtatttctccatggtggggaactgggcgaaggtcctgctagtgct
e82271b   tggtgcccactggggagtcctagcgggcatagcgtatttctccatagtggggaactgggcgaaggtcctgctagtgct
e82271c   tggtgcccactggggagtcctagcgggcatagcgtatttctccatagtggggaactgggcgaaggtcctgctagtgct
e82271d   tggtgcccactggggagtcctagcgggcatagcgtatttctccatagtggggaactgggcgaaggtcctgctagtgct
e82271e   tggtgcccactggggagtcctagcgggcatagcgtatttctccatggtggggaactgggcgaaggtcctgctagtgct
e82271f   tggtgcccactggggagtcctagcgggcatagcgtatttctccatggtggggaactgggcgaaggtcctgctagtgct
e82271g   tggtgcccactggggagtcctagcgggcatagcgtatttctccatggtggggaactgggcgaaggtcctgctagtgct
e82271h   tggtgcccactggggagtcctagcgggcatagcgtatttctccatggtggggaactgggcgaaggtcctgctagtgct
e82271i   tggtgcccactggggagtcctagcgggcatagcgtatttctccatggtggggaactgggcgaaggtcctgctagtgct
e82271j   tggtgcccactggggagtcctagcgggcatagcgtatttctccatggtggggaactgggcgaaggtcctgctagtgct
e82271k   tggtgcccactggggagtcctagcgggcatagcgtatttctccatagtggggaactgggcgaaggtcctgctagtgct
e82271l   tggtgcccactggggagtcctagcgggcatagcgtatttctccatggtggggaactgggcgaaggtcctgctagtgct
e82271m   tggtgcccactggggagtcctagcgggcatagcgtatttctccatagtggggaactgggcgaaggtcctgctagtgct
e82271n   tggtgcccactggggagtcctagcgggcatagcgtatttctccatagtggggaactgggcgaaggtcctgctagtgct
e82271o   tggtgcccactggggagtcctagcgggcatagcgtatttctccatagtggggaactgggcgaaggtcctgctagtgct
e9502a    tggtgcccactggggagtcctagcgggcatagcgtatttctccatggtggggaactgggcgaaggtcctgctagtgct
e9502b    tggtgcccactggggagtcctagcgggcatagcgtatttctccatggtggggaactgggcgaaggtcctgctagtgct
e9502c    tggtgcccactggggagtcctagcgggcatagcgtatttctccatggtggggaactgggcgaaggtcctgctagtgct
e9502d    tggtgcccactggggagtcctagcgggcatagcgtatttctccatggtggggaactgggcgaaggtcctgctagtgct
e9502e    tggtgcccactggggagtcctagcgggcatagcgtatttctccatggtggggaactgggcgaaggtcctgctagtgct
e9502f    tggtgcccactggggagtcctagcgggcatagcgtatttctccatggtggggaactgggcgaaggtcctgctagtgct
e9502g    tggtgcccactggggagtcctagcgggcatagcgtatttctccatggtggggaactgggcgaaggtcctgctagtgct
e9502h    tggtgcccactggggagtcctagcgggcatagcgtatttctccatggtggggaactgggcgaaggtcctgctagtgct
e9502i    tggtgcccactggggagtcctagcgggcatagcgtatttctccatggtggggaactgggcgaaggtcctgctagtgct
e9502j    tggtgcccactggggagtcctagcgggcatagcgtatttctccatggtggggaactgggcgaaggtcctgctagtgct
e9503a    tggtgcccactggggagtcctagcgggcatagcgtatttctccatggtggggaactgggcgaaggtcctgctagtgct
e9503b    tggtgcccactggggagtcctagcgggcatagcgtatttctccatagtggggaactgggcgaaggtcctgctagtgct
e9503c    tggtgcccactggggagtcctagcgggcatagcgtatttctccatggtggggaactgggcgaaggtcctgctagtgct
e9503d    tggtgcccactggggagtcctagcgggcatagcgtatttctccatggtggggaactgggcgaaggtcctgctagtgct
e9503e    tggtgcccactggggagtcctagcgggcatagcgtatttctccatggtggggaactgggcgaaggtcctgctagtgct
e9503f    tggtgcccactggggagtcctagcgggcatagcgtatttctccatggtggggaactgggcgaaggtcctgctagtgct
e9503g    tggtgcccactggggagtcctagcgggcatagcgtatttctccatggtggggaactgggcgaaggtcctgctagtgct
e9503h    tggtgcccactggggagtcctagcgggcatagcgtatttttccatggtggggaactgggcgaaggtcctgctagtgct
e9503i    tggtgcccactggggagtcctagcgggcatagcgtatttctccatggtggggaactgggcgaaggtcctgctagtgct
e9503j    tggtgcccactggggagtcctagcgggcatagcgtatttctccatggtggggaactgggcgaaggtcctgctagtgct
e9503k    tggtgcccactggggagtcctagcgggcatagcgtatttctccatggtggggaactgggcgaaggtcctgctagtgct
e9505a    tggtgcccactggggagtcctagcgggcatagcgtatttctccatggtggggaactgggcgaaggtcctgctagtgct
e9505b    tggtgcccactggggagtcctagcgggcatagcgtatttctccatggtggggaactgggcgaaggtcctgctagtgct
e9505c    tggtgcccactggggagtcctagcgggcatagcgtatttctccatggtggggaactgggcgaaggtcctgctagtgct
e9505d    tggtgcccactggggagtcctagcgggcatagcgtatttctccatggtggggaactgggcgaaggtcctgctagtgct
e9505e    tggtgcccactggggagtcctagcgggcatagcgtatttctccatggtggggaactgggcgaaggtcctgctagtgct
e9505f    tggtgcccactggggagtcctagcgggcatagcgtatttctccatggtggggaactgggcgaaggtcctgctagtgct
e9505g    tggtgcccactggggagtcctagcgggcatagcgtatttctccatggtggggaactgggcgaaggtcctgctagtgct
e9505h    tggtgcccactggggagtcctagcgggcatagcgtatttctccatggtggggaactgggcgaaggtcctgctagtgct
e9505i    tggtgcccactggggagtcctagcgggcatagcgtatttctccatggtggggaactgggcgaaggtcctgctagtgct
e9505j    tggtgcccactggggagtcctagcgggcatagcgtatttctccatggtggggaactgggcgaaggtcctgctagtgct
e9505k    tggtgcccactggggagtcctagcgggcatagcgtatttctccatggtggggaactgggcgaaggtcctgctagtgct
e9505l    tggtgcccactggggagtcctagcgggcatagcgtatttctccatggtggggaactgggcgaaggtcctgctagtgct
e9507a    tggtgcccactggggagtcctagcgggcatagcgtatttctccatggtggggaactgggcgaaggtcctgctagtgct
e9507b    tggtgcccactggggagtcctagcgggcatagcgtatttctccatagtggggaactgggcgaaggtcctgctagtgct
e9507c    tggtgcccactggggagtcctagcgggcatagcgtatttctccttggtggggaactgggcgaaggtcctgctagtgct
e9507d    tggtgcccactggggagtcctagcgggcatagcgtatttctccatagtggggaactgggcgaaggtcctgctagtgct
e9507e    tggtgcccactggggagtcctagcgggcatagcgtatttctccatagtggggaactgggcgaaggtcctgctagtgct
e9507f    tggtgcccactggggagtcctagcgggcatagcgtatttctccatagtggggaactgggcgaaggtcctgctagtgct
e9507g    tggtgcccactggggagtcctagcgggcatagcgtatttctccatggtggggaactgggcgaaggtcctgctagtgct
e9507h    tggtgcccactggggagtcctagcgggcatagcgtatttctccatagtggggaactgggcgaaggtcctgctagtgct
e9507i    tggtgcccactggggagtcctagcgggcatagcgtatttctccttggtggggaactgggcgaaggtcctgctagtgct
e9507j    tggtgcccactggggagtcctagcgggcatagcgtatttctccatagtggggaactgggcgaaggtcctgctagtgct
e9508a    tggtgcccactggggagtcctagcgggcatagcgtatttctccatggtggggaactgggcgaaggtcctgctggtgct
e9508b    tggtgcccactggggagtcctagcgggcatagcgtatttctccatggtggggaactgggcgaaggtcctgctggtgct
e9508c    tggtgcccactggggagtcctagcgggcatagcgtatttctccatggtggggaactgggcgaaggtcctgctggtgct
e9508d    tggtgcccactggggagtcctagcgggcatagcgtatttctccatggtggggaactgggcgaaggtcctgctggtgct
e9508e    tggtgcccactggggagtcctagcgggcatagcgtatttctccatggtggggaactgggcgaaggtcctgctggtgct
e9508f    tggtgcccactggggagtcctagcgggcatagcgtatttctccatggtggggaactgggcgaaggtcctgctggtgct
e9508g    tggtgcccactggggagtcctagcgggcatagcgtatttctccatggtggggaactgggcgaaggtcctgctggtgct
e9508h    tggtgcccactggggagtcctagcgggcatagcgtatttctccatggtggggaactgggcgaaggtcctgctggtgct
e9508i    tggtgcccactggggagtcctagcgggcatagcgtatttctccatggtggggaactgggcgaaggtcctgctggtgct
e9508j    tggtgcccactggggagtcctagcgggcatagcgtatttctccatggtggggaactgggcgaaggtcctgctggtgct
e9509a    tggtgcccactggggagtcctagcgggcatagcgtatttctccatggtggggaactgggcgaaggtcctgctagtgct
e9509b    tggtgcccactggggagtcctagcgggcatagcgtatttctccatggtggggaactgggcgaaggtcctgctagtgct
e9509c    tggtgcccactggggagtcctagcgggcatagcgtatttctccatggtggggaactgggcgaaggtcctgctagtgct
e9509d    tggtgcccactggggagtcctagcgggcatagcgtatttctccatggtggggaactgggcgaaggtcctgctagtgct
e9509e    tggtgcccactggggagtcctagcgggcatagcgtatttctccatggtggggaactgggcgaaggtcctgctagtgct
e9509f    tggtgcccactggggagtcctagcgggcatagcgtatttctccatggtggggaactgggcgaaggtcctgctagtgct
e9509g    tggtgcccactggggagtcctagcgggcatagcgtatttctccatggtggggagctgggcgaaggtcctgctagtgct
e9509h    tggtgcccactggggagtcctagcgggcatagcgtatttctccatggtggggaactgggcgaaggtcctgctagtgct
e9509i    tggtgcccactggggagtcctagcgggcatagcgtatttctccatggtggggaactgggcgaaggtcctgctagtgct
e9509j    tggtgcccactggggagtcctagcgggcatagcgtatttctccatggtggggaactgggcgaaggtcctgctagtgct
e9510a    tggtgcccactggggagtcctagcgggcatagcgtatttctccatggtggggaactgggcgaaggtcctgctagtgct
e9510b    tggtgcccactggggagtcctagcgggcatagcgtatttctccatggtggggaactgggcgaaggtcctgctagtgct
e9510c    tggtgcccactggggagtcctagcgggcatagcgtatttctccatggtggggaactgggcgaaggtcctgctagtgct
e9510d    tggtgcccactggggagtcctagcgggcatagcgtatttctccatggtggggaactgggcgaaggtcctgctagtgct
e9510e    tggtgcccactggggagtcctagcgggcatagcgtatttctccatggtggggaactgggcgaaggtcctgctagtgct
e9510f    tggtgcccactggggagtcctagcgggcatagcgtatttctccatggtggggaactgggcgaaggtcctgctagtgct
e9510g    tggcgcccactggggagtcctagcgggcatagcgtatttctccatggtggggaactgggcgaaggtcctgctagtgct
e9510h    tggtgcccactggggagtcctagcgggcatagcgtatttctccatggtggggaactgggcgaaggtcctgctagtgct
e9510i    tggtgcccactggggagtcctagcgggcatagcgtatttctccatggtggggaactgggcgaaggtcctgctagtgct
e9510j    tggtgcccactggggagtcctagcgggcatagcgtatttctccatggtggggaactgggcgaaggtcctgctagtgct
e9511a    tggtgcccactggggagtcctagcgggcatagcgtatttctccatggtggggaactgggcgaaggtcctgctagtgct
e9511b    tggtgcccactggggagtcctagcgggcatagcgtatttctccatggtggggaactgggcgaaggtcctgctagtgct
e9511c    tggtgcccactggggagtcctagcgggcatagcgtatttctccatggtggggaactgggcgaaggtcctgctagtgct
e9511d    tggtgcccactggggagtcctagcgggcatagcgtatttctccatggtggggaactgggcgaaggtcctgctagtgct
e9511e    tggtgcccactggggagtcctagcgggcatagcgtatttctccatggtggggaactgggcgaaggtcctgctagtgct
e9511f    tggtgcccactggggagtcctagcgggcatagcgtatttctccatggtggggaactgggcgaaggtcctgctagtgct
e9511g    tggtgcccactggggagtcctagcgggcatagcgtatttctccatggtggggaactgggcgaaggtcctgctagtgct
e9511h    tggtgcccactggggagtcctagcgggcatagcgtatttctccatggtggggaactgggcgaaggtcctgctagtgct
e9511i    tggtgcccactggggagtcctagcgggcatagcgtatttctccatggtggggaactgggcgaaggtcctgctagtgct
e9511j    tggtgcccactggggagtcctagcgggcatagcgtatttctccatggtggggaactgggcgaaggtcctgctagtgct
e9511k    tggtgcccactggggagtcctagcgggcatagcgtatttctccatggtggggaactgggcgaaggtcctgctagtgct
e9511l    tggtgcccactggggagtcctagcgggcatagcgtatttctccatggtggggaactgggcgaaggtcctgctagtgct
e9511m    tggtgcccactggggagtcctagcgggcatagcgtatttctccatggtggggaactgggcgaaggtcctgctagtgct
e9511n    tggtgcccactggggagtcctagcgggcatagcgtatttctccatggtggggaactgggcgaaggtcctgctagtgct
e9511o    tggtgcccactggggagtcctagcgggcatagcgtatttctccatggtggggaactgggcgaaggtcctgctagtgct
e9511p    tggtgcccactggggagtcctagcgggcatagcgtatttctccatggtggggaactgggcgaaggtcctgctagtgct
e9511q    tggtgcccactggggagtcctagcgggcatagcgtatttctccatggtggggaactgggcgaaggtcctgctagtgct
e9511r    tggtgcccactggggagtcctagcgggcatagcgtatttctccatggtggggaactgggcgaaggtcctgctagtgct
e9511s    tggtgcccactggggagtcctagcgggcatagcgtatttctccatggtggggaactgggcgaaggtcctgctagtgct
e9512a    tggtgcccactggggagtcctagcgggcatagcgtatttctccatggtggggaactgggcgaaggtcctgctagtgct
e9512b    tggtgcccactggggagtcctagcgggcatagcgtatttctccatggtggggaactgggcgaaggtcctgctagtgct
e9512c    tggtgcccactggggagtcctagcgggcatagcgtatttctccatggtggggaactgggcgaaggtcctgctagtgct
e9512d    tggtgcccactggggagtcctagcgggcatagcgtatttctccatggtggggaactgggcgaaggtcctgctagtgct
e9512e    tggtgcccactggggagtcctagcgggcatagcgtatttctccatggtggggaactgggcgaaggtcctgctagtgct
e9512f    tggtgcccactggggagtcctagcgggcatagcgtatttctccatggtggggaactgggcgaaggtcctgctagtgct
e9512g    tggtgcccactggggagtcctagcgggcatagcgtatttctccatggtggggaactgggcgaaggtcctgctagtgct
e9512h    tggtgcccactggggagtcctagcgggcatagcgtatttctccatggtggggaactgggcgaaggtcctgctagtgct
e9512i    tggtgcccactggggagtcctagcgggcatagcgtatttctccatggtggggaactgggcgaaggtcctgctagtgct
e9512j    tggtgcccactggggagtcctagcgggcatagcgtatttctccatggtggggaactgggcgaaggtcctgctagtgct
e9513a    tggtgcccactggggagtcctagcgggcatagcgtatttctccatggtggggaactgggcgaaggtcctgctagtgct
e9513b    tggtgcccactggggagtcctagcgggcatagcgtatttctccatggtggggaactgggcgaaggtcctgctagtgct
e9513c    tggtgcccactggggagtcctagcgggcatagcgtatttctccatggtggggaactgggcgaaggtcctgctagtgct
e9513d    tggtgcccactggggagtcctagcgggcatagcgtatttctccatggtggggaactgggcgaaggtcctgctagtgct
e9513e    tggtgcccactggggagtcctagcgggcatagcgtatttctccatggtggggaactgggcgaaggtcctgctagtgct
e9513f    tggtgcccactggggagtcctagcgggcatagcgtatttctccatggtggggaactgggcgaaggtcctgctagtgct
e9513g    tggtgcccactggggagtcctagcgggcatagcgtatttctccatggtggggaactgggcgaaggtcctgctagtgct
e9513h    tggtgcccactggggagtcctagcgggcatagcgtatttctccatggtggggaactgggcgaaggtcctgctagtgct
e9513i    tggtgcccactggggagtcctagcgggcatagcgtatttctccatggtggggaactgggcgaaggtcctgctagtgct
e9513j    tggtgcccactggggagtcctagcgggcatagcgtatttctccatggtggggaactgggcgaaggtcctgctagtgct
e9514a    tggtgcccactggggagtcctagcggacatagcgtatttctccatggtggggaactgggcgaaggtcctgctagtgct
e9514b    tggtgcccactggggagtcctagcgggcatagcgtatttctccatggtggggaactgggcgaaggtcctgctagtgct
e9514c    tggtgcccactggggagtcctagcggacatagcgtatttctccatggtggggaactgggcgaaggtcctgctagtgct
e9514d    tggtgcccactggggagtcctagcggacatagcgtatttctccatggtggggaactgggcgaaggtcctgctagtgct
e9514e    tggtgcccactggggagtcctagcgggcatagcgtatttctccatggtggggaactgggcgaaggtcctgctagtgct
e9514f    tggtgcccactggggagtcctagcgggcatagcgtatttctccatggtggggaactgggcgaaggtcctgctagtgct
e9514g    tggtgcccactggggagtcctagcggacatagcgtatttctccatggtggggaactgggcgaaggtcctgctagtgct
e9514h    tggtgcccactggggagtcctagcggacatagcgtatttctccatggtggggaactgggcgaaggtcctgctagtgct
e9514i    tggtgcccactggggagtcctagcggacatagcgtatttctccatggtggggaactgggcgaaggtcctgctagtgct
e9514j    tggtgcccactggggagtcctagcgggcatagcgtatttctccatggtggggaactgggcgaaggtcctgctagtgct
e9515a    tggtgcccactggggagtcctagcgggcatagcgtatttctccatggtggggaactgggcgaaggtcctgctagtgct
e9515b    tggtgcccactggggagtcctagcgggcatagcgtatttctccatggtggggaactgggcgaaggtcctgctagtgct
e9515c    tggtgcccactggggagtcctagcgggcatagcgtatttctccatggtggggaactgggcgaaggtcctgctagtgct
e9515d    tggtgcccactggggagtcctagcgggcatagcgtatttctccatggtggggaactgggcgaaggtcctgctagtgct
e9515e    tggtgcccactggggagtcctagcgggcatagcgtatttctccatggtggggaactgggcgaaggtcttgctagtgct
e9515f    tggtgcccactggggagtcctagcgggcatagcgtatttctccatggtggggaactgggcgaaggtcttgctagtgct
e9515g    tggtgcccactggggagtcctagcgggcatagcgtatttctccatggtggggaactgggcgaaggtcctgctagtgct
e9515h    tggtgcccactggggagtcctagcgggcatagcgtatttctccatggtggggaactgggcgaaggtcttgctagtgct
e9515i    tggtgcccactggggagtcctagcgggcatagcgtatttctccatggtggggaactgggcgaaggtcctgctagtgct
e9515j    tggtgcccactggggagtcctagcgggcatagcgtatttctccatggtggggaactgggcgaaggtcctgctagtgct
e9516a    tggtgcccactggggagtcctagcgggcatagcgtatttctccatggtggggaactgggcgaaggtcctgctagtgct
e9516b    tggtgcccactggggagtcctagcgggcatagcgtatttctccatggtggggaactgggcgaaggtcctgctagtgct
e9516c    tggtgcccactggggagtcctagcgggcatagcgtatttctccatggtggggaactgggcgaaggtcctgctagtgct
e9516d    tggtgcccactggggagtcctagcgggcatagcgtatttctccatggtggggaactgggcgaaggtcctgctagtgct
e9516e    tggtgcccactggggagtcctagcgggcatagcgtatttctccatggtggggaactgggcgaaggtcctgctagtgct
e9516f    tggtgcccactggggagtcctagcgggcatagcgtatttctccatggtggggaactgggcgaaggtcctgctagtgct
e9516g    tggtgcccactggggagtcctagcgggcatagcgtatttctccatggtggggaactgggcgaaggtcctgctagtgct
e9516h    tggtgcccactggggagtcctagcgggcatagcgtatttctccatggtggggaactgggcgaaggtcctgctagtgct
e9516i    tggtgcccactggggagtcctagcgggcatagcgtatttctccatggtggggaactgggcgaaggtcctgctagtgct
e9516j    tggtgcccactggggagtcctagcgggcatagcgtatttctccatggtggggaactgggcgaaggtcctgctagtgct
e9516k    tggtgcccactggggagtcctagcgggcatagcgtatttctccatggtggggaactgggcgaaggtcctgctagtgct
e9517a    tggtgcccactggggagtcctagcgggcatagcgtatttctccatggtggggaactgggcgaaggtcctgctagtgct
e9517b    tggtgcccactggggagtcctagcgggcatagcgtatttctccatggtggggaactgggcgaaggtcctgctagtgct
e9517c    tggtgcccactggggagtcctagcgggcatagcgtatttctccatggtggggaactgggcgaaggtcctgctagtgct
e9517d    tggtgcccactggggagtcctagcgggcatagcgtatttctccatggtggggaactgggcgaaggtcctgctagtgct
e9517e    tggtgcccactggggagtcctagcgggcatagcgtatttctccatggtggggaactgggcgaaggtcctgctagtgct
e9517f    tggtgcccactggggagtcctagcgggcatagcgtatttctccatggtggggaactgggcgaaggtcctgctagtgct
e9517g    tggtgcccactggggagtcctagcgggcatagcgtatttctccatggtggggaactgggcgaaggtcctgctagtgct
e9517h    tggtgcccactggggagtcctagcgggcatagcgtatttctccatggtggggaactgggcgaaggtcctgctagtgct
e9517i    tggtgcccactggggagtcctagcgggcatagcgtatttctccatggtggggaactgggcgaaggtcctgctagtgct
e9517j    tggtgcccactggggagtcctagcgggcatagcgtatttctccatggtggggaactgggcgaaggtcctgctagtgct
e9517k    tggtgcccactggggagtcctagcgggcatagcgtatttctccatggtggggaactgggcgaaggtcctgctagtgct
e9520a    tggtgcccactggggagtcctagcgggcatagcgtatttctccatggtggggaactgggcgaaggtcctgctagtgct
e9520b    tggtgcccactggggagtcctagcgggcatagcgtatttctccatggtggggaactgggcgaaggtcctgctagtgct
e9520c    tggtgcccactggggagtcctagcgggcatagcttatttctccatggtggggaactgggcgaaggtcctgctagtgct
e9520d    tggtgcccactggggagtcctagcgggcatagcgtatttctccatggtggggaactgggcgaaggtcctgctagtgct
e9520e    tggtgcccactggggagtcctagcgggcatagcgtatttctccatggtggggaactgggcgaaggtcctgctagtgct
e9520f    tggtgcccactggggagtcctagcgggcatagcgtatttctccatggtggggaattgggcgaaggtcctgctagtgct
e9520g    tggtgcccactggggagtcctagcgggcatagcgtatttctccatggtggggaactgggcgaaggtcctgctagtgct
e9520h    tggtgcccactggggagtcctagcgggcatagcgtatttctccatggtagggaactgggcgaaggtcctgctagtgct
e9520i    tggtgcccactggggagtcctagcgggcatagcgtatttctccatggtggggaactgggcgaaggtcctgctagtgct
e9520j    tggtgcccactggggagtcctagcgggcatagcgtatttctccatggtggggaactgggcgaaggtcctgctagtgct
e9524a    tggtgcccactggggagtcctagcgggcatagcgtatttctccatggtggggaactgggcgaaggtcctgctagtgct
e9524b    tggtgcccactggggagtcctagcgggcatagcgtatttctccatggtggggaactgggcgaaggtcctgctagtgct
e9524c    tggtgcccactggggagtcctagcgggcatagcgtatttctccatggtggggaactgggcgaaggtcctgctagtgct
e9524d    tggtgcccactggggagtcctagcgggcatagcgtatttctccatggtggggaactgggcgaaggtcctgctagtgct
e9524e    tggtgcccactggggagtcctagcgggcatagcgtatttctccatggtggggaactgggcgaaggtcctgctagtgct
e9524f    tggtgcccactggggagtcctagcgggcatagcgtatttctccatggtggggaactgggcgaaggtcctgctagtgct
e9524g    tggtgcccactggggagtcctagcgggcatagcgtatttctccatggtggggaactgggcgaaggtcctgctagtgct
e9524h    tggtgcccactggggagtcctagcgggcatagcgtatttctccatggtggggaactgggcgaaggtcctgctagtgct
e9524i    tggtgcccactggggagtcctagcgggcatagcgtatttctccatggtggggaactgggcgaaggtcctgctagtgct
e9524j    tggtgcccactggggagtcctagcgggcatagcgtatttctccatggtggggaactgggcgaaggtcctgctagtgct
e9525a    aggtgcccactggggagtcctagcgggcatagcgtatttctccatggtggggaactgggctaaggtcctgctagtgct
e9525b    aggtgcccactggggagtcctagcgggcatagcgtacttctccatggtggggaactgggctaaggtcctgctagtgct
e9525c    aggtgcccactggggagtcctagcgggcatagcgtatttctccatggtggggaactgggctaaggtcctgctagtgct
e9525d    aggtgcccactggggagtcctagcgggcatagcgtatttctccatggtggggaactgggctaaggtcctgctagtgct
e9525e    aggtgcccactggggagtcctagcgggcatagcgtatttctccatggtggggaactgggctaaggtcctgctagtgct
e9525f    aggtgcccactggggagtcctagcgggcatagcgtatttctccatggtggggaactgggctaaggtcctgctagtgct
e9525g    aggtgcccactggggagtcctagcgggcatagcgtatttctccatggtggggaactgggctaaggtcctgctagtgct
e9525h    aggtgcccactggggagtcctagcgggcatagcgtatttctccatggtggggaactgggctaaggtcctgctagtgct
e9525i    aggtgcccactggggagtcctagcgggcatagcgtatttctccatggtggggaactgggctaaggtcctgctagtgct
e9525j    aggtgcccactggggagtcctagcgggcatagcgtatttctccatggtggggaactgggctaaggtcctgctagtgct
e9533a    tggtgcccactggggagtcctagcgggcatagcgtatttctccatggtggggaactgggcgaaggtcctgctagtgct
e9533b    tggtgcccactggggagtcctagcgggcatagcgtatttctccatggtggggaactgggcgaaggtcctgctagtgct
e9533c    tggtgcccactggggagtcctagcgggcatagcgtatttctccatggtggggaactgggcgaaggtcctgctagtgct
e9533d    tggcgcccactggggagtcctagcgggcatagcgtatttctccatggtggggaactgggcgaaggtcctgctagtgct
e9533e    tggtgcccactggggagtcctagcgggcatagcgtatttctccatggtggggaactgggcgaaggtcctgctagtgct
e9533f    tggtgcccactggggagtcctagcgggcatagcgtatttctctatggtggggaactgggcgaaggtcctgctagtgct
e9533g    tggtgcccactggggagtcctagcgggcatagcgtatttctccatggtggggaactgggcgaaggtcctgctagtgct
e9533h    tggtgcccactggggagtcctagcgggcatagcgtatttctccatggtggggaactgggcgaaggtcctgctagtgct
e9533i    tggtgcccactggggagtcctagcgggcatagcgtatttctccatggtggggaactgggcgaaggtcctgctagtgct
e9533j    tggtgcccactggggagtcctagcgggcatagcgtatttctccatggtggggaactgggcgaaggtcctgctagtgct
e9533k    tggtgcccactggggagtcctagcgggcatagcgtacttctccatggtggggaactgggcgaaggtcctgctagtgct
e9536a    tggtgcccactggggagtcctagcgggcatagcgtatttctccatggtggggaactgggcgaaggtcctgctagtgct
e9536b    tggtgcccactggggagtcctagcgggcatagcgtatttctccatggtggggaactgggcgaaggtcctgctagtgct
e9536c    tggtgcccactggggagtcctagcgggcatagcgtatttctccatggtggggaactgggcgaaggtcctgctagtgct
e9536d    tggtgcccactggggagtcctagcgggcatagcgtatttctccatggtggggaactgggcgaaggtcctgctagtgct
e9536e    tggtgcccactggggagtcctagcgggcatagcgtatttctccatggtggggaactgggcgaaggtcctgctagtgct
e9536f    tggtgcccactggggagtcctagcgggcatagcgtatttctccatggtggggaactgggcgaaggtcctgctagtgct
e9536g    tggtgcccactggggagtcctagcgggcatagcgtatttctccatggtggggaactgggcgaaggtcctgctagtgct
e9536h    tggtgcccactggggagtcctagcgggcatagcgtatttctccatggtggggaactgggcgaaggtcctgctagtgct
e9536i    tggtgcccactggggagtcctagcgggcatagcgtatttctccatggtggggaactgggcgaaggtcctgctagtgct
e9536j    tggtgcccactggggagtcctagcgggcatagcgtatttctccatggtggggaactgggcgaaggtcctgctagtgct
e9537a    tggtgcccactggggagtcctagcgggcatagcgtatttcaccatggtggggaactgggcgaaggtcctgctagtgct
e9537b    tggtgcccactggggagtcctagcgggcatagcgtatttctccatggtggggaactgggcgaaggtcctgctagtgct
e9537c    tggtgcccactggggagtcctagcgggcatagcgtatttctccatggtggggaactgggcgaaggtcctgctagtgct
e9537d    tggtgcccactggggagtcctagcgggcatagcgtatttctccatggtggggaactgggcgaaggtcctgctagtgct
e9537e    tggtgcccactggggagtcctagcgggcatagcgtatttctccatggtggggaactgggcgaaggtcctgctagtgct
e9537f    tggtgcccactggggagtcctagcgggtatagcgtatttctccatggtggggaactgggcgaaggtcctgctagtgct
e9537g    tggtgcccactggggagtcctagcgggcatagcgtatttctccatggtggggaactgggcgaaggtcctgctagtgct
e9537h    tggtgcccactggggagtcctagcgggcatagcgtatttctccatggtggggaactgggcgaaggtcctgctagtgct
e9537i    tggtgcccactggggagtcctagcgggcatagcgtatttctccatggtggggaactgggcgaaggtcctgctagtgct
e9537j    tggtgcccactggggagtcctagcgggcatagcgtatttctccatggtggggaactgggcgaaggtcctgctagtgct
e9537k    tggtgcccactggggagtcctagcgggcatagcgtatttctccatggtggggaactgggcgaaggtcctgctagtgct
e9541a    tggtgcccactggggagtcctagcgggcatagcgtatttctccatggtggggaactgggcgaaggtcctgctagtgct
e9541b    tggtgcccactggggagtcctagcgggcatagcgtatttctccatggtggggaactgggcgaaggtcctgctagtgct
e9541c    tggtgcccactggggagtcctagcgggcatagcgtatttctccatggtggggaactgggcgaaggtcctgctagtgct
e9541d    tggtgcccactggggagtcctagcgggcatagcgtatttctccatggtggggaactgggcgaaggtcctgctagtgct
e9541e    tggtgcccactggggagtcctagcgggcatagcgtatttttccatggtggggaactgggcgaaggtcctgctagtgct
e9541f    tggtgcccactggggagtcctagcgggcatagcgtatttctccatggtggggaactgggcgaaggtcctgctagtgct
e9541g    tggtgcccactggggagtcctagcgggcatagcgtatttctccatggtcgggaactgggcgaaggtcctgctagtgct
e9541h    tggtgcccactggggagtcctagcgggcatagcgtatttctccatggtggggaactgggcgaaggtcctgctagtgct
e9541i    tggtgcccactggggagtcctagcgggcatagcgtatttctccatggtggggaactgggcgaaggtcctgctagtgct
e9541j    tgttgcccactggggagtcctagcgggcatagcgtatttctccatggtggggaactgggcgaaggtcctgctagtgct
e9542a    tggtgcccactggggagtcctagcgggcatagcgtatttctccatggtggggaactgggcgaaggtcctgctagtgct
e9542b    tggtgcccactggggagtcctagcgggcatagcgtatttctccatggtggggaactgggcgaaggtcctgctagtgct
e9542c    tggtgcccactggggagtcctagcgggcatagcgtatttctccatggtggggaactgggcgaaggtcctgctagtgct
e9542d    tggtgcccactggggagtcctagcgggcatagcgtatttctccatggtggggaactgggcgaaggtcctgctagtgct
e9542e    tggtgcccactggggagtcctagcgggcatagcgtatttctccatggtggggaactgggcgaaggtcctgctagtgct
e9542f    tggtgcccactggggagtcctagcgggcatagcgtatttctccatggtggggaactgggcgaaggtcctgctagtgct
e9542g    tggtgcccactggggagtcctagcgggcatagcgtatttctccatggtggggaactgggcgaaggtcctgctagtgct
e9542h    tggtgcccactggggagtcctagcgggcatagcgtatttctccatggtggggaactgggcgaaggtcctgctagtgct
e9542i    tggtgcccactggggagtcctagcgggcatagcgtatttctccatggtggggaactgggcgaaggtcctgctagtgct
e9542j    tggtgcccactggggagtcctagcgggcatagcgtatttctccatggtggggaactgggcgaaggtcctgctagtgct
e9546a    tggtgcccactggggagtcctagcgggcatagcgtatttctccatggtggggaactgggcgaaggtcctgctagtgct
e9546b    tggtgcccactggggagtcctagcgggcatagcgtatttctccatggtggggaactgggcgaaggtcctgctagtgct
e9546c    tggtgcccactggggagtcctagcgggcatagcgtatttctccatggtggggaactgggcgaaggtcctgctagtgct
e9546d    tggtgcccactggggagtcctagcgggcatagcgtatttctccatggtggggaactgggcgaaggtcctgctagtgct
e9546e    tggtgcccactggggagtcctagcgggcatagcgtatttctccatggtggggaactgggcgaaggtcctgctagtgct
e9546f    tggtgcccactggggagtcctagcgggcatagcgtatttctccatggtggggaactgggcgaaggtcctgctagtgct
e9546g    tggtgcccactggggagtcctagcgggcatagcgtatttctccatggtggggaactgggcgaaggtcctgctagtgct
e9546h    tggtgcccactggggagtcctagcgggcatagcgtatttctccatggtggggaactgggcgaaggtcctgctagtgct
e9546i    tggtgcccactggggagtcctagcgggcatagcgtatttctccatggtggggaactgggcgaaggtcctgctagtgct
e9546j    tggtgcccactggggagtcctagcgggcatagcgtatttctccatggtggggaactgggcgaaggtcctgctagtgct
e9548a    tggtgcccactggggtgtcctagcgggcatagcgtatttcgccatggtggggaactgggcgaaggtcctgatagtgtt
e9548b    tggtgcccactggggtgtcctagcgggcatagcgtatttcgccatggtggggaactgggcgaaggtcctgatagtgtt
e9548c    tggtgcccactggggtgtcctagcgggcatagcgtatttcgccatggtggggaactgggcgaaggtcctgatagtgct
e9548d    tggtgcccactggggtgtcctagcgggcatagcgtatttcgccatggtggggaactgggcgaaggtcctgatagtgtt
e9548e    tggtgcccactggggtgtcctagcgggcatagcgtatttcgccatggtggggaactgggcgaaggtcctgatagtgtt
e9548f    tggtgcccactggggtgtcctagcgggcatagcgtatttcgccatggtggggaactgggcgaaggtcctgatagtgtt
e9548g    tggtgcccactggggtgtcctagcgggcatagcgtatttcgccatggtggggaactgggcgaaggtcctgatagtgtt
e9548h    tggtgcccactggggtgtcctagcgggcatagcgtatttcgccatggtggggaactgggcgaaggtcctgatagtgtt
e9548i    tggtgcccactggggtgtcctagcgggcatagcgtatttcgccatggtggggaactgggcgaaggtcctgatagtgct
e9548j    tggtgcccactggggtgtcctagcgggcatagcgtatttcgccatggtggggaactgggcgaaggtcctgatagtgtt
e9548k    tggtgcccactggggtgtcctagcgggcatagcgtatttcgccatggtggggaactgggcgaaggtcctgatagtgtt
e9557a    tggtgcccactggggagtcctagcgggcatagcgtatttctccatggtggggaactgggcgaaggtcctgatagtgct
e9557b    tggtgcccactggggagtcctagcgggcatagcgtatttctccatggtggggaactgggcgaaggtcctgatagtgct
e9557c    tggtgcccactggggagtcctagcgggcatagcgtatttctccatggtggggaactgggcgaaggtcctgatagtgct
e9557d    tggtgcccactggggagtcctagcgggcatagcgtatttctccatggtggggaactgggcgaaggtcctgatagtgct
e9557e    tggtgcccactggggagtcctagcgggcatagcgtatttctccatggtggggaactgggcgaaggtcctgatagtgct
e9557f    tggtgcccactggggagtcctagcgggcatagcgtatttctccatggtggggaactgggcgaaggtcctgatagtgct
e9557g    tggtgcccactggggagtcctagcgggcatagcgtatttctccatggtggggaactgggcgaaggtcctgatagtgct
e9557h    tggtgcccactggggagtcctagcgggcatagcgtatttctccatggtggggaactgggcgaaggtcctgatagtgct
e9557i    tggtgcccactggggagtcctagcgggcatagcgtatttctccatggtggggaactgggcgaaggtcctgatagtgct
e9557j    tggtgcccactggggagtcctagcgggcatagcgtatttctccatggtggggaactgggcgaaggtcctgatagtgct
e9559a    tggtgcccactggggagtcctagcgggcatagcgtatttctccatggtggggaactgggcgaaggtcctgctggtgct
e9559b    tggtgcccactggggagtcctagcgggcatagcgtatttctccatggtggggaactgggcgaaggtcctgctggtgct
e9559c    tggtgcccactggggagtcctagcgggcatagcgtatttctccatggtggggaactgggcgaaggtcctgctggtgct
e9559d    tggtgcccactggggagtcctagcgggcatagcgtatttctccatggtggggaactgggcgaaggtcctgctggtgct
e9559e    tggtgcccactggggagtcctagcgggcatagcgtatttctccatggtggggaactgggcgaaggtcctgctggtgct
e9559f    tggtgcccactggggagtcctagcgggcatagcgtatttctccatggtggggaactgggcgaaggtcctgctggtgct
e9559g    tggtgcccactggggagtcctagcgggcatagcgtatttctccatggtggggaactgggcgaaggtcctgctggtgct
e9559h    tggtgcccactggggagttctagcgggcatagcgtatttctccatggtggggaactgggcgaaggtcctgctggtgct
e9559i    tggtgcccactggggagtcctagcgggcatagcgtatttctccatggtggggaactgggcgaaggtcctgctggtgct
e9559j    tggtgcccactggggagtcctagcgggcatagcgtatttctccatggtggggaactgggcgaaggtcctgctggtgct
e9560a    tggtgcccactggggagtcctagcgggcatagcgtatttctccatggtggggaactgggcgaaggtcctgctagtgct
e9560b    tggtgcccactggggagtcctagcgggcatagcgtatttctccatggtggggaactgggcgaaggtcctgctagtgct
e9560c    tggtgcccactggggagtcctagcgggcatagcgtatttctccatggtggggaactgggcgaaggtcctgctagtgct
e9560d    tggtgcccactggggagtcctagcgggcatagcgtatttctccatggtggggaactgggcgaaggtcctgctagtgct
e9560e    tggtgcccactggggagtcctagcgggcatagcgtatttctccatggtggggaactgggcgaaggtcctgctagtgct
e9560f    tggtgcccactggggagtcctagcgggcatagcgtatttctccatggtggggaactgggcgaaggtcctgctagtgct
e9560g    tggtgcccactggggagtcctagcgggcatagcgtatttctccatggtggggaactgggcgaaggtcctgctagtgct
e9560h    tggtgcccactggggagtcctagcgggcatagcgtatttctccatggtggggaactgggcgaaggtcctgctagtgct
e9560i    tggtgcccactggggagtcctagcgggcatagcgtatttctccatggtggggaactgggcgaaggtcctgctagtgct
e9560j    tggtgcccactggggagtcctagcgggcatagcgtatttctccatggtggggaactgggcgaaggtcctgctagtgct
e9563a    tggtgcccactggggagtcctagcgggcatagcgtatttctccatggtggggaactgggcgaaggtcctgctagtgct
e9563b    tggtgcccactggggagtcctagcgggcatagcgtatttctccatggtggggaactgggcgaaggtcctgctagtgct
e9563c    tggtgcccactggggagtcctagcgggcatagcgtatttctccatggtggggaactgggcgaaggtcctgctagtgct
e9563d    tggtgcccactggggagtcctagcgggcatagcgtatttctccatggtggggaactgggcgaaggtcctgctagtgct
e9563e    tggtgcccactggggagtcctagcgggcatagcgtatttctccatggtggggaactgggcgaaggtcctgctagtgct
e9563f    tggtgcccactggggagtcctagcgggcatagcgtatttctccatggtggggaactgggcgaaggtcctgctagtgct
e9563g    tggtgcccactggggagtcctagcgggcatagcgtatttctccatggtggggaactgggcgaaggtcctgctagtgct
e9563h    tggtgcccactggggagtcctagcgggcatagcgtatttctccatggtggggaactgggcgaaggtcctgctagtgct
e9563i    tggtgcccactggggagtcctagcgggcatagcgtatttctccatggtggggaactgggcgaaggtcctgctagtgct
e9563j    tggtgcccactggggagtcctagcgggcatagcgtatttctccatggtggggaactgggcgaaggtcctgctagtgct
e9566a    tggtgcccactggggagtcctagcgggcatagcgtatttctccatggtggggaactgggcgaaggtcctgctagtgct
e9566b    tggtgcccactggggagtcctagcgggcatagcgtatttctccatggtggggaactgggcgaaggtcctgctagtgct
e9566c    tggtgcccactggggagtcctagcgggcatagcgtatttctccatggtggggaactgggcgaaggtcctgctagtgct
e9566d    tggtgcccactggggagtcctagcgggcatagcgtatttctccatggtggggaactgggcgaaggtcctgctagtgct
e9566e    tggtgcccactggggagtcctagcgggcatagcgtatttctccatggtggggaactgggcgaaggtcctgctagtgct
e9566f    tggtgcccactggggagtcctagcgggcatagcgtatttctccatggtggggaactgggcgaaggtcctgctagtgct
e9566g    tggtgcccactggggagtcctagcgggcatagcgtatttctccatggtggggaactgggcgaaggtcctgctagtgct
e9566h    tggtgcccactggggagtcctagcgggcatagcgtatttctccatggtggggaactgggcgaaggtcctgctagtgct
e9566i    tggtgcccactggggagtcctagcgggcatagcgtatttctccatggtggggaactgggcgaaggtcctgctagtgct
e9566j    tggtgcccactggggagtcctagcgggcatagcgtatttctccatggtggggaactgggcgaaggtcctgctagtgct
e9566k    tggtgcccactggggagtcctagcgggcatagcgtatttctccatggtggggaactgggcgaaggtcctgctagtgct
e9566l    tggtgcccactggggagtcctagcgggcatagcgtatttctccatggtggggaactgggcgaaggtcctgctagtgct
e9566m    tggtgcccactggggagtcctagcgggcatagcgtatttctccatggtggggaactgggcgaaggtcctgctagtgct
e9571a    tggtgctcactggggagtcctagcgggcatagcgtatttctccatggtggggaactgggcgaaggtcctgctagtgct
e9571b    tggtgctcactggggagtcctagcgggcatagcgtatttctccatggtggggaactgggcgaaggtcctgctagtgct
e9571c    tggtgctcactggggagtcctagcgggcatagcgtatttctccatggtggggaactgggcgaaggtcctgctagtgct
e9571d    tggtgctcactggggagtcctagcgggcatagcgtatttctccatggtggggaactgggcgaaggtcctgctagtgct
e9571e    tggtgctcactggggagtcctagcgggcatagcgtatttctccatggtggggaactgggcgaaggtcctgctagtgct
e9571f    tggtgctcactggggagtcctagcgggcatagcgtatttctccatggtggggaactgggcgaaggtcctgctagtgct
e9571g    tggtgctcactggggagtcctagtgggcacagcgtatttctccatggtggggaactgggcgaaggtcctgctagtgct
e9571h    tggtgctcactggggagtcctagcgggcatagcgtatttctccatggtggggaactgggcgaaggtcctgctagtgct
e9571i    tggtgctcactggggagtcctagcgggcatagcgtatttctccatggtggggaactgggcgaaggtcctgctagtgct
e9571j    tggtgctcactggggagtcctagcgggcatagcgtatttctccatggtggggaactgggcgaaggtcctgctagtgct
e9573a    tggtgcccactggggagtcctagcgggcatagcgtatttctccatggtggggaactgggcgaaggtcctgctagtgct
e9573b    tggtgcccactggggagtcctagcgggcatagcgtatttctccatggtggggaactgggcgaaggtcctgctagtgct
e9573c    tggtgcccactggggagtcctagcgggcatagcgtatttctccatggtggggaactgggcgaaggtcctgctagtgct
e9573d    tggtgcccactggggagtcctagcgggcatagcgtatttctccatggtggggaactgggcgaaggtcctgctagtgct
e9573e    tggtgcccactggggagtcctagcgggcatagcgtatttctccatggtggggaactgggcgaaggtcctgctagtgct
e9573f    tggtgcccactggggagtcctagcgggcatagcgtatttctccatggtggggaactgggcgaaggtcctgctagtgct
e9573g    tggtgcccactggggagtcctagcgggcatagcgtatttctccatggtggggaactgggcgaaggtcctgctagtgct
e9573h    tggtgcccactggggagtcctagcgggcatagcgtatttctccatggtggggaactgggcgaaggtcctgctagtgct
e9573i    tggtgcccactggggagtcctagcgggcatagcgtatttctccatggtggggaactgggcgaaggtcctgctagtgct
e9573j    tggtgcccactggggagtcctagcgggcatagcgtatttctccatggtggggaactgggcgaaggtcctgctagtgct
e9575a    tggtgcccactggggagtcctagcgggcatagcgtatttctccatggtggggaactgggcgaaggtcctgctggtgct
e9575b    tggtgcccactggggagtcctagcgggcatagcgtatttctccatggtggggaactgggcgaaggtcctgctagtgct
e9575c    tggtgcccactggggagtcctagcgggcatagcgtatttctccatggtggggaactgggcgaaggtcctgctagtgct
e9575d    tggtgcccactggggagtcctagcgggcatagcgtatttctccatggtggggaactgggcgaaggtcctgctagtgct
e9575e    tggtgcccactggggagtcctagcgggcatagcgtatttctccatggtggggaactgggcgaaggtcctgctagtgct
e9575f    tggtgcccactggggagtcctagcgggcatagcgtatttctccatggtggggaactgggcgaaggtcctgctagtgct
e9575g    tggtgcccactggggagtcctagcgggcatagcgtatttctccatggtggggaactgggcgaaggtcctgctagtgct
e9575h    tggtgcccactggggagtcctagcgggcatagcgtatttctccatggtggggaactgggcgaaggtcctgctagtgct
e9575i    tggtgcccactggggagtcctagcgggcatagcgtatttctccatggtggggaactgggcgaaggtcctgctagtgct
e9575j    tggtgcccactggggagtcctagcgggcatagcgtatttctccatggtggggaactgggcgaaggtcctgctagtgct
e9578a    tggtgcccactggggagtcctagcgggcatagcgtatttctccatggtggggaactgggcgaaggtcctgctagtgct
e9578b    tggtgcccactggggagtcctagcgggcatagcgtatttctccatggtggggaactgggcgaaggtcctgctagtgct
e9578c    tggtgcccactggggagtcctagcgggcatagcgtatttctccatggtggggaactgggcgaaggtcctgctagtgct
e9578d    tggtgcccactggggagtcctagcgggcatagcgtatttctccatggtggggaactgggcgaaggtcctgctagtgct
e9578e    tggtgcccactggggagtcctagcgggcatagcgtatttctccatggtggggaactgggcgaaggtcctgctagtgct
e9578f    tggtgcccactggggagtcctagcgggcatagcgtatttctccatggtggggaactgggcgaaggtcctgctagtgct
e9578g    tggtgcccactggggagtcctagcgggcatagcgtatttctccatggtggggaactgggcgaaggtcctgctagtgct
e9578h    tggtgcccactggggagtcctagcgggcatagcgtatttctccatggtggggaactgggcgaaggtcctgctagtgct
e9578i    tggtgcccactggggagtcctagcgggcatagcgtatttctccatggtggggaactgggcgaaggtcctgctagtgct
e9578j    tggtgcccactggggagtcctagcgggcatagcgtatttctccatggtggggaactgggcgaaggtcctgctagtgct
e9579a    tggtgcccactggggagtcctagcgggcatagcgtatttctccatggtggggaactgggcgaaggtcctgctagtgct
e9579b    tggtgcccactggggagtcctagcgggcatagcgtatttctccatggtggggaactgggcgaaggtcctgctagtgct
e9579c    tggtgcccactggggagtcctagcgggcatagcgtatttctccatggtggggaactgggcgaaggtcctgctagtgct
e9579d    tggtgcccactggggagtcctagcgggcatagcgtatttctccatggtggggaactgggcgaaggtcctgctagtgct
e9579e    tggtgcccactggggagtcctagcgggcatagcgtatttctccatggtggggaactgggcgaaggtcctgctagtgct
e9579f    tggtgcccactggggagtcctagcgggcatagcgtatttctccatggtggggaactgggcgaaggtcctgctagtgct
e9579g    tggtgcccactggggagtcctagcgggcatagcgtatttctccatggtggggaactgggcgaaggtcctgctagtgct
e9579h    tggtgcccactggggagtcctagcgggcatagcgtatttctccatggtggggaactgggcgaaggtcctgctagtgct
e9579i    tggtgcccactggggagtcctagcgggcatagcgtatttctccatggtggggaactgggcgaaggtcctgctagtgct
e9579j    tggtgcccactggggagtcctagcgggcatagcgtatttctccatggtggggaactgggcgaaggtcctgctagtgct
e9581a    tggtgcccactggggagtcctagcgggcatagcgtatttctccatggtggggaactgggcgaaggtcctgctagtgct
e9581b    tggtgcccactggggagtcctagcgggcatagcgtatttctccatggtggggaactgggcgaaggtcctgctagtgct
e9581c    tggtgcccactggggagtcctagcgggcatagcgtatttctccatggtggggaactgggcgaaggtcctgctagtgct
e9581d    tggtgcccactggggagtcctagcgggcatagcgtatttctccatggtggggaactgggcgaaggtcctgctagtgct
e9581e    tggtgcccactggggagtcctagcgggcatagcgtatttctccatggtggggaactgggcgaaggtcctgctagtgct
e9581f    tggtgcccactggggagtcctagcgggcatagcgtatttctccatggtggggaactgggcgaaggtcctgctagtgct
e9581g    tggtgcccactggggagtcctagcgggcatagcgtatttctccatggtggggaactgggcgaaggtcctgctagtgct
e9581h    tggtgcccactggggagtcctagcgggcatagcgtatttctccatggtggggaactgggcgaaggtcctgctagtgct
e9581i    tggtgcccactggggagtcctagcgggcatagcgtatttctccatggtggggaactgggcgaaggtcctgctagtgct
e9581j    tggtgcccactggggagtcctagcgggcatagcgtatttctccatggtggggaactgggcgaaggtcctgctagtgct
e9585a    tggtgcccactggggagtcctagcgggcatagcgtatttctccatggtggggaactgggcgaaggtcctgctagtgct
e9585b    tggtgcccactggggagtcctagcgggcatagcgtatttctccatggtggggaactgggcgaaggtcctgctagtgct
e9585c    tggtgcccactggggagtcctagcgggcatagcgtatttctccatggtggggaactgggcgaaggtcctgctagtgct
e9585d    tggtgcccactggggagtcctagcgggcatagcgtatttctccatggtggggaactgggcgaaggtcctgctagtgct
e9585e    tggtgcccactggggagtcctagcgggcatagcgtatttctccatggtggggaactgggcgaaggtcctgctagtgct
e9585f    tggtgcccactggggagtcctagcgggcatagcgtatttctccatggtggggaactgggcgaaggtcctgctagtgct
e9585g    tggtgcccactggggagtcctagcgggcatagcgtatttctccatggtggggaactgggcgaaggtcctgctagtgct
e9585h    tggtgcccactggggagtcctagcgggcatagcgtatttctccatggtggggaactgggcgaaggtcctgctagtgct
e9585i    tggtgcccactggggagtcctagcgggcatagcgtatttctccatggtggggaactgggcgaaggtcctgctagtgct
e9585j    tggtgcccactggggagtcctagcgggcatagcgtatttctccatggtggggaactgggcgaaggtcctgctagtgct
e9585k    tggtgcccactggggagtcctagcgggcatagcgtatttctccatggtggggaactgggcgaaggtcctgctagtgct
e9587a    tggtgcccactggggagtcctagcgggcatagcgtatttctccatggtggggaactgggcgaaggtcctgctagtgct
e9587b    tggtgcccactggggagtcctagcgggcatagcgtatttctccatggtggggaactgggcgaaggtcctgctagtgct
e9587c    tggtgcccactggggagtcctagcgggcatagcgtatttctccatggtggggaactgggcgaaggtcctgctagtgct
e9587d    tggtgcccactggggagtcctagcgggcatagcgtatttctccatggtggggaactgggcgaaggtcctgctagtgct
e9587e    tggtgcccactggggagtcctagcgggcatagcgtatttctccatggtggggaactgggcgaaggtcctgctagtgct
e9587f    tggtgcccactggggagtcctagcgggcatagcgtatttctccatggtggggaactgggcgaaggtcctgctagtgct
e9587g    tggtgcccactggggagtcctagcgggcatagcgtatttctccatggtggggaactgggcgaaggtcctgctagtgct
e9587h    tggtgcccactggggagtcctagcgggcatagcgtatttctccatggtggggaactgggcgaaggtcctgctagtgct
e9587i    tggtgcccactggggagtcctagcgggcatagcgtatttctccatggcggggaactgggcgaaggtcctgctagtgct
e9587j    tggtgcccactggggagtcctagcgggcatagcgtatttctccatggtggggaactgggcgaaggtcctgctagtgct
e9589a    tggtgcccactggggagtcctagcgggcatagcgtatttctccatggtggggaactgggcgaaggtcctgctagtgct
e9589b    tggtgcccactggggagtcctagcgggcatagcgtatttctccatggtggggaactgggcgaaggtcctgctagtgct
e9589c    tggtgcccactggggagtcctagcgggcatagcgtatttctccatggtggggaactgggcgaaggtcctgctagtgct
e9589d    tggtgcccactggggagtcctagcgggcatagcgtatttctccatggtggggaactgggcgaaggtcctgctagtgct
e9589e    tggtgcccactggggagtcctagcgggcatagcgtatttctccatggtggggaactgggcgaaggtcctgctagtgct
e9589f    tggtgcccactggggagtcctagcgggcatagcgtatttctccatggtggggaactgggcgaaggtcctgctagtgct
e9589g    tggtgcccactggggagtcctagcgggcatagcgtatttctccatggtggggaactgggcgaaggtcctgctagtgct
e9589h    tggtgcccactggggagtcctagcgggcatagcgtatttctccatggtggggaactgggcgaaggtcctgctagtgct
e9589i    tggtgcccactggggagtcctagcgggcatagcgtatttctccatggtggggaactgggcgaaggtcctgctagtgct
e9589j    tggtgcccactggggagtcctagcgggcatagcgtatttctccatggtggggaactgggcgaaggtcctgctagtgct
e9593a    tggtgcccactggggagtcctagcgggcatagcgtatttctccatggtggggaactgggcgaaggtcctgctagtgct
e9593b    tggtgcccactggggagtcctagcgggcatagcgtatttctccatggtggggaactgggcgaaggtcctgctagtgct
e9593c    tggtgcccactggggagtcctagcgggcatagcgtatttctccatggtggggaactgggcgaaggtcctgctagtgct
e9593d    tggtgcccactggggagtcctagcgggcatagcgtatttctccatggtggggaactgggcgaaggtcctgctagtgct
e9593e    tggtgcccactggggagtcctagcgggcatagcgtatttctccatggtggggaactgggcgaaggtcctgctagtgct
e9593f    tggtgcccactggggagtcctagcgggcatagcgtatttctccatggtggggaactgggcgaaggtcctgctagtgct
e9593g    tggtgcccactggggagtcctagcgggcatagcgtatttctccatggtggggaactgggcgaaggtcctgctagtgct
e9593h    tggtgcccactggggagtcctagcgggcatagcgtatttctccatggtggggaactgggcgaaggtcctgctagtgct
e9593i    tggtgcccactggggagtcctagcgggcatagcgtatttctccatggtggggaactgggcgaaggtcctgctagtgct
e9593j    tggtgcccactggggagtcctagcgggcatagcgtatttctccatggtggggaactgggcgaaggtcctgctagtgct
e9593k    tggtgcccactggggagtcctagcgggcatagcgtatttctccatggtggggaactgggcgaaggtcctgctagtgct
e9593l    tggtgcccactggggagtcctagcgggcatagcgtatttctccatggtggggaactgggcgaaggtcctgctagtgct
e9593m    tggtgcccactggggagtcctagcgggcatagcgtatttctccatggtggggaactgggcgaaggtcctgctagtgct
e9593n    tggtgcccactggggagtcctagcgggcatagcgtatttctccatggtggggaactgggcgaaggtcctgctagtgct
e9593o    tggtgcccactggggagtcctagcgggcatagcgtatttctccatggtggggaactgggcgaaggtcctgctagtgct
e9593p    tggtgcccactggggagtcctagcgggcatagcgtatttctccatggtggggaactgggcgaaggtcctgctagtgct
e9593q    tggtgcccactggggagtcctagcgggcatagcgtatttctccatggtggggaactgggcgaaggtcctgctagtgct
e9593r    tggtgcccactggggagtcctagcgggcatagcgtatttctccatggtggggaactgggcgaaggtcctgctagtgct
e9593s    tggtgcccactggggagtcctagcgggcatagcgtatttctccatggtggggaactgggcgaaggtcctgctagtgct
e9593t    tggtgcccactggggagtcctagcgggcatagcgtatttctccatggtggggaactgggcgaaggtcctgctagtgct
e9593u    tggtgcccactggggagtcctagcgggcatagcgtatttctccatggtggggaactgggcgaaggtcctgctagtgct
e9593v    tggtgcccactggggagtcctagcgggcatagcgtatttctccatggtggggaactgggcgaaggtcctgctagtgct
e9593w    tggtgcccactggggagtcctagcgggcatagcgtatttctccatggtggggaactgggcgaaggtcctgctagtgct
e9593x    tggtgcccactggggagtcctagcgggcatagcgtatttctccatggtggggaactgggcgaaggtcctgctagtgct
e9597a    tggtgcccactggggagtcctagcgggcatagcgtatttctccatggtggggaactgggcgaaggtcctgctagtgct
e9597b    tggtgcccactggggagtcctagcgggcatagcgtatttctccatggtggggaactgggcgaaggtcctgctagtgct
e9597c    tggtgcccactggggagtcctagcgggcatagcgtatttctccatggtggggaactgggcgaaggtcctgctagtgct
e9597d    tggtgcccactggggagtcctagcgggcatagcgtatttctccatggtggggaactgggcgaaggtcctgctagtgct
e9597e    tggtgcccactggggagtcctagcgggcatagcgtatttctccatggtggggaactgggcgaaggtcctgctagtgct
e9597f    tggtgcccactggggagtcctagcgggcatagcgtatttctccatggtggggaactgggcgaaggtcctgctagtgct
e9597g    tggtgcccactggggagtcctagcgggcatagcgtatttctccatggtggggaactgggcgaaggtcctgctagtgct
e9597h    tggtgcccactggggagtcctagcgggcatagcgtatttctccatggtggggaactgggcgaaggtcctgctagtgct
e9597i    tggtgcccactggggagtcctagcgggcatagcgtatttctccatggtggggaactgggcgaaggtcctgctagtgct
e9597j    tggtgcccactggggagtcctagcgggcatagcgtatttctccatggtggggaactgggcgaaggtcctgctagtgct
e9599a    tggtgcccactggggagtcctagcgggcatagcgtatttctccatggtggggaactgggcgaaggtcctgctagtgct
e9599b    tggtgcccactggggagtcctagcgggcatagcgtatttctccatggtggggaactgggcgaaggtcctgctagtgct
e9599c    tggtgcccactggggagtcctagcgggcatagcgtatttctccatggtggggaactgggcgaaggtcctgctagtgct
e9599d    tggtgcccactggggagtcctagcgggcatagcgtatttctccatggtggggaactgggcgaaggtcctgctagtgct
e9599e    tggtgcccactggggagtcctagcgggcatagcgtatttctccatggtggggaactgggcgaaggtcctgctagtgct
e9599f    tggtgcccactggggagtcctagcgggcatagcgtatttctccatggtggggaactgggcgaaggtcctgctagtgct
e9599g    tggtgcccactggggagtcctagcgggcatagcgtatttctccatggtggggaactgggcgaaggtcctgctagtgct
e9599h    tggtgcccactggggagtcctagcgggcatagcgtatttctccatggtggggaactgggcgaaggtcctgctagtgct
e9599i    tggtgcccactggggagtcctagcgggcatagcgtatttctccatggtggggaactgggcgaaggtcctgctagtgct
e9599j    tggtgcccactggggagtcctagcgggcatagcgtatttctccatggtggggaactgggcgaaggtcctgctagtgct
e9601a    tggtgcccactggggagtcctagcgggcatagcgtatttctccatggtggggaactgggcgaaggtcctgctagtgct
e9601b    tggtgcccactggggagtcctagcgggcatagcgtatttctccatggtggggaactgggcgaaggtcctgctagtgct
e9601c    tggtgcccactggggagtcctggcgggcatagcgtatttctccatggtggggaactgggcgaaggtcctgctagtgct
e9601d    tggtgcccactggggagtcctagcgggcatagcgtatttctccatggtggggaactgggcgaaggtcctgctagtgct
e9601e    tggtgcccactggggagtcctagcgggcatagcgtatttctccatggtggggaactgggcgaaggtcctgctagtgct
e9601f    tggtgcccactggggagtcctagcgggcatagcgtatttctccatggtggggaactgggcgaaggtcctgctagtgct
e9601g    tggtgcccactggggagtcctagcgggcatagcgtatttctccatggtggggaactgggcgaaggtcctgctagtgct
e9601h    tggtgcccactggggagtcctagcgggcatagcgtatttctccatggtggggaactgggcgaaggtcctgctagtgct
e9601i    tggtgcccactggggagtcctagcgggcatagcgtatttctccatggtggggaactgggcgaaggtcctgctagtgct
e9601j    tggtgcccactggggagtcctagcaggcatagcgtatttctccatggtggggaactgggcgaaggtcctgctagtgct
e9605a    tggtgcccactggggagtcctagcgggcatagcgtatttctccatggtggggaactgggcgaaggtcctgctagtgct
e9605b    tggtgcccactggggagtcctagcgggcatagcgtatttctccatggtggggaactgggcgaaggtcctgctagtgct
e9605c    tggtgcccactggggagtcctagcgggcatagcgtatttctccatggtggggaactgggcgaaggtcctgctagtgct
e9605d    tggtgcccactggggagtcctagcgggcatagcgtatttctccatggtggggaactgggcgaaggtcctgctagtgct
e9605e    tggtgtccactggggagtcctagcgggcatagcgtatttctccatggtggggaactgggcgaaggtcctgctagtgct
e9605f    tggtgcccactggggagtcctagcgggcatagcgtatttctccatggtggggaactgggcgaaggtcctgctagtgct
e9605g    tggtgcccactggggagtcctagcgggcatagcgtatttctccatggtggggaactgggcgaaggtcctgctagtgct
e9605h    tggtgcccactggggagtcctagcgggcatagcgtatttctccatggtggggaactgggcgaaggtcctgctagtgct
e9605i    tggtgcccactggggagtcctagcgggcatagcgtatttctccatggtggggaactgggcgaaggtcctgctagtgct
e9605j    tggtgcccactggggagtcctagcgggcatagcgtatttctccatggtggggaactgggcgaaggtcctgctagtgct
e9609a    tggtgcccactggggagtcctagcgggcatagcgtatttctccatggtggggaactgggcgaaggtcctgctagtgct
e9609b    tggtgcccactggggagtcctagcgggcatagcgtatttctccatggtggggaactgggcgaaggtcctgctagtgct
e9609c    tggtgcccactggggagtcctagcgggcatagcgtatttctccatggtggggaactgggcgaaggtcctgctagtgct
e9609d    tggtgcccactggggagtcctagcgggcatagcgtatttctccatggtggggaactgggcgaaggtcctgctagtgct
e9609e    tggtgcccactggggagtcctagcgggcatagcgtatttctccatggtggggaactgggcgaaggtcctgctagtgct
e9609f    tggtgcccactggggagtcctagcgggcatagcgtatttctccatggtggggaactgggcgaaggtcctgctagtgct
e9609g    tggtgcccactggggagtcctagcgggcatagcgtatttctccatggtggggaactgggcgaaggtcctgctagtgct
e9609h    tggtgcccactggggagtcctagcgggcatagcgtatttctccatggtggggaactgggcgaaggtcctgctagtgct
e9609i    tggtgcccactggggagtcctagcgggcatagcgtatttctccatggtggggaactgggcgaaggtcctgctagtgct
e9609j    tggtgcccactggggagtcctagcgggcatagcgtatttctccatggtggggaactgggcgaaggtcctgctagtgct
e9611a    tggtgcccactggggagtcctagcgggcatagcgtatttctccttggtggggaactgggcgaaggtcctgctagtgct
e9611b    tggtgcccactggggagtcctagcgggcatagcgtatttctccttggtggggaactgggcgaaggtcctgctagtgct
e9611c    tggtgcccactggggagtcctagcgggcatagcgtatttctccttggtggggaactgggcgaaggtcctgctggtgct
e9611d    tggtgcccactggggagtcctagcgggcatagcgtatttctccttggtggggaactgggcgaaggtcctgctggtgct
e9611e    tggtgcccactggggagtcctagcgggcatagcgtatttctccttggtggggaactgggcgaaggtcctgctggtgct
e9611f    tggtgcccactggggagtcctagcgggcatagcgtatttctccttggtggggaactgggcgaaggtcctgctagtgct
e9611g    tggtgcccactggggagtcctagcgggcatagcgtatttctccttggtggggaactgggcgaaggtcctgctggtgct
e9611h    tggtgcccactggggagtcctagcgggcatagcgtatttctccttggtggggaactgggcgaaggtcctgctggtgct
e9611i    tggtgcccactggggagtcctagcgggcatagcgtatttctccttggtggggaactgggcgaaggtcctgctagtgct
e9611j    tggtgcccactggggagtcctagcgggcatagcgtatttctccttggtggggaactgggcgaaggtcctgctggtgct
e9611k    tggtgcccactggggagtcctagcgggcatagcgtacttctccttggtggggaactgggcgaaggtcctgctggtgct
e9617a    tggtgcccactggggagtcctagcgggcatagcgtatttctccatggtggggaactgggcgaaggtcctgctagtgct
e9617b    tggtgcccactggggagtcctagcgggcatagcgtatttctccatggtggggaactgggcgaaggtcctgctagtgct
e9617c    tggtgcccactggggagtcctagcgggcatagcgtatttctccatggtggggaactgggcgaaggtcctgctagtgct
e9617d    tggtgcccactggggagtcctagcgggcatagcgtatttctccatggtggggaactgggcgaaggtcctgctagtgct
e9617e    tggtgcccactggggagtcctagcgggcatagcgtatttctccatggtggggaactgggcgaaggtcctgctagtgct
e9617f    tggtgcccactggggagtcctagcgggcatagcgtatttctccatggtggggaactgggcgaaggtcctgctagtgct
e9617g    tggtgcccactggggagtcctagcgggcatagcgtatttctccatggtggggaactgggcgaaggtcctgctagtgct
e9617h    tggtgcccactggggagtcctagcgggcatagcgtatttctccatggtggggaactgggcgaaggtcctgctagtgct
e9617i    tggtgcccactggggagtcctagcgggcatagcgtatttctccatggtggggaactgggcgaaggtcctgctagtgct
e9617j    tggtgcccactggggagtcctagcgggcatagcgtatttctccatggtggggaactgggcgaaggtcctgctagtgct
e9617k    tggtgcccactggggagtcctagcgggcatagcgtatttctccatggtggggaactgggcgaaggtcctgctagtgct
e9619a    tggtgcccactggggggtcctagcgggcatagcgtatttctccatggtggggagctgggcgaaggtcctcctagtgct
e9619b    tggtgcccactggggagtcctagcgggcatagcgtatttctccatggtggggagctgggcgaaggtcctcctagtgct
e9619c    tggtgcccactggggggtcctagcgggcatagcgtatttctccatggtggggagctgggcgaaggtcctcctagtgct
e9619d    tggtgcccactggggagtcctagcgggcatagcgtatttctccatggtggggagctgggcgaaggtcctcctagtgct
e9619e    tggtgcccactggggagtcctagcgggcatagcgtatttctccatggtggggagctgggcgaaggtcctcctagtgct
e9619f    tggtgcccactggggagtcctagcgggcatagcgtatttctccatggtggggagctgggcgaaggtcctcctagtgct
e9619g    tggtgcccactggggggtcctagcgggcatagcgtatttctccatggtggggagctgggcgaaggtcctcctagtgct
e9619h    tggtgcccactggggagtcctagcgggcatagcgtatttctccatggtggggagctgggcgaaggtcctcctagtgct
e9619i    tggtgcccactggggagtcctagcgggcatagcgtatttctccatggtggggagctgggcgaaggtcctcctagtgct
e9619j    tggtgcccactggggagtcctagcgggcatagcgtatttctccatggtggggagctgggcgaaggtcctcctagtgct
e9619k    tggtgcccactggggggtcctagcgggcatagcgtatttctccatggtggggagctgggcgaaggtcctcctagtgct
e9621a    tggtgcccactggggagtcctagcgggcatagcgtatttctccatggtggggaactgggcgaaggtcctgctggtgct
e9621b    tggtgcccactggggagtcctagcgggcatagcgtatttctccatggtggggaactgggcgaaggtcctgctggtgct
e9621c    tggtgcccactggggagtcctagcgggcatagcgtatttctctatggtggggaactgggcgaaggtcctgctggtgct
e9621d    tggtgcccactggggagtcctagcgggcatagcgtatttctccatggtggggaactgggcgaaggtcctgctggtgct
e9621e    tggtgcccactggggagtcctagcgggcatagcgtatttctccatggtggggaactgggcgaaggtcctgctggtgct
e9621f    tggtgcccactggggagtcctagcgggcatagcgtatttctccatggtggggaactgggcgaaggtcctgctggtgct
e9621g    tggtgcccactggggagtcctagcgggcatagcgtatttctccatggtggggaactgggcgaaggtcctgctggtgct
e9621h    tggtgcccactggggagtcctagcgggcatagcgtatttctccatggtggggaactgggcgaaggtcctgctggtgct
e9621i    tggtgcccactggggagtcctagcgggcatagcgtatttctccatggtggggaactgggcgaaggtcctgctagtgct
e9621j    tggtgcccactggggagtcctagcgggcatagcgtatttctccatggtggggaactgggcgaaggtcctgctggtgct
e63300c   tggtgcccactggggagtcctagcgggcatagcgtatttctccatggtggggaactgggcgaaggtcctgctagtgct
e9629a    tggtgcccactggggagtcctagcgggcatagcgtatttctccatggcggggaactgggcgaaggttctgctagtgct
e9629b    tggtgcccactggggagtcctagcgggcatagcgtatttctccatggcggggaactgggcgaaggttctgctagtgct
e9629c    tggtgcccactggggagtcctagcgggcatagcgtatttctccatggcggggaactgggcgaaggttctgctagtgct
e9629d    tggtgcccactggggagtcctagcgggcatagcgtatttctccatggcggggaactgggcgaaggttctgctagtgct
e9629e    tggtgcccactggggagtcctagcgggcatagcgtatttctccatggcggggaactgggcgaaggttctgctagtgct
e9629f    tggtgcccactggggagtcctagcgggcatagcgtatttctccatggcggggaactgggcgaaggttctgctagtgct
e9629g    tggtgcccactggggagtcctagcgggcatagcgtatttctccatggcggggaactgggcgaaggttctgctagtgct
e9629h    tggtgcccactggggagtcctagcgggcatagcgtatttctccatggcggggaactgggcgaaggttctgctagtgct
e9629i    tggtgcccactggggagtcctagcgggcatagcgtatttctccatggcggggaactgggcgaaggttctgctagtgct
e9629j    tggtgcccactggggagtcctagcgggcgtagcgtatttctccatggcggggaactgggcgaaggttctgctagtgct
e9631a    tggtgcccactggggagtcctagcgggcatagcgtatttctccatggtggggaactgggcgaaggtcctgctagtgct
e9631b    tggtgcccactggggagtcctagcgggcatagcgtatttctccatggtggggaactgggcgaaggtcctgctagtgct
e9631c    tggtgcccactggggagtcctagcgggcatagcgtatttctccatggtggggaactgggcgaaggtcctgctagtgct
e9631d    tggtgcccactggggagtcctagcgggcatagcgtatttctccatggtggggaactgggcgaaggtcctgctagtgct
e9631e    tggtgcccactggggagtcctagcgggcatagcgtatttctccatggtggggaactgggcgaaggtcctgctagtgct
e9631f    tggtgcccactggggagtcctagcgggcatagcgtatttctccatggtggggaactgggcgaaggtcctgctagtgct
e9631g    tggtgcccactggggagtcctagcgggcatagcgtatttctccatggtggggaactgggcgaaggtcctgctagtgct
e9631h    tggtgcccactggggagtcctagcgggcatagcgtatttctccatggtggggaactgggcgaaggtcctgctagtgct
e9631i    tggtgcccactggggagtcctagcgggcatagcgtatttctccatggtggggaactgggcgaaggtcctgctagtgct
e9631j    tggtgcccactggggagtcctagcgggcatagcgtatttctccatggtggggaactgggcgaaggtcctgctagtgct
e9639a    tggtgcccactggggagtcctagcgggcatagcgtatttctccatggtggggaactgggcgaaggtcttgctagtgct
e9639b    tggtgcccactggggagtcctagcgggcatagcgtatttctccatggtggggaactgggcgaaggtcttgctagtgct
e9639c    tggtgcccactggggagtcctagcgggcatagcgtatttctccatggtggggaactgggcgaaggtcttgctagtgct
e9639d    tggtgcccactggggagtcctagcgggcatagcgtatttctccatggtggggaactgggcgaaggtcttgctagtgct
e9639e    tggtgcccactggggagtcctagcgggcatagcgtatttctccatggtggggaactgggcgaaggtcttgctagtgct
e9639f    tggtgcccactggggagtcctagcgggcatagcgtatttctccatggtggggaactgggcgaaggtcttgctagtgct
e9639g    tggtgcccactggggagtcctagcgggcatagcgtatttctccatggtggggaactgggcgaaggtcttgctagtgct
e9639h    tggtgcccactggggagtcctagcgggcatagcgtatttctccatggtgggaaactgggcgaaggtcttgctagtgct
e9639i    tggtgcccactggggagtcctagcgggcatagcgtatttctccatggtggggaactgggcgaaggtcttgctagtgct
e9639j    tggtgcccactgggtagtcctagcgggcatagcgtatttctccatggtggggaactgggcgaaggtcttgctagtgct
e9643a    tggtgcccactggggagtcctagcgggcatagcgtatttctccttggtggggaactgggcgaaggtcctgctagtgct
e9643b    tggtgcccactggggagtcctagcgggcatagcgtatttctccttggtggggaactgggcgaaggtcctgctagtgct
e9643c    tggtgcccactggggagtcctagctggcatagcgtatttctccttggtggggaactgggcgaaggtcctgctagtgct
e9643d    tggtgcccactggggagtcctagcgggcatagcgtatttctccttggtggggaactgggcgaaggtcctgctagtgct
e9643e    tggtgcccactggggagtcctagcgggcatagcgtatttctccttggtggggaactgggcgaaggtcctgctagtgct
e9643f    tggtgcccactggggagtcctagcgggcatagcgtatttctccttggtggggaactgggcgaaggtcctgctagtgct
e9643g    tggtgcccactggggagtcctagcgggcatagcgtatttctccttggtggggaactgggcgaaggtcctgctagtgct
e9643h    tggtgcccactggggagtcctagcgggcatagcgtatttctccttggtggggaactgggcgaaggtcctgctagtgct
e9643i    tggtgcccactggggagtcctagcgggcatagcgtatttctccttggtggggaactgggcgaaggtcctgctagtgct
e9643j    tggtgcccactggggagtcctagcgggcatagcgtatttctccttggtggggaactgggcgaaggtcctgctagtgct
e9647a    cggtgcccactggggagtcctagcgggcatagcgtatttctccatggtggggaactgggcgaaggtcctgctagtgct
e9647b    cggtgcccactggggagtcctagcgggcatagcgtatttctccatggtggggaactgggcgaaggtcctgctagtgct
e9647c    cggtgcccactggggagtcctagcgggcatagcgtatttctccatggtggggaactgggcgaaggtcctgctagtgct
e9647d    cggtgcccactggggagtcctagcgggcatagcgtatttctccatggtggggaactgggcgaaggtcctgctagtgct
e9647e    cggtgcccactggggagtcctagcgggcatagcgtatttctccatggtggggaactgggcgaaggtcctgctagtgct
e9647f    cggtgcccactggggagtcctagcgggcatagcgtatttctccatggtggggaactgggcgaaggtcctgctagtgct
e9647g    cggtgcccactggggagtcctagcgggcatagcgtatttctccatggtggggaactgggcgaaggtcctgctagtgct
e9647h    cggtgcccactggggagtcctagcgggcatagcgtatttctccatggtggggaactgggcgaaggtcctgctagtgct
e9647i    cggtgcccactggggagtcctagcgggcatagcgtatttctccatggtggggaactgggcgaaggtcctgctagtgct
e9647j    cggtgcccactggggagtcctagcgggcatagcgtatttctccatggtggggaactgggcgaaggtcctgctagtgct
e9649a    tggtgcccactggggagtcctagcgggcatagcgtatttctccatggtggggaactgggcgaaggtcctgctagtgct
e9649b    tggtgcccactggggagtcctagcgggcatagcgtatttctccatggtggggaactgggcgaaggtcctgctagtgct
e9649c    tggtgcccactggggagtcctagcgggcatagcgtatttctccatggtggggaactgggcgaaggtcctgctagtgct
e9649d    tggtgcccactggggagtcctagcgggcatagcgtatttctccatggtggggaactgggcgaaggtcctgctagtgct
e9649e    tggtgcccactggggagtcctagcaggcatagcgtatttctccatggtggggaactgggcgaaggtcctgctagtgct
e9649f    tggtgcccactggggagtcctagcgggcatagcgtatttctccatggtggggaactgggcgaaggtcctgctagtgct
e9649g    tggtgcccactggggagtcctagcaggcatagcgtatttctccatggtggggaactgggcgaaggtcctgctagtgct
e9649h    tggtgcccactggggagtcctagcaggcatagcgtatttctccatggtggggaactgggcgaaggtcctgctagtgct
e9649i    tggtgcccactggggagtcctagcgggcatagcgtatttctccatggtggggaactgggcgaaggtcctgctagtgct
e9649j    tggtgcccactggggagtcctagcgggcatagcgtatttctccatggtggggaactgggcgaaggtcctgctagtgct
e9657a    tggtgcccactggggagtcctagcgggcatagcgtatttctccatggtggggaactgggcgaaggtcctgctagtgct
e9657b    tggtgcccactggggagtcctagcgggcatagcgtatttctccatggtggggaactgggcgaaggtcctgctagtgct
e9657c    tggtgcccactggggagtcctagcgggcatagcgtatttctccatggtggggaactgggcgaaggtcctgctagtgct
e9657d    tggtgcccactggggagtcctagcgggcatagcgtatttctccatggtggggaactgggcgaaggtcctgctagtgct
e9657e    tggtgcccactggggagtcctagcgggcatagcgtatttctccatggtggggaactgggcgaaggtcctgctagtgct
e9657f    tggtgcccactggggagtcctagcgggcatagcgtatttctccatggtggggaactgggcgaaggtcctgctagtgct
e9657g    tggtgcccactggggagtcctagcgggcatagcgtatttctccatggtggggaactgggcgaaggtcctgctagtgct
e9657h    tggtgcccactggggagtcctagcgggcatagcgtatttctccatggtggggaactgggcgaaggtcctgctagtgct
e9657i    tggtgcccactggggagtcctagcgggcatagcgtatttctccatggtggggaactgggcgaaggtcctgctagtgct
e9657j    tggtgcccactggggagtcctagcgggcatagcgtatttctccatggtggggaactgggcgaaggtcctgctagtgct
e9667a    tggtgcccactggggagtcctggcgggcatagcgtatttctccatggtggggaactgggcgaaggtcctgctagtgct
e9667b    tggtgcccactggggagtcctagcgggcatagtgtatttctccatggtggggaactgggcgaaggtcctgctagtgct
e9667c    tggtgcccactggggagtcctagcgggcatagcgtatttctccatggtggggaactgggcgaaggtcctgctagtgct
e9667d    tggtgcccactggggagtcctagcgggcatagcgtatttctccatggtggggaactgggcgaaggtcctgctagtgct
e9667e    tggtgcccactggggagtcctagcgggcatagcgtatttctccatggtggggaactgggcgaaggtcctgctagtgct
e9667f    tggtgcccactggggagtcctagcgggcatagcgtatttctccatggtggggaactgggcgaaggtcctgctagtgct
e9667g    tggtgcccactggggagtcctagcgggcatagcgtatttctccatggtggggaactgggcgaaggtcctgctagtgct
e9667h    tggtgcccactggggagtcctagcgggcatagcgtatttctccatggtggggaactgggcgaaggtcctgctagtgct
e9667i    tggtgcccactggggagtcctagcgggcatagcgtatttctccatggtggggaactgggcgaaggtcctgctagtgct
e9667j    tggtgcccactggggagtcctagcgggcatagcgtatttctccatggtggggaactgggcgaaggtcctgctagtgct
e9671a    tggtgcccactggggagtcctagcgggcatagcgtatttctccatggtggggaactgggcgaaggtcctgctagtgct
e9671b    tggtgcccactggggagtcctagcgggcatagcgtatttctccatggtggggaactgggcgaaggtcctgctagtgct
e9671c    tggtgcccactggggagtcctagcgggcatagcgtatttctccatggtggggaactgggcgaaggtcctgctagtgct
e9671d    tggtgcccactggggagtcctagcgggcatagcgtatttctccatggtggggaactgggcgaaggtcctgctagtgct
e9671e    tggtgcccactggggagtcctagcgggcatagcgtatttctccatggtggggaactgggcgaaggtcctgctagtgct
e9671f    tggtgcccactggggagtcctagcgggcatagcgtatttctccatggtggggaactgggcgaaggtcctgctagtgct
e9671g    tggtgcccactggggagtcctagcgggcatagcgtatttctccatggtggggaactgggcgaaggtcctgctagtgct
e9671h    tggtgcccactggggagtcctagcgggcatagcgtatttctccatggtggggaactgggcgaaggtcctgctagtgct
e9671i    tggtgcccactggggagtcctagcgggcatagcgtatttctccatggcggggaactgggcgaaggtcctgctagtgct
e9671j    tggtgcccactggggagtcctagcgggcatagcgtatttctccatggtggggaactgggcgaaggtcctgctagtgct
e9675a    tggtgcccactggggagtcctagcgggcatagcgtatttctccatggtggggaactgggcgaaggtcctgctagtgct
e9675b    tggtgcccactggggagtcctagcgggcatagcgtatttctccatggtggggaactgggcgaaggtcctgctagtgct
e9675c    tggtgcccactggggagtcctagcgggcatagcgtatttctccatggtggggaactgggcgaaggtcctgctagtgct
e9675d    tggtgcccactggggagtcctagcgggcatagcgtatttctccatggtggggaactgggcgaaggtcctgctagtgct
e9675e    tggtgcccactggggagtcctagcgggcatagcgtatttctccatggtggggaactgggcgaaggtcctgctagtgct
e9675f    tggtgcccactggggagtcctagcgggcatagcgtatttctccatggtggggaactgggcgaaggtcctgctagtgct
e9675g    tggtgcccactggggagtcctagcgggcatagcgtatttctccatggtggggaactgggcgaaggtcctgctagtgct
e9675h    tggtgcccactggggagtcctagcgggcatagcgtatttctccatggtggggaactgggcgaaggtcctgctagtgct
e9675i    tggtgcccactggggagtcctagcgggcatagcgtatttctccatggtggggaactgggcgaaggtcctgctagtgct
e9675j    tggtgcccactggggagtcctagcgggcatagcgtatttctccatggtggggaactgggcgaaggtcctgctagtgct
e9685a    tggtgcccactggggagtcctagcgggcatagcgtatttctccatggtggggaactgggcgaaggtcctgctagtgct
e9685b    tggtgcccactggggagtcctagcgggcatagcgtatttctccatggtggggaactgggcgaaggtcctgctagtgct
e9685c    tggtgcccactggggagtcctagcgggcatagcgtatttctccatggtggggaactgggcgaaggtcctgctagtgct
e9685d    tggtgcccactggggagtcctagcgggcatagcgtatttctccatggtggggaactgggcgaaggtcctgctagtgct
e9685e    tggtgcccactggggagtcctagcgggcatagcgtatttctccatggtggggaactgggcgaaggtcctgctagtgct
e9685f    tggtgcccactggggagtcctagcgggcatagcgtatttctccatggtggggaactgggcgaaggtcctgctagtgct
e9685g    tggtgcccactggggagtcctagcgggcatagcgtatttctccatggtggggaactgggcgaaggtcctgctagtgct
e9685h    tggtgcccactggggagtcctagcgggcatagcgtatttctccatggtggggaactgggcgaaggtcctgctagtgct
e9685i    tggtgcccactggggagtcctagcgggcatagcgtatttctccatggtggggaattgggcgaaggtcctgctagtgct
e9685j    tggtgcccactggggagtcctagcgggcatagcgtatttctccatggtggggaactgggcgaaggtcctgctagtgct
e9689a    tggtgcccactggggagtcctagcgggcatagcgtatttctccatggtggggaactgggcgaaggtcctgctagtgct
e9689b    tggtgcccactggggagtcctagcgggcatagcgtatttctccatggtggggaactgggcgaaggtcctgctagtgct
e9689c    tggtgcccactggggagtcctagcgggcatagcgtatttctccatggtggggaactgggcgaaggtcctgctagtgct
e9689d    tggtgcccactggggagtcctagcgggcatagcgtatttctccatggtggggaactgggcgaaggtcctgctagtgct
e9689e    tggtgcccactggggagtcctagcgggcatagcgtatttctccatggtggggaactgggcgaaggtcctgctagtgct
e9689f    tggtgcccactggggagtcctagcgggcatagcgtatttctccatggtggggaactgggcgaaggtcctgctagtgct
e9689g    tggtgcccactggggagtcctagcgggcatagcgtatttctccatggtggggagctgggcgaaggtcctgctagtgct
e9689h    tggtgcccactggggagtcctagcgggcatagcgtatttctccatggtggggaactgggcgaaggtcctgctagtgct
e9689i    tggtgcccactggggagtcctagcgggcatagcgtatttctccatggtggggaactgggcgaaggtcctgctagtgct
e9689j    tggtgcccactggggagtcctagcgggcatagcgtatttctccatggtggggaactgggcgaaggtcctgctagtgct
e9697a    tggtgcccactggggagtcctagcgggcatagcgtatttctccatggtggggaactgggcgaaggtcctgctagtgct
e9697b    tggtgcccactggggagtcctagcgggcatagcgtatttctccatggtggggaactgggcgaaggtcctgctagtgct
e9697c    tggtgcccactggggagtcctagcgggcatagcgtatttctccatggtggggaactgggcgaaggtcctgctagtgct
e9697d    tggtgcccactggggagtcctagcgggcatagcgtatttctccatggtggggaactgggcgaaggtcctgctagtgct
e9697e    tggtgcccactggggagtcctagcgggcatagcgtatttctccatggtggggaactgggcgaaggtcctgctagtgct
e9697f    tggtgcccactggggagtcctagcgggcatagcgtatttctccatggtggggaactgggcgaaggtcctgctagtgct
e9697g    tggtgcccactggggagtcctagcgggcatagcgtatttctccatggtggggaactgggcgaaggtcctgctagtgct
e9697h    tggtgcccactggggagtcctagcgggcatagcgtatttctccatggtggggaactgggcgaaggtcctgctagtgct
e9697i    tggtgcccactggggagtcctagcgggcatagcgtatttctccatggtggggaactgggcgaaggtcctgctagtgct
e9697j    tggtgcccactggggagtcctagcgggcatagcgtatttctccatggtggggaactgggcgaaggtcctgctagtgct
e9703a    tggtgcccactggggagtcctagcgggcatagcgtatttctccatggtggggaactgggcgaaggtcctgctagtgct
e9703b    tggtgcccactggggagtcctagcgggcatagcgtatttctccatggtggggaactgggcgaaggtcctgctagtgct
e9703c    tggtgcccactggggagtcctagcgggcatagcgtatttctccatggtggggaactgggcgaaggtcctgctggtgct
e9703d    tggtgcccactggggagtcctagcgggcatagcgtatttctccatggtggggaactgggcgaaggtcctgctagtgct
e9703e    tggtgcccactggggagtcctagcgggcatagcgtatttctccatagtggggaactgggcgaaggtcctgctagtgct
e9703f    tggtgcccactggggagtcctagcgggcatagcgtatttctccatggtggggaactgggcgaaggtcctgctagtgct
e9703g    tggtgcccactggggagtcctagcgggcatagcgtatttctccatggtggggaactgggcgaaggtcctgctagtgct
e9703h    tggtgcccactggggagtcctagcgggcatagcgtatttctccatggtggggaactgggcgaaggtcctgctagtgct
e9703i    tggtgcccactggggagtcctagcgggcatagcgtatttctccatggtggggaactgggcgaaggtcctgctagtgtt
e9703j    tggtgcccactggggagtcctagcgggcatagcgtatttctccatggtggggaactgggcgaaggtcctgctagtgct
e9709a    tggtgcccactggggagtcctagcgggcatagcgtatttctccatggtggggaactgggcgaaggtcctgctagtgct
e9709b    tggtgcccactggggagtcctagcgggcatagcgtatttctccatggtggggaactgggcgaaggtcctgctagtgct
e9709c    tggtgcccactggggagtcctagcgggcatagcgtatttctccatggtggggaactgggcgaaggtcctgctagtgct
e9709d    tggtgcccactggggagtcctagcgggcatagcgtatttctccatggtggggaactgggcgaaggtcctgctagtgct
e9709e    tggtgcccactggggagtcctagcgggcatagcgtatttctccatggtggggaactgggcgaaggtcctgctagtgct
e9709f    tggtgcccactggggagtcctagcgggcatagcgtatttctccatggtggggaactgggcgaaggtcctgctagtgct
e9709g    tggtgcccactggggagtcctagcgggcatagcgtatttctccatggtggggaactgggcgaaggtcctgctagtgct
e9709h    tggtgcccactggggagtcctagcgggcatagcgtatttctccatggtggggaactgggcgaaggtcctgctagtgct
e9709i    tggtgcccactggggagtcctagcgggcatagcgtatttctccatggtggggaactgggcgaaggtcctgctagtgct
e9709j    tggtgcccactggggagtcctagcgggcatagcgtatttctccatggtggggaactgggcgaaggtcctgctagtgct
e9709k    tggtgcccactggggagtcctagcgggcatagcgtatttctccatggtggggaactgggcgaaggtcctgctagtgct
e9709l    tggtgcccactggggagtcctagcgggcatagcgtatttctccatggtggggaactgggcgaaggtcctgctggtgct
e9710321a tggtgcccactggggagtcctagcgggcatagcgtatttctctatggtggggaactgggcgaaggtcctgctagtgct
e9710321b tggtgcccactggggagtcctagcgggcatagcgtatttctccatggtggggaactgggcgaaggtcctgctagtgct
e9710321c tggtgcccactggggagtcctagcgggcatagcgtatttctctatggtggggaactgggcgaaggtcctgctagtgct
e9710321d tggtgcccactggggagtcctagcgggcatagcgtatttctctatggtggggaactgggcgaaggttctgctagtgct
e9710321e tggtgcccactggggagtcctagcgggcatagcgtatttctctatggtggggaactgggcgaaggtcctgctagtgct
e9710321f tggtgcccactggggagtcctagcgggcatagcgtatttctccatggtggggaactgggcgaaggtcctgctagtgct
e9710321g tggtgcccactggggagtcctagcgggcatagcgtatttctctatggtggggaactgggcgaaggtcctgctagtgct
e9710321h tggtgcccactggggagtcctagcgggcatagggtatttctccatggtggggaactgggcgaaggtcctgctagtgct
e9710321i tggtgcccactggggagtcctagcgggcatagcgtatttctctatggtggggaactgggcgaaggtcctgctagtgct
e9710321j tggtgcccactggggagtcctagcgggcatagcgtatttctccatggtggggaactgggcgaaggtcctgctagtgct
e9710516a tggtgctcactggggagtcctggcgggcatagcgtatttctccatggtggggaactgggcgaaggtcctggtagtgct
e9710516b tggtgctcactggggagtcctggcgggcatagcgtatttctccatggtggggaactgggcgaaggtcctggtagtgct
e9710516c tggtgctcactggggagtcctggcgggcatagcgtatttctccatggtggggaactgggcgaaggtcctggttgtgct
e9710516d tggtgctcactggggagtcctggcgggcatagcgtatttctccatggtggggaactgggcgaaggtcctggtagtgct
e9710516e tggtgcccactggggagtcctggcgggcatagcgtacttctccatggtggggaactgggcgaaggtcctggtagtgct
e9710516f tggtgctcactggggagtcctggcgggcatagcgtatttctccatggtggggaactgggcgaaggtcctggtagtgct
e9710516g tggtgctcactggggagtcctggcgggcatagcgtatttctccatggtggggaactgggcgaaggtcctggtagtgct
e9710516h tggtgcccactggggagtcctggcgggcatagcgtacttctccatggtggggaactgggcgaaggtcctggtagtgct
e9710516i tggtgcccactggggagtcctggcgggcatagcgtacttctccatggtggggaactgggcgaaggtcctggtagtgct
e9710516j tggtgcccactggggagtcctggcgggcatagcgtatttctccatggtggggaactgggcgaaggtcctggtagtgct
e9710846a tggtgcccactggggagtcctagcaggcatggcgtatttctccatggtggggaactgggcgaaggtcctactagtgct
e9710846b tggtgcccactggggagtcctagcaggcatggcgtatttctccatggtggggaactgggcgaaggtcctactagtgct
e9710846c tggtgcccactggggagtcctagcaggcatggcgtatttctccatggtggggaactgggcgaaggtcctactagtgct
e9710846d tggtgcccactggggagtcctagcaggcatggcgtatttctccatggtggggaactgggcgaaggtcctactagtgct
e9710846e tggtgcccactggggagtcctagcaggcatggcgtatttctccatggtggggaactgggcgaaggtcctactagtgct
e9710846f tggtgcccactggggagtcctagcaggcatagcgtatttctccatggtggggaactgggcgaaggtcctactagtgct
e9710846g tggtgcccactggggagtcctagcaggcatggcgtatttctccatggtggggaactgggcgaaggtcctactagtgct
e9710846h tggtgcccactggggagtcctagcaggcatggcgtatttctccatggtggggaactgggcgaaggtcctactagtgct
e9710846i tggtgcccactggggagtcctagcaggcatggcgtatttctccatggtggggaactgggcgaaggtcctactagtgct
e9710846j tggtgcccactggggagtcctagcaggcatggcgtatttctccatggtggggaactgggcgaaggtcctactagtgct
e9711237a tggtgcccactggggagtcctagcgggcatagcgtatttctccatggtagggaactgggcgaaggtcctgctagtgct
e9711237b tggtgcccactggggagtcctagcaggcatagcgtatttctccatggtagggaactgggcgaaggtcctgctagtgct
e9711237c tggtgcccactggggagtcctagcgggtatagcgtatttctccatggtagggaactgggcgaaggtcctgctagtgct
e9711237d tggtgcccactggggagtcctagcgggcatagcgtatttctccatggtagggaactgggcgaaggtcctgctagtgct
e9711237e tggtgcccactggggagtcctagcgggcatagcgtatttctccatggtggggaactgggcgaaggtcctgctagtgct
e9711237f tggtgcccactggggagtcctagcgggcatagcgtatttctccatggtagggaactgggcgaaggtcctgctagtgct
e9711237g cggtgcccactggggagtcctagcgggcatagcgtatttctccatggtagggaactgggcgaaggtcctgctagtgct
e9711237h tggtgcccactggggagtcctagcgggcatagcgtatttctccatggtagggaactgggcgaaggtcctgctagtgct
e9711237i tggtgcccactggggagtcctagcgggcatagcgtatttctccatggtagggaactgggcgaaggtcctgctagtgct
e9711237j tggtgcccactggggagtcctagcgggcatagcgtatttctccatggtagggaactgggcgaaggtcctgctagtgct
e9711332a tggtgcccactggggagtcctggcgggcatagcgtatttctccatggtggggaactgggcgaaggtcctgctggtgct
e9711332b tggtgcccactggggagtcctggcgggcatagcgtatttctccatggtggggaactgggcgaaggtcctgctggtgct
e9711332c tggtgcccactggggagtcctggcgggcatagcgtatttctccatggtggggaactgggcgaaggtcctgctggtgct
e9711332d tggtgcccactggggagtcctggcgggcatagcgtatttctccatggtggggaactgggcgaaggtcctgctggtgct
e9711332e tggtgcccactggggagtcctggcgggcatagcgtatttctccatggtggggaactgggcgaaggtcctgctggtgct
e9711332f tggtgcccactggggagtcctggcgggcatagcgtatttctccatggtggggaactgggcgaaggtcctgctggtgct
e9711332g tggtgcccactggggagtcctggcgggcatagcgtatttctccatggtggggaactgggcgaaggtcctgctggtgct
e9711332h tggtgcccactggggagtcctggcgggcatagcgtatttctccatggtggggaactgggcgaaggtcctgctggtgct
e9711332i tggtgcccactggggagtcctggcgggcatagcgtatttctccatggtggggaactgggcgaaggtcctgctggtgct
e9711332j tggtgcccactggggagtcctggcgggcatagcgtatttctccatggtggggaactgggcgaaggtcctgctggtgct
e9712316a tggtgctcactggggagtcctagcgggcatagcgtatttctccatggtggggaactgggcgaaggtcctgctggtgct
e9712316b tggtgctcactggggagtcctagcgggcatagcgtatttctccatggtggggaactgggcgaaggtcctgctggtgct
e9712316c tggtgctcactggggagtcctagcgggcatagcgtatttctccatggtggggaactgggcgaaggtcctgctggtgct
e9712316d tggtgctcactggggagtcctagcgggcatagcgtatttctccatggtggggaactgggcgaaggtcctgctggtgct
e9712316e tggtgctcactggggagtcctagcgggcatagcgtatttctccatggtggggaactgggcgaaggtcctgctggtgct
e9712316f tggtgctcactggggagtcctagcgggcatagcgtatttctccatggtggggaactgggcgaaggtcctgctggtgct
e9712316g tggtgctcactggggagtcctagcgggcatagcgtatttctccatggtggggaactgggcgaaggtcctgctggtgct
e9712316h tggtgctcactggggagtcctagcgggcatagcgtatttctccatggtggggaactgggcgaaggtcctgctggtgct
e9712316i tggtgctcactggggagtcctagcgggcatagcgtatttctccatggtggggaactgggcgaaggtcctgctggtgct
e9712316j tggtgctcactggggagtcctagcgggcatagcgtatttctccatggtggggaactgggcgaaggtcctgctggtgct
e9713500a tggtgcccactggggagtcctagcgggcatagcgtatttctccatggtgggaaactgggcgaaggtcctgctagtgct
e9713500b tggtgcccactggggagtcctagcgggcatagcgtatttctccatggtgggaaactgggcgaaggtcctgctagtgct
e9713500c tggtgcccactggggagtcctagtgggcatagcgtatttctccatggtgggaaactgggcgaaggtcctgctagtgct
e9713500d tggtgcccactggggagtcctagcgggcatagcgtatttctccatggtgggaaactgggcgaaggtcctgctagtgct
e9713500e tggtgcccactggggagtcctagcaggcatagcgtatttctccatggtgggaaactgggcgaaggtcctgctagtgct
e9713500f tggtgcccactggggagtcctagcgggcatagcgtatttctccatggtgggaaactgggcgaaggtcctgctagtgct
e9713500g tggtgcccactggggagtcctagcgggcatagcgtatttctccatggtgggaaactgggcgaaggtcctgctagtgct
e9713500h tggtgcccactggggagtcctagcgggcatagcgtatttctccatggtgggaaactgggcgaaggtcctgctagtgct
e9713500i tggtgcccactggggagtcctagcgggcatagcgtatttctccatggtgggaaactgggcgaaggtcctgctagtgct
e9713500j tggtgcccactggggagtcctagcgggcatagcgtatttctccatggtgggaaactgggcgaaggtcctgctagtgct
e9715646a tggtgcccactggggagtcctagcgggcatagcatacttctccatggtggggaactgggcgaaggtcctgctagtgct
e9715646b tggtgcccactggggagtcctagcgggcatagcatacttctccatggtggggaactgggcgaaggtcctgctagtgtt
e9715646c tggtgcccactggggagtcctagcgggcatagcatacttctccatggtggggaactgggcgaaggtcctgctagtgtt
e9715646d tggtgcccactggggagtcctagcgggcatagcatacttctccatggtggggaactgggcgaaggtcctgctagtgtt
e9715646e tggtgcccactggggagtcctagcgggcatagcatacttctccatggtggggaactgggcgaaggtcctgctagtgtt
e9715646f tggtgcccactggggagtcctagcgggcatagcatacttctccatggtggggaactgggcgaaggtcctgctagtgtt
e9715646g tggtgcccactggggagtcctagcgggcatagcatacttctccatggtggggaactgggcgaaggtcctgctagtgtt
e9715646h tggtgcccactggggagtcctagcgggcatagcatacttctccatggtggggaactgggcgaaggtcctgctagtgtt
e9715646i tggtgcccactggggagtcctagcgggcatagcatacttctccatggtggggaactgggcgaaggtcctgctagtggt
e9715646j tggtgcccactggggagtcctagcgggcatagcatacttctccatggtggggaactgggcgaaggtcctgctagtgtt
e9715a    tggtgcccactggggagtcctagcgggcatagcgtatttctccatggtggggaactgggcgaaggtcctgctagtgct
e9715b    tggtgcccactggggagtcctagcgggcatagcgtatttctccatggtggggaactgggcgaaggtcctgctagtgct
e9715c    tggtgcccactggggagtcctagcgggcatagcgtatttctccatggtggggaactgggcgaaggtcctgctagtgct
e9715d    tggtgcccactggggagtcctagcgggcatagcgtatttctccatggtggggaactgggcgaaggtcctgctagtgct
e9715e    tggtgcccactggggagtcctagcgggcatagcgtatttctccatggtggggaactgggcgaaggtcctgctagtgct
e9715f    tggtgcccactggggagtcctagcgggcatagcgtatttctccatggtggggaactgggcgaaggtcctgctagtgct
e9715g    tggtgcccactggggagtcctagcgggcatagcgtatttctccatggtggggaactgggcgaaggtcctgctagtgct
e9715h    tggtgcccactggggagtcctagcgggcatagcgtatttctccatggtggggaactgggcgaaggtcctgctagtgct
e9715i    tggtgcccactggggagtcctagcgggcatagcgtatttctccatggtggggaactgggcgaaggtcctgctagtgct
e9715j    tggtgcccactggggagtcctagcgggcatagcgtatttctccatggtggggaactgggcgaaggtcctgctagtgct
e9716743a tggtgcccactggggagtcctagcgggcatagcgtatttctccatggtggggaactgggcgaaggtcctgctagtgct
e9716743b tggtgcccactggggagtcctagcgggcatagcgtatttctccatggtggggaactgggcgaaggtcctgctagtgct
e9716743c tggtgcccactggggagtcctagcgggcatagcgtatttctccatggtggggaactgggcgaaggtcctgctagtgct
e9716743d tggtgcccactggggcgtcctagcgggcatagcgtatttctccatggtggggaactgggcgaaggtcctgctagtgct
e9716743e tggtgcccactggggagtcctagcgggcatagcgtatttctccatggtggggaactgggcgaaggtcctgctagtgct
e9716743f tggtgcccactggggagtcctagcgggcatagcgtatttctccatggtggggaactgggcgaaggtcctgctagtgct
e9716743g tggtgcccactggggagtcctagcgggcatagcgtatttctccatggtgggaaactgggcgaaggtcctgctagtgct
e9716743h tggtgcccactggggagtcctagcgggcatagcgtatttctccatggtggggaactgggcgaaggtcctgctagtgct
e9716743i tggtgcccactggggagtcctagcgggcatagcgtatttctccatggtggggaactgggcgaaggtcctgctagtgct
e9716743j tggtgcccactggggagtcctagcgggcatagcgtatttctccatggtggggaactgggcgaaggtcctgctagtgct
e9717a    tggtgcccactggggagtcctagcgggcatagcgtatttttccatggcggggaactgggcgaaggtcctgctagtgct
e9717b    tggtgcccactggggagtcctagcgggcatagcgtatttttccatggcggggaactgggcgaaggtcctgctagtgct
e9717c    tggtgcccactggggagtcctagcgggcatagcgtatttttccatggcggggaactgggcgaaggtcctgctagtgct
e9717d    tggtgcccactggggagtcctagcgggcatagcgtatttttccatggcggggaactgggcgaaggtcctgctagtgct
e9717e    tggtgcccactggggagtcctagcgggcatagcgtatttttccatggcggggaactgggcgaaggtcctgctagtgct
e9717f    tggtgcccactggggagtcctagcgggcatagcgtatttttccatggcggggaactgggcgaaggtcctgctagtgct
e9717g    tggtgcccactggggagtcctagcgggcatagcgtatttttccatggcggggaactgggcgaaggtcctgctagtgct
e9717h    tggtgcccactggggagtcctagcgggcatagcgtatttttccatggcggggaactgggcgaaggtcctgctagtgct
e9717i    tggtgcccactggggagtcctagcgggcatagcgtatttttccatggcggggaactgggcgaaggtcctgctagtgct
e9717j    tggtgcccactggggagtcctagcgggcatagcgtatttttccatggcggggaactgggcgaaggtcctgctagtgct
e9718097a tggtgcccactggggagtcctagcgggcatagcgtatttctccatggtggggaactgggcgaaggtcctgctagtgct
e9718097b tggtgcccactggggagtcctagcgggcatagcgtatttctccatggtagggaactgggcgaaggtcctactagtgct
e9718097c tggtgcccactggggagtcctagcgggcatagcgtatttctccatggtggggaactgggcgaaggtcctgctagtgct
e9718097d tggtgcccattggggagtcctagcgggcatagcgtatttctccatggtggggaactgggcgaaggtcctgctagtgct
e9718097e tggtgcccattggggagtcctagcgggcatagcgtatttctccatggtggggaactgggcgaaggtcctgctagtgct
e9718097f tggtgcccactggggagtcctagcgggcatagcgtatttctccatggtggggaactgggcaaaggtcctgctagtgct
e9718097g tggtgcccactggggagtcctagcgggcatagcgtatttctccatggtggggaactgggcgaaggtcctgctagtgct
e9718097h tggtgcccactggggagtcctagcgggcatagcgtatttctctatggtggggaactgggcgaaggtcctgctagtgct
e9718097i tggtgcccactggggagtcctagcgggcatagcgtatttctccatggtggggaactgggcgaaggtcctgctagtgct
e9718097j tggtgcccactggggagtcctagcgggcatagcgtatttctccatggtggggaactgggcgaaggtcctgctagtgct
e9719a    tggtgcccactggggagtcctagcgggcatagcgtatttctccatggtggggaactgggcgaaggtcctgctagtgct
e9719b    tggtgcccactggggagtcctagcgggcatagcgtatttctccatggtggggaactgggcgaaggtcctgctagtgct
e9719c    tggtgcccactggggagtcctagcgggcatagcgtatttctccatggtggggaactgggcgaaggtcctgctagtgct
e9719d    tggtgcccactggggagtcctagcgggcatagcgtatttctccatggtggggaactgggcgaaggtcctgctagtgct
e9719e    tggtgcccactggggagtcctagcgggcatagcgtatttctccatggtggggaactgggcgaaggtcctgctagtgct
e9719f    tggtgcccactggggagtcctagcgggcatagcgtatttctccatggtggggaactgggcgaaggtcctgctagtgct
e9719g    tggtgcccactggggagtcctagcgggcatagcgtatttctccatggtggggaactgggcgaaggtcctgctagtgct
e9719h    tggtgcccactggggagtcctagcgggcatagcgtatttctccatggtggggaactgggcgaaggtcctgctagtgct
e9719i    tggtgcccactggggagtcctagcgggcatagcgtatttctccatggtggggaactgggcgaaggtcctgctagtgct
e9719j    tggtgcccactggggagtcctagcgggcatagcgtatttctccatggtggggaactgggcgaaggtcctgctagtgct
e9720239a tggtgcccactggggagtcctagcgggcatagcgtatttctccatggtggggaactgggcgaaggttctgctagtgct
e9720239b tggtgcccactggggagtcctagcgggcatagcgtatttctccatggtggggaactgggcgaaggttctgctagtgct
e9720239c tggtgcccactggggagtcctagcgggcatagcgtatttctccatggtggggaactgggcgaaggtcctgctagtgct
e9720239d tggtgcccactggggagtcctagcgggcatagcgtatttctccatggtggggaactgggcgaaggttctgctagtgct
e9720239e tggtgcccactggggagtcctagcgggcatagcgtatttctccatggtggggaactgggcgaaggttctgctagtgct
e9720239f tggtgcccactggggagtcctagcgggcatagcgtatttctccatggtggggaactgggcgaaggttctgctagtgct
e9720239g tggtgcccactggggagtcctagcgggcatagcgtatttctccatggtggggaactgggcgaaggttctgctagtgct
e9720239h tggtgcccactggggagtcctagcgggcatagcgtatttctccatggtggggaactgggcgaaggttctgctagtgct
e9720239i tggtgcccactggggagtcctagcgggcatagcgtatttctccatggtggggaactgggcgaaggttctgctagtgct
e9720239j tggtgcccactggggagtcctagcgggcatagcgtatttctccatggtggggaactgggcgaaggttctgctagtgct
e9720450a tggtgcccactggggagtcctggcgggcatagcgtatttctccatggtggggaactgggcgaaggtcctgctagtgct
e9720450b tggtgcccactggggagtcctggcgggcatagcgtatttctccatggtggggaactgggcgaaggtcctgctagtgct
e9720450c tggtgcccactggggagtcctggcgggcatagcgtatttctccatggtggggaactgggcgaaggtcctgctagtgct
e9720450d tggtgcccactggggggtcctggcgggcatagcgtatttctccatggtggggaactgggcgaaggtcctgctagtgct
e9720450e tggtgcccactggggagtcctggcgggcatagcgtatttctccatggtggggaactgggcgaaggtcctgctagtgct
e9720450f tggtgcccactggggagtcctggcgggcatagcgtatttctccatggtggggaactgggcgaaggtcctgctagtgct
e9720450g tggtgcccactggggagtcctggcgggcatagcgtatttctccatggtggggaactgggcgaaggtcctgctagtgct
e9720450h tggtgcccactggggagtcctggcgggcatagcgtatttctccatggtggggaactgggcgaaggtcctgctagtgct
e9720450i tggtgcccactggggagtcctggcgggcatagcgtatttctccatggtggggaactgggcgaaggtcctgctagtgct
e9720450j tggtgcccactggggagtcctggcgggcatagcgtatttctccatggtggggaactgggcgaaggtcctgctagtgct
e9721a    tggtgcccactggggagtcctagcgggcatagcgtatttctccatggtggggaactgggcgaaggtcctgctagtgct
e9721b    tggtgcccactggggagtcctagcgggcatagcgtatttctccatggtggggaactgggcgaaggtcctgctagtgct
e9721c    tggtgcccactggggagtcctagcgggcatagcgtatttctccatggtggggaactgggcgaaggtcctgctagtgct
e9721d    tggtgcccactggggagtcctagcgggcatagcgtatttctccatggtggggaactgggcgaaggtcctgctagtgct
e9721e    tggtgcccactggggagtcctagcgggcatagcgtatttctccatggtggggaactgggcgaaggtcctgctagtgtt
e9721f    tggtgcccactggggagtcctagcgggcatagcgtatttctccatggtggggaactgggcgaaggtcctgctagtgct
e9721g    tggtgcccactggggagtcctagcgggcatagcgtatttctccatggtggggaactgggcgaaggtcctgctagtgct
e9721h    tggtgcccactggggagtcctagcgggcatagcgtatttctccatggtggggaactgggcgaaggtcctgctagtgct
e9721i    tggtgcccactggggagtcctagcgggcatagcgtatttctccatggtggggaactgggcgaaggtcctgctagtgct
e9721j    tggtgcccactggggagtcctagcgggcatagcgtatttctccatggtggggaactgggcgaaggtcctgctagtgct
e9721k    tggtgcccactggggagtcctagcgggcatagcgtatttctccatggtggggaactgggcgaaggtcctgctagtgct
e9721l    tggtgcccactggggagtcctagcgggcatagcgtatttctccatggtggggaactgggcgaaggtcctgttagtgct
e9721m    tggtgcccactggggagtcctagcgggcatagcgtatttctccatggtggggaactgggcgaaggtcctgctagtgct
e9721n    tggtgcccactggggagtcctagcgggcatagcgtatttctccatggtggggaactgggcgaaggtcctgctagtgct
e9721o    tggtgcccactggggagtcctagcgggcatagcgtatttctccatggtggggaactgggcgaaggtcctgctagtgct
e9721p    tggtgcccactggggagtcctagcgggcatagcgtatttctccatggtggggaactgggcgaaggtcctgttagtgct
e9721q    tggtgcccactggggagtcctagcgggcatagcgtatttctccatggtggggaactgggcgaaggtcctgctagtgct
e9721r    tggtgcccactggggagtcctagcgggcatagcgtatttctccatggtggggaactgggcgaaggtcctgctagtgct
e9721s    tggtgcccactggggagtcctagcgggcatagcgtatttctccatggtggggaactgggcgaaggtcctgctagtgct
e9721t    tggtgcccactggggagtcctagcgggcatagcgtatttctccatggtggggaactgggcgaaggtcctgctagtgct
e9731a    tggtgcccactggggagtcctagcgggcatagcgtatttctccatggtggggaactgggcgaaggtcctgctagtgct
e9731b    tggtgcccactggggagtcctagcgggcatagcgtatttctccatggtggggaactgggcgaaggtcctgctagtgct
e9731c    tggtgcccactggggagtcctagcgggcatagcgtatttctccatggtggggaactgggcgaaggtcctgctagtgct
e9731d    tggtgcccactggggagtcctagcgggcatagcgtatttctccatggtggggaactgggcgaaggtcctgctagtgct
e9731e    tggtgcccactggggagtcctagcgggcatagcgtatttctccatggtggggaactgggcgaaggtcctgctagtgct
e9731f    tggtgcccactggggagtcctagcgggcatagcgtatttctccatggtggggaactgggcgaaggtcctgctagtgct
e9731g    tggtgcccactggggagtcctagcgggcatagcgtatttctccatggtggggaactgggcgaaggtcctgctagtgct
e9731h    tggtgcccactggggagtcctagcgggcatagcgtatttctccatggtggggaactgggcgaaggtcctgctagtgct
e9731i    tggtgcccactggggagtcctagcgggcatagcgtatttctccatggtggggaactgggcgaaggtcctgctagtgct
e9731j    tggtgcccactggggagtcctagcgggcatagcgtatttctccatggtggggaactgggcgaaggtcctgctagtgct
e9733a    tggtgcccactggggagtcctagcgggcatagcgtatttctccatggtggggtactgggcgaaggtcctgctagtgct
e9733b    tggtgcccactggggagtcctagcgggcatagcgtatttctccatggtggggaactgggcgaaggtcctgctagtgct
e9733c    tggtgctcactggggagtcctagcgggcatagcgtatttctccatggtggggaactgggcgaaggtcctgctagtgct
e9733d    tggtgcccactggggagtcctagcgggcatagcgtatttctccatggtggggaactgggcgaaggtcctgctagtgct
e9733e    tggtgcccactggggagtcctagcgggcatagcgtatttctccatggtagggaactgggcgaaggtcctgctagtgct
e9733f    tggtgcccactggggagtcctagcgggcatagcgtatttctccatggtggggaactgggcgaaggtcctgctagtgct
e9733g    tggtgcccactggggagtcctagcgggcatagcgtatttctccatggtggggaactgggcgaaggtcctgctagtgct
e9733h    tggtgcccactggggagtcctagcgggcatagcgtatttctccatggtggggaactgggcgaaggtcctgctagtgct
e9733i    tggtgcccactggggagtcctagcgggcatagcgtatttctccatggtggggaactgggcgaaggtcctgctagtgct
e9733j    tggtgcccactggggagtcctagtgggcatagcgtatttctccatggtggggaactgggcgaaggtcctgctagtgct
e9739a    tggtgcccactggggagtcctagcgggcatagcgtatttctccatggtggggaactgggcgaaggtcctgctagtgct
e9739b    tggtgcccactggggagtcctagcgggcatagcgtatttctccatggtggggaactgggcgaaggtcctgctagtgct
e9739c    tggtgcccactggggagtcctagcgggcatagcgtatttctccatggtggggaactgggcgaaggtcctgctagtgct
e9739d    tggtgcccactggggagtcctagcgggcatagcgtatttctccatggtggggaactgggcgaaggtcctgctagtgct
e9739e    tggtgcccactggggagtcctagcgggcatagcgtatttctccatggtggggaactgggcgaaggtcctgctagtgct
e9739f    tggtgcccactggggagtcctagcgggcatagcgtatttctccatggtggggaactgggcgaaggtcctgctagtgct
e9739g    tggtgcccactggggagtcctagcgggcatagcgtatttctccatggtggggaactgggcgaaggtcctgctagtgct
e9739h    tggtgcccactggggagtcctagcgggcatagcgtatttctccatggtggggaactgggcgaaggtcctgctagtgct
e9739i    tggtgcccactggggagtcctagcgggcatagcgtatttctccatggtggggaactgggcgaaggtcctgctagtgct
e9739j    tggtgcccactggggagtcctagcgggcatagcgtatttctccatggtggggaactgggcgaaggtcctgctagtgct
e9745a    tggtgcccactggggagtcctagcgggcatagcgtatttctccatggtggggaactgggcgaaggtcctgctagtgct
e9745b    tggtgcccactggggagtcctagcgggcatagcgtatttctccatggtggggaactgggcgaaggtcctgctagtgct
e9745c    tggtgcccactggggagtcctagcgggcatagcgtatttctccatggtggggaactgggcgaaggtcctgctagtgct
e9745d    tggtgcccactggggagtcctagcgggcatagcgtatttctccatggtggggaactgggcgaaggtcctgctagtgct
e9745e    tggtgcccactggggagtcctagcgggcatagcgtatttctccatggtggggaactgggcgaaggtcctgctagtgct
e9745f    tggtgcccactggggagtcctagcgggcatagcgtatttctccatggtggggaactgggcgaaggtcctgctagtgct
e9745g    tggtgcccactggggagtcctagcgggcatagcgtatttctccatggtggggaactgggcgaaggtcctgctagtgct
e9745h    tggtgcccactggggagtcctagcgggcatagcgtatttctccatggtggggaactgggcgaaggtcctgctagtgct
e9745i    tggtgcccactggggagtcctagcgggcatagcgtatttctccatggtggggaactgggcgaaggtcctgctagtgct
e9745j    tggtgcccactggggagtcctagcgggcatagcgtatttctccatggtgggaaactgggcgaaggtcctgctagtgct
e9759a    tggtgcccactggggagtcctagcgggcatagcgtatttctccatggtggggaactgggcgaaggtcctgctagtgct
e9759b    tggtgcccactggggagtcctagcgggcatagcgtatttctccatggtggggaactgggcgaaggtcctgctagtgct
e9759c    tggtgcccactggggagtcctagcgggcatagcgtatttctccatggtggggaactgggcgaaggtcctgctcgtgct
e9759d    tggtgcccactggggagtcctagcgggcatagcgtatttctccatggtggggaactgggcgaaggtcctgctagtgct
e9759e    tggtgcccactggggagtcctagcgggcatagcgtatttctccatggtggggaactgggcgaaggtcctgctagtgct
e9759f    tggtgcccactggggagtcctagcgggcatagcgtatttctccatggtggggaactgggcgaaggtcctgctagtgct
e9759g    tggtgcccactggggagtcctagcgggcatagcgtatttctccatggtggggaactgggcgaaggtcctgctagtgct
e9759h    tggtgcccactggggagtcctagcgggcatagcgtatttctccatggtggggaactgggcgaaggtcctgctagtgct
e9759i    tggtgcccactggggagtcctagcgggcatagcgtatttctccatggtggggaactgggcgaaggtcctgctagtgct
e9759j    tggtgcccactggggagtcctagcgggcatagcgtatttctccatggtggggaactgggcgaaggtcctgctagtgct
e9763a    tggtgcccactggggagtcttagcgggcatagcgtatttctccatggtggggaactgggcgaaggtcctgctagtgct
e9763b    tggtgcccactggggagtcctagcgggcatagcgtacttctccatggtggggaactgggcgaaggtcctgctagtgct
e9763c    tggtgcccactggggagtcctagcgggcatagcgtatttctccatggtggggaactgggcgaaggtcctgctagtgct
e9763d    tggtgcccactggggagtcctagcgggcatagcgtatttctccatggtggggaactgggcgaaggtcctgctagtgct
e9763e    tggtgcccactggggagtcctagcgggcatagcgtatttctccatggtggggaactgggcgaaggtcctgctagtgct
e9763f    tggtgcccactggggagtcctagcgggcatagcgtatttctccatggtggggaactgggcgaaggtcctgctagtgct
e9763g    tggtgcccactggggagtcctagcgggcatagcgtatttctccatggtggggaactgggcgaaggtcctgctagtgct
e9763h    tggtgcccactggggagtcctagcgggcatagcgtatttctccatggtggggaactgggcgaaggtcctgctagtgct
e9763i    tggtgcccactggggagtcctagcgggcatagcgtacttctccatggtggggaactgggcgaaggtcctgctagtgct
e9763j    tggtgcccactggggagtcctagcgggcatagcgtacttctccatggtggggaactgggcgaaggtcctgctagtgct
e9765a    tggtgcccactggggagtcctagcgggcatagcgtatttctccatggtggggaactgggcgaaggtcctgctagtgct
e9765b    tggtgcccactggggagtcctagcgggcatagcgtatttctccatggtggggaactgggcgaaggtcctgctagtgct
e9765c    tggtgcccactggggagtcctagcgggcatagcgtatttctccatggtggggaactgggcgaaggtcctgctagtgct
e9765d    tggtgcccactggggagtcctagcgggcatagcgtatttctccatggtggggaactgggcgaaggtcctgctagtgct
e9765e    tggtgcccactggggagtcctagcgggcatagcgtatttctccatggtggggaactgggcgaaggtcctgctagtgct
e9765f    tggtgcccactggggagtcctagcgggcatagcgtatttctccatggtggggaactgggcgaaggtcctgctagtgct
e9765g    tggtgcccactggggagtcctagcgggcatagcgtatttctccatggtggggaactgggcgaaggtcctgctagtgct
e9765h    tggtgcccactggggagtcctagcgggcatagcgtatttctccatggtggggaactgggcgaaggtcctgctagtgct
e9765i    tggtgcccactggggagtcctagcgggcatagcgtatttctccatggtggggaactgggcgaaggtcctgctagtgct
e9765j    tggtgcccactggggagtcctagcgggcatagcgtatttctccatggtggggaactgggcgaaggtcctgctagtgct
e9775a    tggtgcccactggggagtcctagcgggcatagcgtatttctccatggtggggaactgggcgaaggtcctgctagtgct
e9775b    tggtgcccactggggagtcctagcgggcatagcgtatttctccatggtggggaactgggcgaaggtcctgctagtgct
e9775c    tggtgcccactggggagtcctagcgggcatagcgtatttctccatggtggggaactgggcgaaggtcctgctagtgct
e9775d    tggtgcccactggggagtcctagcgggcatagcgtatttctccatggtggggaactgggcgaaggtcctgctagtgct
e9775e    tggtgcccactggggagtcctagcgggcatagcgtatttctccatggtggggaactgggcgaaggtcctgctagtgct
e9775f    tggtgcccactggggagtcctagcgggcatagcgtatttctccatggtggggaactgggcgaaggtcctgctagtgct
e9775g    tggtgcccactggggagtcctagcgggcatagcgtatttctccatggtggggaactgggcgaaggtcctgctagtgct
e9775h    tggtgcccactggggagtcctagcgggcatagcgtatttctccatggtggggaactgggcgaaggtcctgctagtgct
e9775i    tggtgcccactggggagtcctagcgggcatagcgtatttctccatggtggggaactgggcgaaggtcctgctagtgct
e9775j    tggtgcccactggggagtcctagcgggcatagcgtatttctccatggtggggaactgggcgaaggtcctgctagtgct
e9779a    tggtgcccactggggagtcctagcgggcatagcgtatttctccatggtggggaactgggcgaaggtcctgctagtgct
e9779b    tggtgcccactggggagtcctagcgggcatagcgtatttctccatggtggggaactgggcgaaggtcctgctagtgct
e9779c    tggtgcccactggggagtcctagcgggcatagcgtatttctccatggtggggaactgggcgaaggtcctgctagtgct
e9779d    tggtgcccactggggagtcctagcgggcatagcgtatttctccatggtggggaactgggcgaaggtcctgctagtgct
e9779e    tgttgcccactggggagtcctagcgggcatagcgtatttctccatggtggggaactgggcgaaggtcctgctagtgct
e9779f    tggtgcccactggggagtcctagcggacatagcgtatttctccatggtggggaactgggcgaaggtcctgttagtgct
e9779g    tggtgcccactggggagtcctagcgggcatagcgtatttctccatggtggggaactgggcgaaggtcctgctagtgct
e9779h    tggtgcccactggggagtcctagcgggcatagcgtatttctccatggtggggaactgggcgaaggtcctgctagtgct
e9779i    tggtgcccactggggagtcctagcgggcatagcgtatttctccatggtggggaactgggcgaaggtcctgctagtgct
e9779j    tggtgcccactggggagtcctagcgggcatagcgtatttctccatggtggggaactgggcgaaggtcctgctagtgct
e9779k    tggtgcccactggggagtcctagcgggcatagcgtatttctccatggtggggaactgggcgaaggtcctgctagtgct
e9791a    tggtgcccactggggagtcctagcgggcatagcgtatttctccatggtgggaaattgggcgaaggtcctgatagtgct
e9791b    tggtgcccactggggagtcctagcgggcatagcgtatttctccatggtgggaaattgggcgaaggtcctgatagtgct
e9791c    tggtgcccactggggagtcctagcgggcatagcgtatttctccatggtgggaaattgggcgaaggtcctgatagtgct
e9791d    tggtgcccactggggagtcctagcgggcatagcgtatttctccatggtgggaaattgggcgaaggtcctgatagtgct
e9791e    tggtgcccactggggagtcctagcgggcatagcgtatttctccatggtgggaaattgggcgaaggtcctgatagtgct
e9791f    tggtgcccactggggagtcctagcgggcatagcgtatttctccatggtgggaaattgggcgaaggtcctgatagtgct
e9791g    tggtgcccactggggagtcctagcgggcatagcgtatttctccatggtgggaaattgggcgaaggtcctgatagtgct
e9791h    tggtgcccactggggagtcctagcgggcatagcgtatttctccatggtgggaaattgggcgaaggtcctgatagtgct
e9791i    tggtgcccactggggagtcctagcgggcatagcgtatttctccatggtgggaaattgggcgaaggtcctgatagtgct
e9791j    tggtgcccactggggagtcctagcgggcatagcgtatttctccatggtgggaaattgggcgaaggtcctgatagtgct
e9794a    tggtgcccactggggagtcctagcgggcatagcgtatttcgccatggcggggaactgggcgaaggtcctgctagtgtt
e9794b    tggtgcccactggggagtcctagcaggcatagcgtatttctccatggtggggaactgggcgaaggtcctgctagtgtt
e9794c    tggtgcccactggggagtcctagcgggcatagcgtatttcgccatggcggggaactgggcgaaggtcctgctagtgtt
e9794d    tggtgcccactggggagtcctagcgggcatagcgtatttcgccatggcggggaactgggcgaaggtcctgctagtgtt
e9794e    tggtgcccactggggagtcctagcgggcatagcgtatttcgccatggcggggaactgggcgaaggtcctgctagtgtt
e9794f    tggtgcccactggggagtcctggcgggcatagcgtatttctccatggtggggaactgggcgaaggtcctgctagtgtt
e9794g    tggtgcccactggggagtcctagcgggcatagcgtatttctccatggtggggaactgggcgaaggtcctgctagtgtt
e9794h    tggtgcccactggggagtcctagcgggcatagcgtatttcgccatggcggggaactgggcgaaggtcctgctagtgtt
e9794i    tggtgcccactggggagtcctagcgggcatagcgtatttctccatggcggggaactgggcgaaggtcctgctagtgct
e9794j    tggtgcccactggggagtcctagcgggcatagcgtatttcgccatggcggggaactgggcgaaggtcctgctagtgtt
e9795a    tggtgcccactggggagtcctggcgggcatagcgtatttctccttggcggggagctgggcgaaggtcctgctagtgct
e9795b    tggtgcccactggggagtcctggcgggcatagcgtatttctccttggcggggagctgggcgaaggtcctgctagtact
e9795c    tggtgcccactggggagtcctggcgggcatagcgtatttctccttggcggggagctgggcgaaggtcctgctagtgct
e9795e    tggtgcccactggggagtcctggcgggcatagcgtatttctccttggcggggagctgggcgaaggtcctgctagtgct
e9795f    tggtgcccactggggagtcctggcgggcatagcgtatttctccttggcggggagctgggcgaaggtcctgctagtgct
e9795g    tggtgcccactggggagtcctggcgggcatagcgtatttctccttggcggggagctgggcgaaggtcctgctagtgct
e9795h    tggtgcccactggggagtcctggcgggcatagcgtatttctccttggcggggagctgggcgaaggtcctgctagtgct
e9795i    tggtgcccactggggagtcctggcgggcatagcgtatttctccttggcggggagctgggcgaaggtcctgctagtgct
e9795j    tggtgcccactggggagtcctggcgggcatagcgtatttctccttggcggggagctgggcgaaggtcctgctagtgct
e9797a    tggtgcccactggggagtcctagcgggcatagcgtatttctccatggtggggaactgggcgaaggtcctgctagtgct
e9797b    tggtgcccactggggagtcctagcgggcatagcgtatttctccatggtggggaactgggcgaaggtcctgctagtgct
e9797c    tggtgcccactggggagtcctagcgggcatagcgtatttctccatggtggggaactgggcgaaggtcctgctagtgct
e9797d    tggtgcccactggggagtcctagcgggcatagcgtatttctccatggtggggaactgggcgaaggtcctgctagtgct
e9797e    tggtgcccactggggagtcctagcggacatagcgtatttctccatggtggggaactgggcgaaggtcctgctagtgct
e9797f    tggtgcccactggggagtcctagcgggcatagcgtatttctccatggtggggaactgggcgaaggtcctgctagtgct
e9797g    tggtgcccactggggagtcctagcgggcatagcgtatttctccatggtggggaactgggcgaaggtcctgctagtgct
e9797h    tggtgcccactggggagtcctagcgggcatagcgtatttctccatggtggggaactgggcgaaggtcctgctagtgct
e9797i    tggtgcccactggggagtcctagcgggcatagcgtatttctccatggtggggaactgggcgaaggtcctgctagtgct
e9797j    tggtgcccactggggagtcctagcgggcatagcgtatttctccatggtggggaactgggcgaaggtcctgctagtgct
e9799a    tggtgcccactggggagtcctagcgggcatagcgtatttctccatggtggggaactgggcgaaggtcctgctagtgct
e9799b    tggtggccactggggagtcctagcgggcatagcgtatttctccatggtggggaactgggcgaaggtcctgctagtgct
e9799c    tggtgcccactggggagtcctagcgggcatagcgtatttctccatggtggggaactgggcgaaggtcctgctagtgct
e9799d    tggtgccaactggggagtcctagcgggcatagcgtatttctccatggtggggaactgggcgaaggtcctgctagtgct
e9799e    tggtgcccactggggagtcctagcgggcatagcgtatttctccatggtggggaactgggcgaaggtcctgctagtgct
e9799f    tggtgcccactggggagtcctagcgggcatagcgtatttctccatggtggggaactgggcgaaggtcctgctagtgct
e9799g    tggtgcccactggggagtcctagcgggcatagcgtatttctccatggtggggaactgggcgaaggtcctgctagtgct
e9799h    tggtgcccactggggagtcctagcgggcatagcgtatttctccatggtggggaactgggcgaaggtcctgctagtgct
e9799i    tggtgcccactggggagtcctagcgggcatagcgtatttctccatggtggggaactgggcgaaggtcctgctagtgct
e9799j    tggtgcccactggggagtcctagcgggcatagcgtatttctccatggtggggaactgggcgaaggtcctgctagtgct
e9799k    tggtgcccactggggagtcctagcgggcatagcgtatttctccatggtggggaactgggcgaaggtcctgctagtgct
e9799l    tggtgcccactggggagtcctagcgggcatagcgtatttctccatggtggggaactgggcgaaggtcctgctagtgct
e9799m    tggtgcccactggggagtcctagcgggcatagcgtatttctccatggtggggaactgggcgaaggtcctgctagtgct
e9799n    tggtgcccactggggagtcctagcgggcatagcgtatttctccatggtggggaactgggcgaaggtcctgctagtgct
e9799o    tggtgcccactggggagtcctagcgggcatagcgtatttctccatggtggggaactgggcgaaggtcctgctagtgct
e9799p    tggtgcccactggggagtcctagcgggcatagcgtatttctccatggtggggaactgggcgaaggtcctgctagtgct
e9800186a tggtgcccactggggagtcctagcgggcatagcgtatttctccatggcggggaactgggcgaaggtcctactagtgct
e9800186b tggtgcccactggggagtcctagcgggcatagcgtatttctccatggcggggaactgggcgaaggtcctactagtgct
e9800186c tggtgcccactggggagtcctagcgggcatagcgtatttctccatggcggggaactgggcgaaggtcctactagtgct
e9800186d tggtgcccactggggagtcctagcgggcatagcgtatttctccatggcggggaactgggcgaaggtcctactagtgct
e9800186e tggtgcccactggggagtcctagcgggcatagcgtatttctccatggcggggaactgggcgaaggtcctactagtgct
e9800186f tggtgcccactggggagtcctagcgggcatagcgtatttctccatggcggggaactgggcgaaggtcctactagtgct
e9800186g tggtgcccactggggagtcctagcgggcatagcgtatttctccatggcggggaactgggcgaaggtcctactagtgct
e9800186h tggtgcccactggggagtcctagcgggcatagcgtatttctccatggcggggaactgggcgaaggtcctactagtgct
e9800186i tggtgcccactggggagtcctagcgggcatagcgtatttctccatggcggggaactgggcgaaggtcctactagtgct
e9800186j tggtgcccactggggagtcctagcgggcatagcgtatttctccatggcggggaactgggcgaaggtcctactagtgct
e9800544a tggtgcccactggggagtcctagcgggcatagcgtatttctccatggtggggaactgggcgaaggtcctgttagtgct
e9800544b tggtgcccactggggtgtcctagcgggcatagcgtatttctccatggtggggaactgggcgaaggtcctgttagtgct
e9800544c tggtgcccactggggagtcctagcgggcatagcgtatttctccatggtggggaactgggcgaaggtcctgttagtgct
e9800544d tggtgcccactggggagtcctagcgggcatagcgtatttctccatggtggggaactgggcgaaggtcctgttagtgct
e9800544e tggtgcccactggggagtcctagcgggcatagcgtatttctccatggtggggaactgggcgaaggtcctgttagtgct
e9800544f tggtgcccactggggagtcctagcgggcatagcgtatttctccatggtggggaactgggcgaaggtcctgttagtgct
e9800544g tggtgcccactggggagtcctagcgggcatagcgtatttctccatggtggggaactgggcgaaggtcctgttagtgct
e9800544h tggtgcccactggggagtcctagcgggcatagcgtatttctccatggtggggaactgggcgaaggtcctgttagtgct
e9800544i tggtgcccactggggagtcctagcgggcatagcgtatttctccatggtggggaactgggcgaaggtcctgttagtgct
e9800544j tggtgcccactggggagtcctagcgggcatagcgtatttctccatggtggggaactgggcgaaggtcctgttagtgct
e9803a    tggtgcccactggggagtcctagcgggcatagcgtatttctccctggcggggaactgggcgaaggtcctgctggtgct
e9803b    tggtgcccactggggagtcctagcgggcatagcgtatttctccctggcggggaactgggcgaaggtcctgctggtgct
e9803c    tggtgcccactggggagtcctggcgggcatagcgtatttctccctggcggggaactgggcgaaggtcctgctggtgct
e9803d    tggtgcccactggggagtcctagcgggcatagcgtatttctccctggcggggaactgggcgaaggtcctgctggtgct
e9803e    tggtgcccactggggagtcctagcgggcatagcgtatttttccctggcggggaactgggcgaaggtcctgctggtgct
e9803f    tggtgcccactggggagtcctagcgggcatagcgtatttctccctggcggggaactgggcgaaggtcctgctggtgct
e9803g    tggtgcccactggggagtcctagcgggcatagcgtatttctccctggcggggaactgggcgaaggtcctgctggtgct
e9803h    tggtgcccactggggagtcctagcgggcatagcgtatttctccctggcggggaactgggcgaaggtcctgctggtgct
e9803i    tggtgcccactggggagtcctagcgggcatagcgtatttctccctggcggggaactgggcgaaggtcctgctggtgct
e9803j    tggtgcccactggggagtcctagcgggcatagcgtatttctccctggcggggaactgggcgaaggtcctgctggtgct
e9807174a tggtgcccactggggagtcctagcgggcgtagcgtatttctccatggcggggaactgggcgaaagtcctgctagtgct
e9807174b tggtgcccactggggagtcctagcgggcgtagcgtatttctccatggcggggaactgggcgaaagtcctgctagtgct
e9807174c tggtgcccactggggagtcctagcgggcgtagcgtatttctccatggcggggaactgggcgaaagtcctgctagtgct
e9807174d tggtgcccactggggagtcctagcgggcgtagcgtatttctccatggcggggaactgggcgaaagtcctgctagtgct
e9807174e tggtgcccactggggagtcctagcgggcgtagcgtatttctccatggcggggaactgggcgaaagtcctgctagtgct
e9807174f tggtgcccactggggagtcctagcgggcgtagcgtatttctccatggcggggaactgggcgaaagtcctgctagtgct
e9807174g tggtgcccactggggagtcctagcgggcgtagcgtatttctccatggcggggaactgggcgaaagtcctgctagtgct
e9807174h tggtgcccactggggagtcctagcgggcgtagcgtatttctccatggcggggaactgggcgaaagtcctgctagtgct
e9807174i tggtgcccactggggagtcctagcgggcgtagcgtatttctccatggcggggaactgggcgaaagtcctgctagtgct
e9807174j tggtgcccactggggagtcctagcgggcgtagcgtatttctccatggcggggaactgggcgaaagtcctgctagtgct
e9807a    tggtgcccactggggagtcctagcgggcatagcgtatttctccatggtggggaactgggcgaaggtcctgctagtgct
e9807b    tggtgcccactggggagtcctagcgggcatagcgtatttctccatggtggggaactgggcgaaggtcctgctagtgct
e9807c    tggtgcccactggggagtcctagcgggcatagcgtatttctccatggtggggaactgggcgaaggtcctgctagtgct
e9807d    tggtgcccactggggagtcctagcgggcatagcgtatttctccatggtggggaactgggcgaaggtcctgctagtgct
e9807e    tggtgcccactggggagtcctagcgggcatagcgtatttctccatggtggggaactgggcgaaggtcctgctagtgct
e9807f    tggtgcccactggggagtcctagcgggcatagcgtatttctccatggtggggaactgggcgaaggtcctgctagtgct
e9807g    tggtgcccactggggagtcctagcgggcatagcgtatttctccatggtggggaactgggcgaaggtcctgctagtgct
e9807h    tggtgcccactggggagtcctagcgggcatagcgtatttctccatggtggggaactgggcgaaggtcctgctagtgct
e9807i    tggtgcccactggggagtcctagcgggcatagcgtatttctccatggtggggaactgggcgaaggtcctgctagtgct
e9807j    tggtgcccactggggagtcctagcgggcatagcgtatttctccatggtggggaactgggcgaaggtcctgctagtgct
e9718097k tggtgcccactggggagtcctagcgggcatagcgtatttctccatggtggggaactgggcgaaggtcctgctagtgct
e9718097l tggtgcccactggggagtcctagcgggcatagcgtatttctccatggtggggaactgggcgaaggtcctgctagtgct
e9718097m tggtgcccactggggggtcctagcgggcatagcgtatttctccatggtggggaactgggcgaaggtcctgctagtgct
e9718097n tggtgcccactggggagtcctagcgggcatagcgtatttctccatggtggggaactgggcgaaggtcctgctagtgct
e9718097o tggtgcccactggggagtcctagcgggcatagcgtatttctccatggtggggaactgggcgaaggtcctgctagtgct
e9718097p tggtgcccactggggagtcctagcgggcatagcgtatttctccatggtggggaactgggcgaaggtcctgctagtgct
e9718097q tggtgcccactggggagtcctagcgggcatagcgtatttctccatggtggggaactgggcgaaggtcctgctagtgct
e9718097r tggtgcccactggggagtcctagcgggcatagcgtatttctccatggtggggaactgggcgaaggtcctgctagtgct
e9718097s tggtgcccactggggagtcctagcgggcatagcgtatttctccatggtggggaactgggcgaaggtcctgctagtgct
e9718097t tggtgcccactggggagtcctagcgggcatagcgtatttctccatggtggggaactgggcgaaggtcctgctggtgct
e9810007a tggtgcccactggggagtcctagcgggcatagcgtatttttccatggtggggaactgggcgaaggtcctgctagtgtt
e9810007b tggtgcccactggggagtcctagcgggcatagcgtatttttccatggtggggaactgggcgaaggtcctgctagtgtt
e9810007c tggtgcccactggggagtcctagcgggcatagcgtatttctccatggtggggaactgggcgaaggtcctgctagtgtt
e9810007d tggtgcccactggggagtcctagcgggcatagcgtatttttccatggtggggaactgggcgaaggtcctgctagtgtt
e9810007e tggtgcccactggggagtcctagcgggcatagcgtatttctccatggtggggaactgggcgaaggtcctgctagtgtt
e9810007f tggtgcccactggggagtcctagcgggcatagcgtatttctccatggtggggaactgggcgaaggtcctgctagtgtt
e9810007g tggtgcccactggggagtcctagcgggcatagcgtatttctccatggtggggaactgggcgaaggtcctgctagtgtt
e9810007h tggtgcccactggggagtcctagcgggcatagcgtatttctccatggtggggaactgggcgaaggtcctgctagtgtt
e9810007i tggtgcccactggggagtcctagcgggcatagcgtatttctccatggtgggaaactgggcgaaggtcctgctagtgtt
e9810007j tggtgcccactggggagtcctagcgggcatagcgtatttctccatggtggggaactgggcgaaggtcctgctagtgtt
e9810407a tggtgcccactggggagtcctagcgggcatagcgtatttctccatggtggggaactgggcgaaggtcctgctagtgct
e9810407b tggtgcccactggggagtcctagcgggcatagcgtatttctccatggtggggaactgggcgaaggtcctgctagtgct
e9810407c tggtgcccactggggagtcctagcgggcatagcgtatttctccatggtggggaactgggcgaaggtcctgctagtgct
e9810407d tggtgcccactggggagtcctagcgggcatagcgtatttctccatggtggggaactgggcgaaggtcctgctagtgct
e9810407e tggtgcccactggggagtcctagcgggcatagcgtatttctccatggtggggaactgggcgaaggtcctgctagtgct
e9810407f tggtgcccactggggagtcctagcgggcatagcgtatttctccatggtggggaactgggcgaaggtcctgctagtgct
e9810407g tggtgcccactggggagtcctagcgggcatagcgtatttctccatggtggggaactgggcgaaggtcctgctagtgct
e9810407h tggtgcccactggggagtcctagcgggcatagcgtatttctccatggtggggaactgggcgaaggtcctgctagtgct
e9810407i tggtgcccactggggagtcctagcgggcatagcgtatttctccatggtggggaactgggcgaaggtcctgctagtgct
e9810407j tggtgcccactggggagtcctagcgggcatagcgtatttctccatggtggggaactgggcgaaggtcctgctagtgct
e9810411a tggtgctcactggggagtcctggcgggcatagcgtatttctccatggtggggaactgggcgaaggtcctggtagtgct
e9810411b tggtgctcactggggagtcctggcgggcatagcgtatttctccatggtggggaactgggcgaaggtcctggtagtgct
e9810411c tggtgctcactggggagtcctggcgggcatagcgtatttctccatggtggggaactgggcgaaggtcctggtagtgct
e9810411d tggtgctcactggggagtcctggcgggcgtagcgtatttctccatggtggggaactgggcgaaggtcctggtagtgct
e9810411e tggtgctcactggggagtcctggcgggcatagcgtatttctccatggtggggaactgggcgaaggtcctggtagtgct
e9810411f tggtgctcactggggagtcctggcgggcatagcgtatttctccatggtggggaactgggcgaaggtcctggtagtgct
e9810411g tggtgctcactggggagtcctggcgggcatagcgtatttctccatggtggggaactgggcgaaggtcctggtagtgct
e9810411h tggtgctcactggggagtcctggcgggcatagcgtatttctccatggtggggaactgggcgaaggtcctggtagtgct
e9810411i tggtgctcactggggagtcctggcgggcatagcgtatttctccatggtggggaactgggcgaaggtcctggtagtgct
e9810411j tggtgctcactggggagtcctggcgggcatagcgtatttctccatggtggggaactgggcgaaggtcctggtagtgct
e9712316k tggtgctcactggggagtcctagcgggcatagcgtatttctccatggtggggaactgggcgaaggtcctgctggtgct
e9712316l tggtgctcactggggagtcctagcgggcatagcgtatttctccatggtggggaactgggcgaaggtcctgctggtgct
e9712316m tggtgctcactggggagtcctagcgggcatagcgtatttctccatggtggggaactgggcgaaggtcctgctggtgct
e9712316n tggtgctcactggggagtcctagcgggcatagcgtatttctccatggtggggaactgggcgaaggtcctgctggtgct
e9712316o tggtgctcactggggagtcctagcgggcatagcgtatttctccatggtggggaactgggcgaaggtcctgctggtgct
e9712316p tggtgctcactggggagtcctagcgggcatagcgtatttctccatggtggggaactgggcgaaggtcctgctggtgct
e9712316q tggtgctcactggggagtcctagcgggcatagcgtatttctccatggtggggaactgggcgaaggtcctgctggtgct
e9712316r tggtgctcactggggagtcctagcgggcatagcgtatttctccatggtggggaactgggcgaaggtcctgctggtgct
e9712316s tggtgctcactggggagtcctagcgggcatagcgtatttctccatggtggggaactgggcgaaggtcctgctggtgct
e9712316t tggtgctcactggggagtcctagcgggcatagcgtatttctccatggtggggaactgggcgaaggtcctgctggtgct
e9811a    tggtgcccactggggagtcctagcgggcatagcgtacttctccatggtggggaactgggcgaaggtcctgctagtgct
e9811b    tggtgcccactggggagtcctagcgggcatagcgtacttctccatggtggggaactgggcgaaggtcctgctagtgct
e9811c    tggtgcccactggggagtcctagcgggcatagcgtacttctccatggtggggaactgggcgaaagtcctgctagtgct
e9811d    tggtgcccactggggagtcctagcgggcatagcgtacttctccatggtggggaactgggcgaaggtcctgctagtgct
e9811e    tggtgcccactggggagtcctagcgggcatagcgtacttctccatggcggggaactgggcgaaagtcctgctagtgct
e9811f    tggtgcccactggggagtcctagcgggcatagcgtacttctccatggtggggaactgggcgaaggtcctgctagtgct
e9811g    tggtgcccactggggagtcctagcgggcatagcgtacttctccatggtggggaactgggcaaaagttctgctagtgct
e9811h    tggtgctcactggggagtcctagcgggcatagcgtacttctccatggtggggaactgggcgaaagtcctgctagtgct
e9811i    tggtgcccactggggagtcctagcgggcatagcgtacttctccatggtggggaactgggcgaaagtcctgctagtgct
e9811j    tggtgcccactggggagtcctagcgggcatagcgtacttctccatggtggggaactgggcgaaagtcctgctagtgct
e9812214a tggtgcccactggggagtcctggcgggcatagcgtattactccatggtggggaactgggcgaaggtcttgctagtgtt
e9812214b tggtgcccactggggagtcctggcgggcatagcgtattactccatggtggggaactgggcgaaggtcttgctagtgtt
e9812214c tggtgcccactggggagtcctggcgggcatagcgtattactccatggtggggaactgggcgaaggtcttgctagtgtt
e9812214d tggtgcccactggggagtcctggcgggcatagcgtattactccatggtggggaactgggcgaaggtcttgctagtgtt
e9812214e tggtgcccactggggagtcctggcgggcatagcgtattactccatggtggggaactgggcgaaggtcttgctagtgtt
e9812214f tggtgcccactggggagtcctggcgggcatagcgtattactccatggtggggaactgggcgaaggtcttgctagtgtt
e9812214g tggtgcccactggggagtcctggcgggcatagcgtattactccatggtggggaactgggcgaaggtcttgctagtgtt
e9812214h tggtgcccactggggagtcctggcgggcatagcgtattactctatggtggggaactgggcgaaggtcttgctagtgtt
e9812214i tggtgcccactggggagtcctggcgggcatagcgtattactccatggtggggaactgggcgaaggtcttgctagtgtt
e9812214j tggtgcccactggggagtcctggcgggcatagcgtattactccatggtggggaactgggcgaaggtcttgctagtgtt
e9812551a tggtgcccactggggagtcctagcgggcatagcgtatttctccatggtggggaactgggcgaaggtcatgctagtgct
e9812551b tggtgcccactggggagtcctagcgggcatagcgtatttctccatggtggggaactgggcgaaggtcttgctagtgct
e9812551c tggtgcccactggggagtcctagcgggcatagcgtatttctccatggtggggaactgggcgaaggtcttgctagtgct
e9812551d tggtgcccactggggagtcctagcgggcatagcgtatttctccatggtggggaactgggcgaaggtcatgctagtgct
e9812551e tggtgcccactggggagtcctagcgggcatagcgtatttctccatggtggggaactgggcgaaggtcttgctagtgct
e9812551f tggtgcccactggggagtcctagcgggcatagcgtatttctccatggtggggaactgggcgaaggtcttgctagtgct
e9812551g tggtgcccactggggagtcctagcgggcatagcgtatttctccatggtggggaactgggcgaaggtcttgctagtgct
e9812551h tggtgcccactggggagtcctagcgggcatagcgtatttctccatggtggggaactgggcgaaggtcttgctagtgct
e9812551i tggtgcccactggggagtcctagcgggcatagcgtatttctccatggtggggaactgggcgaaggtcttgctagtgct
e9812551j tggtgcccactggggagtcctagcgggcatagcgtatttctccatggtggggaactgggcgaaggtcctgctagtgct
e9812609a tggtgcccactggggagtcctagcgggcatagcgtatttctccatggtggggaactgggcgaaggtcctgctagtgct
e9812609b tggtgcccactggggagtcctagcgggcatagcgtatttctccctggtggggaactgggcgaaggtcctgctagtgct
e9812609c tggtgcccactggggagtcctagcgggcatagcgtatttctccatggtggggaactgggcgaaggtcctgctagtgct
e9812609d cggtgcccactggggagtcctagcgggcatagcgtatttctccatggtggggaactgggcgaaggtcctgctagtgct
e9812609e tggtgcccactggggagtcctagcgggcatagcgtatttctccatggtggggaactgggcgaaggtcctgctagtgct
e9812609f tggtgcccactggggagtcctagcgggcatagcgtatttctccatggtggggaactgggcgaaggtcctgctagtgct
e9812609g tggtgcccactggggagtcctagcgggcatagcgtatttctccatggtggggaactgggcgaaggtcctgctagtgct
e9812609h tggtgcccactggggagtcctagcgggcatagcgtatttctccctggtggggaactgggcgaaggtcctgctagtgct
e9812609i tggtgcccactggggagtcctagcgggcatagcgtatttctccatggtggggaactgggcgaaggtcctgctagtgct
e9812609j tggtgcccactggggagtcctagcgggcatagcgtatttctccctggtggggaactgggcgaaggtcctgctagtgct
e9812695a tggtgcccactggggagtcctagcgggcatagcgtatttctccatggcggggaactgggcgaaggtcctgctagtgct
e9812695b tggtgcccactggggagtcctagcgggcatagcgtatttctccatggcggggaactgggcgaaggtcctgctagtgct
e9812695c tggtgcccactggggagtcctagcgggcatagcgtatttctccatggcggggaactgggcgaaggtcctgctagtgct
e9812695d tggtgcccactggggagtcctagcgggcatagcgtatttctccatggcggggaactgggcgaaggtcctgctagtgct
e9812695e tggtgcccactggggagtcctagcgggcatagcgtatttctccatggcggggaactgggcgaaggtcctgctagtgct
e9812695f tggtgcccactggggagtcctagcgggcatagcgtatttctccatggcggggaactgggcgaaggtcctgctagtgct
e9812695g tggtgcccactggggagtcctagcgggcatagcgtatttctccatggcggggaactgggcgaaggtcctgctagtgct
e9812695h tggtgcccactggggagtcctagcgggcatagcgtatttctccatggcggggaactgggcgaaggtcctgctagtgct
e9812695i tggtgcccattggggagtcctagcgggcatagcgtatttctccatggcggggaactgggcgaaggtcctgctagtgct
e9812695j tggtgcccactggggagtcctagcgggcatagcgtatttctccatggcggggaactgggcgaaggtcctgctagtgct
e9812848a tggtgcccactggggagtcctagcgggcatagcgtatttttccatggcggggaactgggcgaaggtcctactagtgct
e9812848b tggtgcccactggggagtcctagcgggcatagcgtatttttccatggcggggaactgggcgaaggtcctactagtgct
e9812848c tggtgcccactggggagtcctagcgggcatagcgtatttttccatggcggggaactgggcgaaggtcctactagtgct
e9812848d tggtgcccactggggagtcctagcgggcatagcgtatttttccatggcggggaactgggcgaaggtcctactagtgct
e9812848e tggtgcccactggggagtcctagcgggcatagcgtatttttccatggcggggaactgggcgaaggtcctactagtgct
e9812848f tggtgcccactggggagtcctagcgggcatagcgtatttttccatggcggggaactgggcgaaggtcctactagtgct
e9812848g tggtgcccactggggagtcctagcgggcatagcgtatttttccatggcggggaactgggcgaaggtcctactagtgct
e9812848h tggtgcccactggggagtcctagcgggcatagcgtatttttccatggcggggaactgggcgaaggtcctactagtgct
e9812848i tggtgcccactggggagtcctagcgggcatagcgtatttttccatggcggggaactgggggaaggtcctactagtgct
e9812848j tggtgcccactggggagtcctagcgggcatagcgtatttttccatggcggggaactgggcgaaggtcctactagtgct
e9812967a tggtgctcactggggagtcctagcgggcatagcgtacttctccatggcggggaactgggcgaaggtcctgctagtgct
e9812967b tggtgctcactggggagtcctagcgggcatagcgtacttctccatggcggggaactgggcgaaggtcctgctagtgct
e9812967c tggtgctcactggggagtcctagcgggcatagcgtacttctccatggcggggaactgggcgaaggtcctgctagtgct
e9812967d tggtgctcactggggagtcctagcgggcatagcgtacttctccatggcggggaactgggcgaaggtcctgctagtgct
e9812967e tggtgctcactggggagtcctagcgggcatagcgtacttctccatggcggggaactgggcgaaggtcctgctagtgct
e9812967f tggtgctcactggggagtcctagcgggcatagcgtacttctccatggcggggaactgggcgaaggtcctgctagtgct
e9812967g tggtgctcactggggagtcctagcgggcatagcgtacttctccatggcggggaactgggcgaaggtcctgctagtgct
e9812967h tggtgctcactggggagtcctagcgggcatagcgtacttctccatggcggggaactgggcgaaggtcctgctagtgct
e9812967i tggtgctcactggggagtcctagcgggcatagcatacttctccatggcggggaactgggcgaaggtcctgctagtgct
e9812967j tggtgctcactggggagtcctagcgggcatagcgtatttctccatggcggggaactgggcgaaggtcctgctagtgct
e9813a    tggcgcccactggggagtcctagcgggcatagcgtatttctccatggtggggaactgggcgaaggtcctgctagtgct
e9813b    tggtgcccactggggagtcctagcgggcatagcgtatttctccatggtggggaactgggcgaaggtcctgctagtgct
e9813c    tggtgcccactggggagtcctagcgggcatagcgtatttctccatggtggggaactgggcgaaggtcctgctagtgct
e9813d    tggtgcccactggggagtcctagcgggcatagcgtatttctccatggtggggaactgggcgaaggtcctgctagtgct
e9813e    tggtgcccactggggagtcctagcgggcatagcgtatttctccatggtggggaactgggcgaaggtcctgctagtgct
e9813f    tggtgcccactggggagtcctagcgggcatagcgtatttctccatggtggggaactgggcgaaggtcctgctagtgct
e9813g    tggtgcccactggggagtcctagcgggcatagcgtatttctccatggtggggaactgggcgaaggtcctgctagtgct
e9813h    tggtgcccactggggagtcctagcgggcatagcgtatttctccatggtggggaactgggcgaaggtcctgctagtgct
e9813i    tggtgcccactggggagtcctagcgggcatagcgtatttctccatggtggggaactgggcgaaggttctgctagtgct
e9813j    tggtgcccactggggagtcctagcgggcatagcgtatttctccatggtggggaactgggcgaaggtcctgctagtgct
e9814154a tggtgcccactggggagtcctagcgggcatagcgtatttctccatggtggggaactgggcgaaggtcctgctagtgct
e9814154b tggtgcccactggggagtcctagcgggcatagcgtatttctccatggtggggaactgggcgaaggtcctgctagtgct
e9814154c tggtgcccactggggagtcctagcgggcatagcgtatttctccatggtggggaactgggcgaaggtcctgctagtgct
e9814154d tggtgcccactggggagtcctagcgggcatagcgtatttctccatggtggggaactgggcgaaggtcctgctagtgct
e9814154e tggtgcccactggggagtcctagcgggcatagcgtatttctccatggtggggaactgggcgaaggtcctgctagtgct
e9814154f tggtgcccactggggagtcctagcgggcgtagcgtatttctccatggcggggaactgggcgaaggttctgctagtgct
e9814154g tggtgcccactggggagtcctagcgggcatagcgtatttctccatggtggggaactgggcgaaggtcctgctagtgct
e9814154h tggtgcccactggggagtcctagcgggcatagcgtatttctccatggtggggaactgggcgaaggtcctgctagtgct
e9814154i tggtgcccactggggagtcctagcgggcatagcgtatttctccatggtggggaactgggcgaaggtcctgctagtgct
e9814154j tggtgcccactggggagtcctagcgggcatagcgtatttctccatggtggggaactgggcgaaggtcctgctagtgct
e9814293a tggtgctcactggggagtcctagcgggcatagcgtatttctccatggtggggaactgggcgaaggtcctgctagtgct
e9814293b tggtgcccactggggagtcctagcgggcatagcgtatttctccatggtggggaactgggcgaaggtcctgctagtgct
e9814293c tggtgcccactggggagtcctagcgggcatagcgtatttctccatggtggggaactgggcgaaggtcctgctagtgct
e9814293d tggtgcccactggggagtcctagcgggcatagcgtatttctccatggcggggaactgggcgaaggtcctgctagtgct
e9814293e tggtgcccactggggagtcctagcgggcatagcgtatttctccatggtggggaactgggcgaaggtcctgctagtgct
e9814293f tggtgcccactggggagtcctagcgggcgtagcgtatttctccatggtggggaactgggcgaaggtcctgctagtgct
e9814293g tggtgcccactggggagtcctagcgggcatagcgtatttctccatggtggggaactgggcgaaggtcctgctagtgct
e9814293h tggtgcccactggggagtcctagcgggcatagcgtatttctccatggtggggaactgggcgaaggtcctgctagtgct
e9814293i tggtgcccactggggagtcctagcgggcgtagcgtatttctccatggtggggaactgggcgaaggtcctgctagtgct
e9814293j tggtgcccactggggagtcctagcgggcgtagcgtatttctccatggtggggaactgggcgaaggtcctgctagtgct
e9814662a tggtgcccactggggagtcctagcgggcatagcgtatttctccatggcggggaactgggcgaaggtcctgctagtgct
e9814662b tggtgcccactggggagtcctagcgggcatagcgtatttctccatggcggggaactgggcgaaggtcctgctagtgct
e9814662c tggtgcccactggggagtcctagcgggcatcgcgtatttctccatggcggggaactgggcgaaggtcctgctagtgct
e9814662d tggtgcccactggggagtcctagcgggcatagcgtatttctccatggcggggaactgggcgaaggtcctgctagtgct
e9814662e tggtgcccactggggagtcctagcgggcatcgcgtatttctccatggcggggaactgggcgaaggtcctgctagtgct
e9814662f tggtgcccactggggagtcctagcgggcatagcgtatttctccatggcggggaactgggcgaaggtcctgctagtgct
e9814662g tggtgcccactggggagtcctagcgggcatagcgtatttctccatggcggggaactgggcgaaggtcctgctagtgct
e9814662h tggtgcccactggggagtcctagcgggcatagcgtatttctccatggcggggaactgggcgaaggtcctgctagtgct
e9814662i tggtgcccactggggagtcctagcgggcatagcgtatttctccatggcggggaactgggcgaaggtcctgctagtgct
e9814662j tggtgcccactggggagtcctagcgggcatagcgtatttctccatggcggggaactgggcgaaggtcctgctagtgct
e9814662k tggtgcccactggggagtcctagcgggcatagcgtatttctccatggcggggaactgggcgaaggtcctgctagtgct
e9814982a tggtgctcactggggagtcctagcgggcatagcgtatttctccatggtggggaactgggccaaggtcctggtagtgtt
e9814982b tggtgctcactggggagtcctagcgggcatagcgtatttctccatggtggggaactgggccaaggtcctggtagtgtt
e9814982c tggtgctcactggggagtcctagcgggcatagcgtatttctccatggtggggaactgggccaaggtcctggtagtgtt
e9814982d tggtgctcactggggagtcctagcgggcatagcgtatttctccatggtggggaactgggccaaggtcctggtagtgtt
e9814982e tggtgctcactggggagtcctagcgggcatagcgtatttctccatggtggggaactgggccaaggtcctggtagtgtt
e9814982f tggtgctcactggggagtcctagcgggcatagcgtatttctccatggtggggaactgggccaaggtcctggtagtgtt
e9814982g tggtgctcactggggagtcctagcgggcatagcgtatttctccatggtggggaactgggccaaggtcctggtagtgtt
e9814982h tggtgctcactggggagtcctagcgggcatagcgtatttctccatggtggggaactgggccaaggtcctggtagtgtt
e9814982i tggtgctcactggggagtcctagcgggcatagcgtatttctccatggtggggaactgggccaaggtcctggtagtgtt
e9814982j tggtgctcactggggagtcctagcgggcatagcgtatttctccatggtggggaactgggccaaggtcctggtagtgtt
e9718097u tggtgcccactggggagtcctagcgggcatagcgtatttctccatggtggggaactgggcgaaggtcctgctagtgct
e9718097v tggtgcccactggggagtcctagcgggcatagcgtatttctccatggtggggaactgggcgaaggtcctgctagtgct
e9718097w tggtgcccactggggagtcctagcgggcatagcgtatttctccatggtggggaactgggcgaaggtcctgctagtgct
e9718097x tggtgcccactggggagtcctagcgggcatagcgtatttctccatggtggggaactgggcgaaggtcctgctagtgct
e9718097y tggtgcccactggggagtcctagcgggcatagcgtatttctccatggtggggaactgggcgaaggtcctgctagtgct
e9718097z tggtgcccactggggagtcctagcgggcatagcgtatttctccatggtggggaactgggcgaaggtcctgctagtgct
e9718097aa tggtgcccactggggagtcctagcgggcatagcgtatttctccatggtggggaactgggcgaaggtcctgctagtgct
e9718097ab tggtgcccactggggagtcctagcgggcatagcgtatttctccatggtggggaactgggcgaaggtcctgctagtgct
e9718097ac tggtgcccactggggagtcctagcgggcatagcgtatttctccatggtggggaactgggcgaaggttctgctagtgct
e9718097ad tggtgcccactggggagtcctagcgggcatagcgtatttctccatggtggggaactgggcgaaggtcctgctagtgct
e9815a    tggtgcccactggggagtcctagcgggcatagcgtatttctccatggtggggaactgggcgaaggtcctgctagtgct
e9815b    tggtgcccactggggagtcctagcgggcatagcgtatttctccatggtggggaactgggcgaaggtcctgctagtgct
e9815c    tggtgcccactggggagtcctagcgggcatagcgtatttctccatggtggggaactgggcgaaggtcctgctagtgct
e9815d    tggtgcccactggggagtcctagcgggcatagcgtatttctccatggtggggaactgggcgaaggtcctgctagtgct
e9815e    tggtgcccactggggagtcctagcgggcatagcgtatttctccatggtggggaactgggcgaaggtcctgctagtgct
e9815f    tggtgcccactggggagtcctagcgggcatagcgtatttctccatggtggggaactgggcgaaggtcctgctagtgct
e9815g    tggtgcccactggggagtcctagcgggcatagcgtatttctccatggtggggaactgggcgaaggtcctgctagtgct
e9815h    tggtgcccactggggagtcctagcgggcatagcgtacttctccatggtggggaactgggcgaaggtcctgctagtgct
e9815i    tggtgcccactggggagtcctagcgggcatagcgtatttctccatggtggggaactgggcgaaggtcctgctagtgct
e9815j    tggtgcccactggggagtcctagcgggcatagcgtatttctccatggtggggaactgggcgaaggtcctgctagtgct
e9816083a tggtgcccactggggagtcctagcgggcatagcgtatttctccatggcggggaactgggcgaaggtcctgctagtgct
e9816083b tggtgcccactggggagtcctagcgggcatagcgtatttctccatggcggggaactgggcgaaggtcctgctagtgct
e9816083c tggtgcccactggggagtcctagcgggcatagcgtatttctccatggcggggaactgggcgaaggtcctgctagtgct
e9816083d tggtgcccactggggagtcctagcgggcatagcgtatttctccatggcggggaactgggcgaaggtcctgctagtgct
e9816083e tggtgcccactggggagtcctggcgggcatagcgtatttctccatggcggggaactgggcgaaggtcctgctagtgct
e9816083f tggtgcccactggggagtcctagcgggcatagcgtatttctccatggcggggaactgggcgaaggtcctgctagtgct
e9816083g tggtgcccactggggagtcctagcgggcatagcgtatttctccatggcggggaactgggcgaaggtcctgctagtgct
e9816083h tggtgcccactggggagtcctagcgggcatagcgtatttctccatggcggggaactgggcgaaggtcctgctagtgct
e9816083i tggtgcccactggggagtcctagcgggcatagcgtatttctccatggcggggaactgggcgaaggtcctgctagtgct
e9816083j tggtgcccactggggagtcctagcgggcatagcgtatttctccatggcggggaactgggcgaaggtcctgctagtgct
e9819a    tggtgcccactggggagtcctagcgggcatagcgtatttctccatggtggggaactgggcgaaggtcctgctagtgct
e9819b    tggtgcccactggggagtcctagcgggcatagcgtatttctccatggtggggaactgggcgaaggtcctgctagtgct
e9819c    tggtgcccactggggagtcctagcgggcatagcgtatttctccatggtggggaactgggcgaaggtcctgctagtgct
e9819d    tggtgcccactggggagtcctagcgggcatagcgtatttctccatggtggggaactgggcgaaggtcctgctagtgct
e9819e    tggtgcccactggggagtcctagcgggcatagcgtatttctccatggtggggaactgggcgaaggtcctgctagtgct
e9819f    tggtgcccactggggagtcctagcgggcatagcgtatttctccatggtggggaactgggcgaaggtcctgctagtgct
e9819g    tggtgcccactggggagtcctagcgggcatagcgtatttctccatggtggggaactgggcgaaggtcctgctagtgct
e9819h    tggtgcccactggggagtcctagcgggcatagcgtatttctccatggtggggaactgggcgaaggtcctgctagtgct
e9819i    tggtgcccactggggagtcctagcgggcatagcgtatttctccatggtggggaactgggcgaaggtcctgctagtgct
e9819j    tggtgcccactggggagtcctagcgggcatagcgtatttctccatggtggggaactgggcgaaggtcctgctagtgct
e9827a    tggtgcccactggggagtcctagcgggcatagcgtatttctccatggtggggaactgggcgaaggtcttgctagtgct
e9827b    tggtgcccactggggagtcctagcgggcatagcgtatttctccatggtggggaactgggcgaaggtcttgctagtgct
e9827c    tggtgcccactggggagtcctagcgggcatagcgtatttctccatggtggggaactgggcgaaggtcttgctagtgct
e9827d    tggtgcccactggggagtcctagcgggcatagcgtatttctccatggtggggaactgggcgaaggtcttgctagtgct
e9827e    tggtgcccactggggagtcctagcgggcatagcgtatttctccatggtggggaactgggcgaaggtcttgctagtgct
e9827f    tggtgcccactggggagtcctagcgggcatagcgtatttctccatggtggggaactgggcgaaggtcttgctagtgct
e9827g    tggtgcccactggggagtcctagcgggcatagcgtatttctccatggtggggaactgggcgaaggtcttgctagtgct
e9827h    tggtgcccactggggagtcctagcgggcatagcgtatttctccatggtggggaactgggcgaaggtcttgctagtgct
e9827i    tggtgcccactggggagtcctagcgggcatagcgtatttctccatggtggggaactgggcgaaggtcttgctagtgct
e9827j    tggtgcccactggggagtcctagcgggcatagcgtatttctccatggtggggaactgggcgaaggtcttgctagtgct
e9831a    tggtgcccactggggagtcctagcgggcatagcgtatttctccatggtggggaactgggcgaaggtcctgctagtgct
e9831b    tggtgcccactggggagtcctagcgggcatagcgtatttctccatggtggggaactgggcgaaggtcctgctagtgct
e9831c    tggtgcccactggggagtcctagcgggcatagcgtatttctccttggtggggaactgggcgaaggtcctgctagtgct
e9831d    tggtgcccactggggagtcctagcgggcatagcgtatttctccatggtggggaactgggcgaaggtcctgctagtgct
e9831e    tggtgcccactggggagtcctagcgggcatagcgtatttctccttggtggggaactgggcgaaggtcctgctagtgct
e9831f    tggtgcccactggggagtcctagcgggcatagcgtatttctccatggtggggaactgggcgaaggtcctgctagtgct
e9831g    tggtgcccactggggagtcctagcgggcatagcgtatttctccatggtggggaactgggcgaaggtcctgctagtgct
e9831h    tggtgcccactggggagtcctagcgggcatagcgtatttctccatggtggggaactgggcgaaggtcctgctagtgct
e9831i    tggtgcccactggggagtcctagcgggcatagcgtatttctccatggtggggaactgggcgaaggtcctgctagtgct
e9831j    tggtgcccactggggagtcctagcgggcatagcgtatttctccatggtgggaaactgggcgaaggtcctgctagtgct
e9839a    tggtgcccactggggagtcctagcgggcatagcgtatttctccatggtggggaactgggcgaaggtcctgctagtgct
e9839b    tggtgcccactggggagtcctagcgggcatagcgtatttctccatggtggggaactgggcgaaggtcctgctagtgct
e9839c    tggtgcccactggggagtcctagcgggcatagcgtatttctccatggtggggaactgggcgaaggtcctgctagtgct
e9839d    tggtgcccactggggagtcctagcgggcatagcgtatttctccatggtggggaactgggcgaaggtcctgctagtgct
e9839e    tggtgcccactggggagtcctagcgggcataacgtatttctccatggtggggaactgggcgaaggtcctgctagtgct
e9839f    tggtgcccactggggagtcctagcgggcatagcgtatttctccatggtggggaactgggcgaaggtcctgctagtgct
e9839g    tggtgcccactggggagtcctagcgggcatagcgtatttctccatggtggggaactgggcgaaggtcctgctagtgct
e9839h    tggtgcccactggggagtcctagcgggcatagcgtatttctccttggtggggaactgggcgaaggtcctgctagtgct
e9839i    tggtgcccactggggagtcctagcgggcatagcgtatttctccatggcggggaactgggcgaaggtcctgctagtgct
e9839j    tggtgcccactggggagtcctagcgggcatagcgtatttctccatggcggggaactgggcgaaggtcctgctagtgct
e9844a    tggtgcccactggggagtcctagcgggcatagcgtatttctccatggtggggaactgggcgaaggtcctgctagtgct
e9844b    tggtgcccactggggagtcctagcgggcatagcgtatttctccatggtggggaactgggcgaaggtcctgatagtgct
e9844c    tggtgcccactggggagtcctagcgggcatagcatatttctccatggtggggaactgggcgaaggtcctgctagtgct
e9844d    tggtgcccactggggagtcctagcgggcatagcgtatttctccatggtggggaactgggcgaaggtcctgctagtgct
e9844e    tggtgcccactggggagtcctagcgggcatagcgtatttctccatggtggggaactgggcgaaggtcctgctagtgct
e9844f    tggtgcccactggggagtcctagcgggcatagcgtatttctccatggtggggaactgggcgaaggtcctgctagtgct
e9844g    tggtgcccactggggagtcctagcgggcatagcgtatttctccatggtggggaactgggcgaaggtcctgctagtgct
e9844h    tggtgcccactggggagtcctagcgggcatagcgtatttctccatggtggggaactgggcgaaggtcctgctagtgct
e9844i    tggtgcccactggggagtcctagcgggcatagcgtatttctccatggtggggaactgggcgaaggtcctgctagtgct
e9844j    tggtgcccactggggagtcctagcgggcatagcgtatttctccatggtggggaactgggcgaaggtcctgctagtgct
e9844k    tggtgcccactggggagtcctagcgggcatagcgtatttctccatggtggggaactgggcgaaggtcctgctagtgct
e9847a    tggtgcccactggggagtcctagcgggcatagcgtatttttccatggtggggaactgggcgaaggtcctgctagtgct
e9847b    tggtgcccactggggagtcctagcgggcatagcgtatttctccctggtggggaactgggcgaaggtcctgctagtgct
e9847c    tggtgcccactggggagtcctagcgggcatagcgtatttctccctggtggggaactgggcgaaggtcctgctagtgct
e9847d    tggtgcccactggggagtcctagcgggcatagcgtatttctccatggtggggaactgggcgaaggtcctgctagtgct
e9847e    tggtgcccactggggagtcctagcgggcatagcgtatttctccctggtggggaactgggcgaaggtcctgctagtgct
e9847f    tggtgcccactggggagtcctagcgggcatagcgtatttctccatggtggggaactgggcgaaggtcctgctagtgct
e9847g    tggtgcccactggggagtcctagcgggcatagcgtatttctccctggtggggaactgggcgaaggtcctgctagtgct
e9847h    tggtgcccactggggagtcctagcgggcatagcgtatttctccctggtggggaactgggcgaaggtcctgctagtgct
e9847i    tggtgcccactggggagtcctagcgggcatagcgtatttctccctggtggggaactgggcgaaggtcctgctagtgct
e9847j    tggtgcccactggggagtcctagcgggcatagcgtatttctccctggtggggaactgggcgaaggtcctgctagtgct
e9851a    tggtgcccactggggagtcctagcgggcatagcgtatttctccatggtggggaactgggcgaaggtcctgctagtgct
e9851b    tggtgcccactggggagtcctagcgggcatagcgtatttctccatggtggggaactgggcgaaggtcctgctagtgct
e9851c    tggtgcccactggggagtcctagcgggcatagcgtatttctccatggtggggaactgggcgaaggtcctgctagtgct
e9851d    tggtgcccactggggagtcctagcgggcatagcgtatttctccatggtggggaactgggcgaaggtcctgctagtgct
e9851e    tggtgcccactggggagtcctagcgggcatagcgtatttctccatggtggggaactgggcgaaggtcctgctagtgct
e9851f    tggtgcccactggggagtcctagcgggcatagcgtatttctccatggtggggaactgggcgaaggtcctgctagtgct
e9851g    tggtgcccactggggagtcctagcgggcatagcgtatttctccatggtggggaactgggcgaaggtcctgctagtgct
e9851h    tggtgcccactggggagtcctagcgggcatagcgtatttctccatggtggggaactgggcgaaggtcctgctagtgct
e9851i    tggtgcccactggggagtcctagcgggcatagcgtatttctccatggtggggaactgggcgaaggtcctgctagtgct
e9851j    tggtgcccactggggagtcctagcgggcatagcgtatttctccatggtggggaactgggcgaaggtcctgctagtgct
e9853a    cggtgcccactggggagtcctagcgggcatagcgtatttctccatggtggggaactgggcgaaggtcctgctggtgct
e9853b    cggtgcccactggggagtcctagcgggcatagcgtatttctccatggtggggaactgggcgaaggtcctgctggtgct
e9853c    cggtgcccactggggagtcctagcgggcatagcgtatttctccatggtggggaactgggcgaaggtcctgctggtgct
e9853d    cggtgcccactggggagtcctagcgggcatagcgtatttctccatggtggggaactgggcgaaggtcctgctggtgct
e9853e    cggtgcccactggggagtcctagcgggcatagcgtatttctccatggtggggaactgggcgaaggtcctgctggtgct
e9853f    cggtgcccactggggagtcctagcgggcatagcgtatttctccatggtggggaactgggcgaaggtcctgctggtgct
e9853g    cggtgcccactggggagtcctagcgggcatagcgtatttctccatggtggggaactgggcgaaggtcctgctggtgct
e9853h    cggtgcccactggggagtcctagcgggcatagcgtatttctccatggtggggaactgggcgaaggtcctgctggtgct
e9853i    cggtgcccactggggagtcctagcgggcatagcgtatttctccatggtggggaactgggcgaaggtcctgctggtgct
e9853j    cggtgcccactggggagtcctagcgggcatagcgtatttctccatggtggggaactgggcgaaggtcctgctggtgct
e9855a    tggtgcccactggggagtcctagcgggcatagcgtatttctccatggcggggaactgggcgaaggtcctgctagtgct
e9855b    tggtgcccactggggagtcctagcgggcatagcgtatttctccatggcggggaactgggcgaaggtcctgctagtgct
e9855c    tggtgcccactggggagtcctagcgggcatagcgtatttctccatggcggggaactgggcgaaggtcctgctagtgct
e9855d    tggtgcccactggggagtcctagcgggcatagcgtatttctccatggcggggaactgggcgaaggtcctgctagtgct
e9855e    tggtgcccactggggagtcctagcgggcatagcgtatttctccatggcggggaactgggcgaaggtcctgctagtgct
e9855f    tggtgcccactggggagtcctagcgggcatagcgtatttctccatggcggggaactgggcgaaggtcctgctagtgct
e9855g    tggtgcccactggggagtcctagcgggcatagcgtatttctccatggcggggaactgggcgaaggtcctgctagtgct
e9855h    tggtgcccactggggagtcctagcgggcatagcgtacttctccatggcggggaactgggcaaaggtcctgctagtgct
e9855i    tggtgcccactggggagtcctagcgggcatagcgtatttctccatggcggggaactgggcgaaggtcctgctagtgct
e9855j    tggtgcccactggggagtcctagcgggcatagcgtatttctccatggcggggaactgggcgaaggtcctgctagtgct
e9859a    tggtgcccactggggagtcctagcgggcatagcgtatttctccttggtggggaactgggcgaaggtcctgctagtgct
e9859b    tggtgcccactggggagtcctagcgggcatagcgtatttctccttggtggggaactgggcgaaggtcctgctagtgct
e9859c    tggtgcccactggggagtcctagcgggcatagcgtatttctccatggtggggaactgggcgaaggtcctgctagtgct
e9859d    tggtgcccactggggagtcctagcgggcatagcgtatttctccatggtggggaactgggcgaaggtcctgctagtgct
e9859e    tggtgcccactggggagtcctagcgggcatagcgtatttctccatggtggggaactgggcgaaggtcctgctagtgct
e9859f    tggtgcccactggggagtcctagcgggcatagcgtatttctccatggtggggaactgggcgaaggtcctgctagtgct
e9859g    tggtgcccactggggagtcctagcgggcatagcgtatttctccatggtggggaactgggcgaaggtcctgctagtgct
e9859h    tggtgcccactggggagtcctagcgggcatagcgtatttctccatggtggggaactgggcgaaggtcctgctagtgct
e9859i    tggtgcccactggggagtcctagcgggcatagcgtatttctccttggtggggaactgggcgaaggtcctgctagtgct
e9859j    tggtgcccactggggagtcctagcgggcatagcgtatttctccttggtggggaactgggcgaaggtcctgctagtgct
e9865a    tggtgcccactggggagtcctagcgggcatagcgtatttctccatggtggggaactgggcgaaggtcctgctagtgct
e9865b    tggtgcccactggggagtcctagcgggcatagcgtatttctccatggtggggaactgggcgaaggtcctgctagtgct
e9865c    tggtgcccactggggagtcctagcgggcatagcgtatttctccatggtggggaactgggcgaaggtcctgctagtgct
e9865d    tggtgcccactggggagtcctagcgggcatagcgtatttctccatggtggggaactgggcgaaggtcctgctagtgct
e9865e    tggtgcccactggggagtcctagcgggcatagcgtatttctccatggtggggaactgggcgaaggtcctgctagtgct
e9865f    tggtgcccactggggagtcctagcgggcatagcgtatttctccatggtggggaactgggcgaaggtcctgctagtgct
e9865g    tggtgcccactggggagtcctagcgggcatagcgtatttctccatggtggggaactgggcgaaggtcctgctagtgct
e9865h    tggtgcccactggggagtcctagcgggcatagcgtatttctccatggtggggaactgggcgaaggtcctgctagtgct
e9865i    tggtgcccactggggagtcctagcgggcatagcgtatttctccatggtggggaactgggcgaaggtcctgctagtgct
e9865j    tggtgcccactggggagtcctagcgggcatagcgtatttctccatggtggggaactgggcgaaggtcctgctagtgct
e9875a    tggtgcccactggggagtcctagcgggcatagcgtatttctccatggtggggaactgggcgaaggtcctgctagtact
e9875b    tggtgcccactggggagtcctagcgggcatagcgtatttctccatggtggggaactgggcgaaggtcctgctagtgct
e9875c    tggtgcccactggggagtcctagcgggcatagcgtatttctccatggtggggaactgggcgaaggtcctgctagtgct
e9875d    tggtgcccactggggagtcctagcgggcatagcgtatttctccatggtggggaactgggcgaaggtcctgctagtgct
e9875e    tggtgcccactggggagtcctagcgggcatagcgtatttctccatggtggggaactgggcgaaggtcctgctagtgct
e9875f    tggtgcccactggggagtcctagcgggcatagcgtatttctccatggtggggaactgggcgaaggtcctgctagtgct
e9875g    tggtgcccactggggagtcctagcgggcatagcgtatttctccatggtggggaactgggcgaaggtcctgctagtgct
e9875h    tggtgcccactggggagtcctagcgggcatagcgtatttctccatggtggggaactgggcgaaggtcctgctagtgct
e9875j    tggtgcccactggggagtcctagcgggcatagcgtatttctccatggtggggaactgggcgaaggtcctgctagtgct
e9875k    tggtgcccactggggagtcctagcgggcatagcgtatttctccatggtggggaactgggcgaaggtcctgctagtgct
e9875l    tggtgcccactggggagtcctagcgggcatagcgtatttctccatggtggggaactgggcgaaggtcctgctagtgct
e9875m    tggtgcccactggggagtcctagcgggcatagcgtatttctccatggtggggaactgggcgaaggtcctgctagtgct
e9875n    tggtgcccactggggagtcctagcgggcatagcgtatttctccatggcggggaactgggcgaaggtcctgctagtgct
e9875o    tggtgcccactggggagtcctagcgggcatagcgtatttctccatggtggggaactgggcgaaggtcctgctagtgct
e9875p    tggtgcccactggggagtcctagcgggcatagcgtatttctccatggtggggaactgggcgaaggtcctgctagtgct
e9875q    tggtgcccactggggagtcctagcgggcatagcgtatttctccatggtggggaactgggcgaaggtcctgctagtgct
e9875r    tggtgcccactggggagtcctagcgggcatagcgtatttctccatggcggggaactgggcgaaggtcctgctagtgct
e9875s    tggtgcccactggggagtcctagcgggcatagcgtatttctccatggtggggaactgggcgaaggtcctgctagtgct
e9875t    tggtgcccactggggagtcctagcgggcatagcgtatttctccatggtggggaactgggcgaaggtcctgctagtgct
e9882a    tggtgcccactggggagtcctagcgggcatagcgtatttctccctggtggggaactgggcgaaggtcctgctagtgct
e9882b    tggtgcccactggggagtcctagcgggcatagcgtatttctccctggtggggaactgggcgaaggtcctgctagtgct
e9882c    tggtgcccactggggagtcctagcgggcatagcgtatttctccctggtggggaactgggcgaaggtcctgctagtgct
e9882d    tggtgcccactggggagtcctagcgggcatagcgtatttctccctggtggggaactgggcgaaggtcctgctagtgct
e9882e    tggtgcccactggggagtcctagcgggcatagcgtatttctccctggtggggaactgggcgaaggtcctgctagtgct
e9882f    tggtgcccactggggagtcctagcgggcatagcgtatttctccctggtggggaactgggcgaaggtcctgctagtgct
e9882g    tggtgcccactggggagtcctagcgggcatagcgtatttctccctggtggggaactgggcgaaggtcctgctagtgct
e9882h    tggtgcccactggggagtcctagcgggcatagcgtatttctccctggtggggaactgggcgaaggtcctgctagtgct
e9882i    tggtgcccactggggagtcctagcgggcatagcgtatttctccctggtggggaactgggcgaaggtcctgctagtgct
e9882j    tggtgcccactggggagtcctagcgggcatagcgtatttctccctggtggggaactgggcgaaggtcctgctagtgct
e9891a    tggtgcccactggggagtcctagcgggcatagcgtatttctccatggtggggaactgggcgaaggtcctgctagtgct
e9891b    tggtgcccactggggagtcctagcgggcatagcgtatttctccatggtggggaactgggcgaaggtcctgctagtgct
e9891c    tggtgcccactggggagtcctagcgggcatagcgtatttctccatggtggggaactgggcgaaggtcctgctagtgct
e9891d    tggtgcccactggggagtcctagcgggcatagcgtatttctccatggtggggaactgggcgaaggtcctgctagtgct
e9891e    tggtgcccactggggagtcctagcgggcatagcgtatttctccatggtggggaactgggcgaaggtcctgctagtgct
e9891f    tggtgcccactggggagtcctagcgggcatagcgtatttctccatggtggggaactgggcgaaggtcctgctagtgct
e9891g    tggtgcccactggggagtcctagcgggcatagcgtatttctccatggtggggaactgggcgaaggtcctgctagtgct
e9891h    tggtgcccactggggagtcctagcgggcatagcgtatttctccatggtggggaactgggcgaaggtcctgctagtgct
e9891i    tggtgcccactggggagtcctagcgggcatagcgtatttctccatggtggggaactgggcgaaggtcctgctagtgct
e9891j    tggtgcccactggggagtcctagcgggcatagcgtatttctccatggtggggaactgggcgaaggtcctgctagtgct
e9899a    tggtgcccactggggagtcctagcgggcatagtgtatttctccatggtggggaactgggcgaaggtcctgctagtgct
e9899b    tggtgcccactggggagtcctagcgggcatagtgtatttctccatggtggggaactgggcgaaggtcctgctagtgct
e9899c    tggtgcccactggggagtcctagcgggcatagtgtatttctccatggtggggaactgggcgaaggtcctgctagtgct
e9899d    tggtgcccactggggagtcctagcgggcatagtgtatttctccatggtggggaactgggcgaaggtcctgctagtgct
e9899e    tggtgcccactggggagtcctagcgggcatagtgtatttctccatggtggggaactgggcgaaggtcctgctagtgct
e9899f    tggtgcccactggggagtcctagcgggcatagtgtatttctccatggtggggaactgggcgaaggtcctgctagtgct
e9899g    tggtgcccactggggagtcctagcgggcatagtgtatttctccatggtggggaactgggcgaaggtcctgctagtgct
e9899h    tggtgcccactggggagtcctagcgggcatagtgtatttctccatggtggggaactgggcgaaggtcctgctagtgct
e9899i    tggtgcccactggggagtcctagcgggcatagtgtatttctccatggtggggaactgggcgaaggtcctgctagtgct
e9899j    tggtgcccactggggagtcctagcgggcatagtgtatttctccatggtggggaactgggcgaaggtcctgctagtgct
e9901a    tggtgcccactggggagtcctagcgggcatagcgtatttctccatggtggggaactgggcgaaggtcctgctagtgct
e9901b    tggtgcccactggggagtcctagcgggcatagcgtatttctccatggtggggaactgggcgaaggtcctgctagtgct
e9901c    tggtgcccactggggagtcctagcgggcatagcgtatttctccatggtggggaactgggcgaaggtcctgctagtgct
e9901d    tggtgcccactggggagtcctagcgggcatagcgtatttctccatggtggggaactgggcgaaggtcctgctagtgct
e9901e    tggtgcccactggggagtcctagcgggcatagcgtatttctccatggtggggaactgggcgaaggtcctgctagtgct
e9901f    tggtgcccactggggagtcctagcgggcatagcgtacttctccatggtggggaactgggcgaaggtcctgctagtgct
e9901g    tggtgcccactggggagtcctagcgggcatagcgtatttctccatggtggggaactgggcgaaggtcctgctagtgct
e9901h    tggtgcccactggggagtcctagcgggcatagcgtatttctccatggtggggaactgggcgaaggtcctgctagtgct
e9901i    tggtgcccactggggagtcctagcgggcatagcgtatttctccatggtggggaactgggcgaaggtcctgctagtgct
e9901j    tggtgcccactggggagtcctagcgggcatagcgtatttctccatggtggggaactgggcgaaggtcctgctagtgct
e9907a    tggtgcccactggggagtcctagcgggcatagcgtatttctccatggtggggaactgggcgaaggtcctgctagtgct
e9907b    tggtgcccactggggagtcctagcgggcatagcgtatttctccatggtggggaactgggcgaaggtcctgctagtgct
e9907c    tggtgcccactggggagtcctagcgggcatagcgtatttctccatggtggggaactgggcgaaggtcctgctagtgct
e9907d    tggtgcccactggggagtcctagcgggcatagcgtatttctccatggtggggaactgggcgaaggtcctgctagtgct
e9907e    tggtgcccactggggagtcctagcgggcatagcgtatttctctatggtggggaactgggcgaaggtcctgctagtgct
e9907f    tggtgcccactggggagtcctagcgggcatagcgtatttctccatggtggggaactgggcgaaggtcctgctagtgct
e9907g    cggtgcccactggggagtcctagcgggcatagcgtatttctccatggtggggaactgggcgaaggtcctgctagtgct
e9907h    tggtgcccactggggagtcctagcgggcatagcgtatttctccatggtggggaactgggcgaaggccctgctagtgct
e9907i    tggtgcccactggggagtcctagcgggcatagcgtatttctccatggtggggaactgggcgaaggtcttgctagtgct
e9907j    tggtgcccactggggagtcctagcgggcatagcgtatttctccatggtggggaactgggcgaaggtcttgctagtgct
e9919a    tggtgcccactggggagtcctagcgggcatagcgtacttctccatggtgggaaactgggcgaaggtcctgttagtgct
e9919b    tggtgcccactggggcgtcctagcgggcatagcgtacttctccatggtgggaaactgggcgaaggtcctgttagtgct
e9919c    tggtgcccactggggagtcctagcgggcatagcgtatttctccatggtgggaaactgggcgaaggtcctgttagtgct
e9919d    tggtgcccactggggagtcctagcgggcatagcgtatttctccatggtgggaaactgggcgaaggtcctgttagtgct
e9919e    tggtgcccactggggagtcctagcgggcatagcgtacttctccatggtgggaaactgggcgaaggtcctgttagtgct
e9919f    tggtgcccactggggagtcctagcgggcatagcgtatttctccatggtgggaaactgggcgaaggtcctgttagtgct
e9919g    tggtgcccactggggagtcctagcgggcatagcgtatttctccatggtgggaaactgggcgaaggtcctgttagtgct
e9919h    tggtgcccactggggagtcctagcgggcatagcgtacttctccatggtgggaaactgggcgaaggtcctgttagtgct
e9919i    tggtgcccactggggagtcctagcgggcatagcgtacttctccatggtgggaaactgggcgaaggtcctgttagtgct
e9919j    tggtgcccactggggagtcctagcgggcatagcgtatttctccatggtgggaaactgggcgaaggtcctgttagtgct
e9921a    tggcgcccactggggagtcctagcgggcatagcgtatttctccatggtggggaactgggcgaaggtcctgctagtgct
e9921b    tggcgcccactggggagtcctagcgggcatagcgtatttctccatggtggggaactgggcgaaggtcctgctagtgct
e9921c    tggcgcccactggggagtcctagcgggcatagcgtatttctccatggtggggaactgggcgaaggtcctgctagtgct
e9921d    tggcgcccactggggagtcctagcgggcatagcgtatttctccatggtggggaactgggcgaaggtcctgctagtgct
e9921e    tggcgcccactggggagtcctagcgggcatagcgtatttctccatggtggggaactgggcgaaggtcctgctagtgct
e9921f    tggcgcccactggggagtcctagcgggcatagcgtatttctccatggtggggaactgggcgaaggtcctgctagtgct
e9921g    tggcgcccactggggagtcctagcgggcatagcgtatttctccatggtggggaactgggcgaaggtcctgctagtgct
e9921h    tggcgcccactggggagtcctagcgggcatagcgtatttctccatggtggggaactgggcgaaggtcctgctagtgct
e9921i    tggcgcccactggggagtcctagcgggcatagcgtatttctccatggtggggaactgggcgaaggtcctgctagtgct
e9921j    tggcgcccactggggagtcctagcgggcatagcgtatttctccatggtggggaactgggcgaaggtcctgctagtgct
e9921k    tggcgcccactggggagtcctagcgggcatagcgtatttctccatggtggggaactgggcgaaggtcctgctagtgct
e9921l    tggcgcccactggggagtcctagcgggcatagcgtatttctccatggtggggaactgggcgaaggtcctgctagtgct
e9921m    tggcgcccactggggagtcctagcgggcatagcgtatttctccatggtggggaactgggcgaaggtcctgctagtgct
e9921n    tggcgcccactggggagtcctagcgggcatagcgtatttctccatggtggggaactgggcgaaggtcctgctagtgct
e9921o    tggcgcccactggggagtcctagcgggcatagcgtatttctccatggtggggaactgggcgaaggtcctgctagtgct
e9921p    tggcgcccactggggagtcctagcgggcatagcgtatttctccatggtggggaactgggcgaaggtcctgctagtgct
e9921q    tggcgcccactggggagtcctagcgggcatagcgtatttctccatggtggggaactgggcgaaggtcctgctagtgct
e9921r    tggcgcccactggggagtcctagcgggcatagcgtatttctccatggtggggaactgggcgaaggtcctgctagtgct
e9921s    tggcgcccactggggagtcctagcgggcatagcgtatttctccatggtggggaactgggcgaaggtcctgctagtgct
e9921t    tggcgcccactggggagtcctagcgggcatagcgtatttctccatggtggggaactgggcgaaggtcctgctagtgct
e9925a    tggtgcccactggggagtcctagcgggcatagcgtatttctccatggtggggaactgggcgaagttcctgctagtgct
e9925b    tggtgcccactggggagtcctagcgggcatagcgtatttctccatggtggggaactgggcgaaggtcctgctagtgct
e9925c    tggtgcccactggggagtcctagcgggcatagcgtatttctccatggtggggaactgggcgaaggtcctgctagtgct
e9925d    tggtgcccactggggagtcctagcgggcatagcgtatttctccatggtggggaactgggcgaaggtcctgctagtgct
e9925e    tggtgcccactggggagtcctagcgggcatagcgtatttctccatggtggggaactgggcgaaggtcctgctagtgct
e9925f    tggtgcccactggggagtcctagcgggcatagcgtatttctccatggtggggaactgggcgaaggtcctgctagtgct
e9925g    tggtgcccactggggagtcctagcgggcatagcgtatttctccatggtggggaactgggcgaaggtcctgctagtgct
e9925h    tggtgcccactggggagtcctagcgggcatagcgtatttctccatggtggggaactgggcgaaggtcctgctagtgtt
e9925i    tggtgcccactggggagtcctagcgggcatagcatatttctccatggtggggaactgggcgaaggtcctgctagtgct
e9925j    tggtgcccactggggagtcctagcgggcatagcgtatttctccatggtggggaactgggcgaaggtcctgctagtgct
e9925k    tggtgcccactggggagtcctagcgggcatagcgtatttctccatggtggggaactgggcgaaggtcctgctagtgct
e9925l    tggtgcccactggggagtcctagcgggcatagcgtatttctccatggtggggaactgggcgaaggtcctgctagtgct
e9925m    tggtgcccactggggagtcctagcgggcatagcgtatttctccatggtggggaactgggcgaaggtcctgctagtgct
e9925n    tggtgcccactggggagtcctagcgggcatagcgtatttctccatggtggggaactgggcgaaggtcctgctagtgct
e9925o    tggtgcccactggggagtcctagcgggcatagcgtatttctccatggtggggaactgggcgaaggtcctgctagtgct
e9925p    tggtgcccactggggagtcctagcgggcatagcgtatttctccatggtggggaactgggcgaaggtcctgctagtgct
e9925q    tggtgcccactggggagtcctagcgggcatagcgtatttctccatggtggggaactgggcgaaggtcctgctagtgct
e9925r    tggtgcccactggggagtcctagcgggcatagcgtatttctccatggtggggaactgggcgaaggtcctgctagtgct
e9925s    tggtgcccactggggagtcctagcgggcatagcgtatttctccatggtggggaactgggcgaaggtcctgctagtgct
e99272a   tggtgcccattggggagtcctagcgggcatagcgtatttctccatggtggggaactgggcgaaggtcctgctagtgct
e99272b   tggtgcccattggggagtcctagcgggcatagcgtatttctccatggtggggaactgggcgaaggtcctgctagtgct
e99272c   tggtgcccattggggagtcctagcgggcatagcgtatttctccatggtggggaactgggcgaaggtcctgctagtgct
e99272d   tggtgcccattggggagtcctagcgggcatagcgtatttctccatggtggggaactgggcgaaggtcctgctagtgct
e99272e   tggtgcccattggggagtcctagcgggcatagcgtatttctccatggtggggaactgggcgaaggtcctgctagtgct
e99272f   tggtgcccattggggagtcctagcggacatagcgtatttctccatggtggggaactgggcgaaggtcctgctagtgct
e99272g   tggtgcccattggggagtcctagcgggcatagcgtatttctccatggtggggaactgggcgaaggtcctgctagtgct
e99272h   tggtgcccattggggagtcctagcgggcatagcgtatttctccatggtggggaactgggcgaaggtcctgctagtgct
e99272i   tggtgcccattggggagtcctagcgggcatagcgtatttctccatggtggggaactgggcgaaggtcctgctagtgct
e99272j   tggtgcccattggggagtcctagcgggcatagcgtatttctccatggtggggaactgggcgaaggtcctgctagtgct
e99272k   tggtgcccattggggagtcctagcgggcatagcgtatttctccatggtggggaactgggcgaaggtcctgctagtgct
e99272l   tggtgcccattggggagtcctagcgggcatagcgtatttctccatggtggggaactgggcgaaggtcctgctagtgct
e99272m   tggtgcccattggggagtcctagcgggcatagcgtatttctccatggtggggaactgggcgaaggtcctgctagtgct
e99272n   tggtgcccattggggagtcctagcgggcatagcgtatttctccatggtggggaactgggcgaaggtcctgctagtgct
e99272o   tggtgcccattggggagtcctagcgggcatagcgtatttctccatggtggggaactgggcgaaggtcctgctagtgct
e99272q   tggtgcccattggggagtcctagcgggcatagcgtatttctccatggtggggaactgggcgaaggtcctgctagtgct
e99272r   tggtgcccattggggagtcctagcgggcatagcgtatttctccatggtggggaactgggcgaaggtcctgctagtgct
e9933a    tggtgcccactggggagtcctagcgggcatagcgtatttctccatggtggggaactgggcgaaggtcctgctagtgct
e9933b    tggtgcccactggggagtcctagcgggcatagcgtatttctccatggtggggaactgggcgaaggtcctgctagtgct
e9933c    tggtgcccactggggagtcctagcgggcatagcgtatttctccatggtggggaactgggcgaaggtcctgctagtgct
e9933d    tggtgcccactggggagtcctagcgggcatagcgtatttctccatggtggggaactgggcgaaggtcctgctagtgct
e9933e    tggtgcccactggggagtcctagcgggcatagcgtatttctccatggtggggaactgggcgaaggtcctgctagtgct
e9933f    tggtgcccactggggagtcctagcgggcatagcgtatttctccatggtggggaactgggcgaaggtcctgctagtgct
e9933g    tggtgcccactggggagtcctagcgggcatagcgtatttctccatggtggggaactgggcgaaggtcctgctagtgct
e9933h    tggtgcccactggggagtcctagcgggcatagcgtatttctccatggtggggaactgggcgaaggtcctgctagtgct
e9933i    tggtgcccactggggagtcctagcgggcatagcgtatttctccatggtggggaactgggcgaaggtcctgctagtgct
e9933j    tggtgcccactggggagtcctagcgggcatagcgtatttctccatggtggggaactgggcgaaggtcctgctagtgct
e9941a    tggtgcccactggggagtcctagcgggcatagcgtatttctccatggtggggaactgggcgaaggtcctgctagtgct
e9941b    tggtgcccactggggagtcctagcgggcatagcgtatttctccatggtggggaactgggcgaaggtcctgctagtgct
e9941c    tggtgcccactggggagtcctagcgggcatagcgtatttctccatggtggggaactgggcgaaggtcctgctagtgct
e9941d    tggtgcccactggggagtcctagcgggcatagcgtatttctccatggtggggaactgggcgaaggtcctgctagtgct
e9941e    tggtgcccactggggagtcctagcgggcatagcgtatttctccatggtggggaactgggcgaaggtcctgctagtgct
e9941f    tggtgcccactggggagtcctagcgggcatagcgtatttctccatggtggggaactgggcgaaggtcctgctagtgct
e9941g    tggtgcccactggggagtcctagcgggcatagcgtatttctccatggtggggaactgggcgaaggtcctgctagtgct
e9941h    tggtgcccactggggagtcctagcgggcatagcgtatttctccatggtggggaactgggcgaaggtcctgctagtgct
e9941i    tggtgcccactggggagtcctagcgggcatagcgtatttctccatggtggggaactgggcgaaggtcctgctagtgct
e9941j    tggtgcccactggggagtcctagcgggcatagcgtatttctccatggtggggaactgggcgaaggtcctgctagtgct
e9945a    tggtgcccactggggagtcctagcgggcatagcgtatttctccatggtggggaactgggcgaaggtcctgctagtgct
e9945b    tggtgcccactggggagtcctagcgggcatagcgtatttctccatggtggggaactgggcgaaggtcctgctagtgct
e9945c    tggtgcccactggggagtcctagcgggcatagcgtatttctccatggtggggaactgggcgaaggtcctgctagtgct
e9945d    tggtgcccactggggagtcctagcgggcatagcgtatttctccatggtggggaactgggcgaaggtcctgctagtgct
e9945e    tggtgcccactggggagtcctagcgggcatagcgtatttctccatggtggggaactgggcgaaggtcctgctagtgct
e9945f    tggtgcccactggggagtcctagcgggcatagcgtatttctccatggtggggaactgggcgaaggtcctgctagtgct
e9945g    tggtgcccactggggagtcctagcgggcatggcgtatttctccatggtggggaactgggcgaaggtcctgctagtgct
e9945h    tggtgcccactggggagtcctagcgggcatagcgtatttctccatggtggggaactgggcgaaggtcctgctagtgct
e9945i    tggtgcccactggggagtcctagcgggcatagcgtatttctccatggtggggaactgggcgaaggtcctgctagtgct
e9945j    tggtgcccactggggagtcctagcgggcatagcgtatttctccatggtggggaactgggcgaaggtcctgctagtgct
e9953a    tggtgcccactggggagtcctagcgggcatagcgtatttctccatggtggggaactgggcgaaggtcctgctagtgct
e9953b    tggtgcccactggggagtcctagcgggcatagcgtatttctccatggtggggaactgggcgaaggttctgctagtgct
e9953c    tggtgcccactggggagtcctagcgggcatagcgtatttctccatggtggggaactgggcgaaggtcctgctagtgct
e9953d    tggtgcccactggggagtcctagcgggcatagcgtatttctccatggtggggaactgggcgaaggtcctgctagtgct
e9953e    tggtgcccactggggagtcctagcgggcatagcgtatttctccatggtggggaactgggcgaaggtcctgctagtgct
e9953f    tggtgcccactggggagtcctagcgggcatagcgtatttctccatggtggggaactgggcgaaggtcctgctagtgct
e9953g    tggtgcccactggggagtcctagcgggcatagcgtatttctccatggtggggaactgggcgaaggtcctgctagtgct
e9953h    tggtgcccactggggagtcctagcgggcatagcgtatttctccatggtggggaactgggcgaaggtcctgctagtgct
e9953i    tggtgcccactggggagtcctagcgggcatagcgtatttctccatggtggggaactgggcgaaggtcctgctagtgct
e9953j    tggtgcccactggggagtcctagcgggcatagcgtatttctccatggtggggaactgggcgaaggtcctgctagtgct
e9957a    tggtgcccactggggagtcctagcgggcatagcgtatttctccatggtggggaactgggcaaaggtcctgctagtgct
e9957b    tggtgcccactggggagtcctagcgggcatagcgtatttctccatggtggggaactgggcaaaggtcctgctagtgct
e9957c    tggtgcccactggggagtcctagcgggcatagcgtatttctccatggtggggaactgggcgaaggtcctgctagtgct
e9957d    tggtgcccactggggagtcctagcgggcatagcgtatttctccatggtggggaactgggcaaaggtcctgctagtgct
e9957e    tggtgcccactggggagtcctagcgggcatagcgtatttctccatggtggggaactgggcgaaggtcctgctagtgtt
e9957f    tggtgcccactggggagtcctagcgggcatagcgtatttctccatggtggggaactgggcgaaggtcctgctagtgct
e9957g    tggtgcccactggggagtcctagcgggcatagcgtatttctccatggtggggaactgggcgaaggtcctgctagtgct
e9957h    tggtgcccactggggagtcctagcgggcatagcgtatttctccatggtggggaactgggcgaaggtcctgctagtgct
e9957i    tggtgcccactggggagtcctagcgggcatagcgtatttctccatggtggggaactgggcgaaggtcctgctagtgct
e9957j    tggtgcccactggggagtcctagcgggcatagcgtatttctccatggtggggaactgggcgaaggtcctgctagtgct
e9969a    tggtgcccactggggagtcctagcgggtatagcgtatttctccatggtggggaactgggcgaaggtcctgctagtgct
e9969b    tggtgcccactggggagtcctagcgggcatagcgtatttctccatggtggggaactgggcgaaggtcctgctagtgct
e9969c    tggtgcccactggggagtcctagcgggtatagcgtatttctccatggcggggaactgggcgaaggtcctgctagtgct
e9969d    tggtgcccactggggagtcctagcgggtatagcgtatttctccatggcggggaactgggcgaaggtcctgctagtgct
e9969e    tggtgcccactggggagtcctagcgggtatagcgtatttctccatggcggggaactgggcgaaggtcctgctagtgct
e9969f    tggtgcccactggggagtcctggcggacatagcgtatttctccatggcggggaactgggcgaaagtcctgctagtgct
e9969g    tggtgcccactggggagtcctagcgggtatagcgtatttctccatggcggggaactgggcgaaggtcctgctagtgct
e9969h    tggtgcccactggggagtcctagcgggcatagcgtatttctccatggtggggaactgggcgaaggtcctgctagtgct
e9969i    tggtgcccactggggagtcctagcgggtatagcgtatttctccatggtggggaactgggcgaaggtcctgctagtgct
e9969j    tggtgcccactggggagtcctggcgggcatagcgtatttctccatggtggggaactgggcgaaggtcctgctagtgct
e9983a    tggtgcccactggggagtcctagcgggcatagcgtatttctccatggtggggaactgggcgaaggtcctgctagtgct
e9983b    tggtgcccactggggagtcctagcgggcatagcgtatttctccatggtggggaactgggcgaaggtcctgctagtgct
e9983c    tggtgcccactggggagtcctagcaggcatagcgtatttctccatggtggggaactgggcgaaggtcctgctagtgct
e9983d    tggtgcccactggggagtcctagcgggcatagcgtatttctccatggtggggaactgggcgaaggtcctgctagtgct
e9983e    tggtgcccactggggagtcctagcgggcatagcgtatttctccatggtggggaactgggcgaaggtcctgctagtgct
e9983f    tggtgcccactggggagtcctagcgggcatagcgtatttctccatggtggggaactgggcgaaggtcctgctagtgct
e9983g    tggtgcccactggggagtcctagcgggcatagcgtatttctccatggtggggaactgggcgaaggtcctgctagtgct
e9983h    tggtgcccactggggagtcctagcgggcatagcgtatttctccatggtggggaactgggcgaaggtcctgctagtgct
e9983i    tggtgcccactggggagtcctagcgggcatagcgtatttctccatggtggggaactgggcgaaggtcctgctagtgct
e9983j    tggtgcccactggggagtcctagcgggcatagcgtatttctccatggtggggaactgggcgaaggtcctgctagtgct
e9985a    cggtgcccactggggagtcctagcgggcatagcgtatttctccatggtggggaactgggcgaaggtcctgctagtgct
e9985b    tggtgcccactggggagtcctagcgggcatagcgtatttctccatggtggggaactgggcgaaggtcctgctagtgct
e9985c    tggtgcccactggggagtcctagcgggcatagcgtatttctccatggtggggaactgggcgaaggtcctgctagtgct
e9985d    tggtgcccactggggagtcctagcgggcatagcgtatttctccatggtggggaactgggcgaaggtcctgctagtgct
e9985e    tggtgcccactggggagtcctagcgggcatagcgtatttctccatggtggggaactgggcgaaggtcctgctagtgct
e9985f    tggtgcccactggggagtcctagcgggcatagcgtatttctccatggtggggaactgggcgaaggtcctgctagtgct
e9985g    tggtgcccactggggagtcctagcgggcatagcgtatttctccatggtggggaactgggcgaaggtcctgctagtgct
e9985h    tggtgcccactggggagtcctagcgggcatagcgtatttctccatggtggggaactgggcgaaggtcctgctagtgct
e9985i    tggtgcccactggggagtcctagcgggcatagcgtatttctccatggtggggaactgggcgaaggtcctgctagtgct
e9985j    tggtgcccactggggagtcctagcgggcatagcgtatttctccatggtggggaactgggcgaaggtcctgctagtgct
e9987a    tggtgcccactggggagtcctagcgggcatagcgtatttctccatggtggggaactgggcgaaggtcctgctagtgct
e9987b    tggtgcccactggggagtcctagcgggcatagcgtatttctccatggtggggaactgggcgaaggtcctgctagtgct
e9987c    tggtgcccactggggagtcctagcgggcatagcgtatttctccatggtggggaactgggcgaaggtcctgctagtgct
e9987d    tggtgcccactggggagtcctagcgggcatagcgtatttctccatggtggggaactgggcgaaggtcctgctagtgct
e9987e    tggtgcccactggggagtcctagcgggcatagcgtatttctccatggtggggaactgggcgaaggtcctgctagtgct
e9987f    tggtgcccactggggagtcctagcgggcatagcgtatttctccatggtggggaactgggcgaaggtcctgctagtgct
e9987g    tggtgcccactggggagtcctagcgggcatagcgtatttctccatggtggggaactgggcgaaggtcctgctagtgct
e9987h    tggtgcccactggggagtcctagcgggcatagcgtatttctccatggtggggaactgggcgaaggtcctgctagtgct
e9987i    tggtgcccactggggagtcctagcgggcatagcgtatttctccatggtggggaactgggcgaaggtcctgctagtgct
e9987j    tggtgcccactggggagtcctagcgggcatagcgtatttctccatggtggggaactgggcgaaggtcctgctagtgct
e9987k    tggtgcccactggggagtcctagcgggcatagcgtatttctccatggtggggaactgggcgaaggtcctgctagtgct
e9995a    tggtgcccactggggagtcctagcgggcatagcgtatttctccatggtggggaactgggcgaaggtcctgctagtgct
e9995b    tggtgcccactggggagtcctagcgggcatagcgtatttctccatggtggggaactgggcgaaggtcctgctagtact
e9995c    tggtgcccactggggagtcctagcgggcatagcgtatttctccatggtggggaactgggcgaaggtcctgctagtgct
e9995d    tggtgcccactggggagtcctagcgggcatagcgtatttctccatggtggggaactgggcgaaggtcctgctagtact
e9995e    tggtgcccactggggagtcctagcgggcatagcgtatttctccatggtggggaactgggcgaaggtcctgctagtgct
e9995f    tggtgcccactggggagtcctagcgggcatagcgtatttctccatggtggggaactgggcgaaggtcctgctagtgct
e9995g    tggtgcccactggggagtcctagcgggcatagcgtatttctccatggtggggaactgggcgaaggtcctgctagtgct
e9995h    tggtgcccactggggagtcctagcgggcatagcgtatttctccatggtggggaactgggcgaaggtcctgctagtgct
e9995i    tggtgcccactggggagtcctagcgggcatagcgtatttctccatggtggggaactgggcgaaggtcctgctagtgct
e9995j    tggtgcccactggggagtcctagcgggcatagcgtatttctccatggtggggaactgggcgaaggtcctgctagtgct
e99972a   tggtgcccactggggagtcctagcgggcatagcgtatttctccatggtggggaactgggcgaaggtcctgctagtgct
e99972b   tggtgcccactggggagtcctagcgggcatagcgtatttctccatggtggggaactgggcgaaggtcctgctagtgct
e99972c   tggtgcccactggggagtcctagcgggcatagcgtatttctccatggtggggaactgggcgaaggtcctgctagtgct
e99972d   tggtgcccactggggagtcctagcgggcatagcgtatttctccatggtggggaactgggcgaaggtcctgctagtgct
e99972e   tggtgcccactggggagtcctagcggacatagcgtatttctccatggtggggaactgggcgaaggtcctgctagtgct
e99972f   tggtgcccactggggagtcctagcgggcatagcgtatttctccatggtggggaactgggcgaaggtcctgctagtgct
e99972g   tggtgcccactggggagtcctagcgggcatagcgtatttctccatggtggggaactgggcgaaggtcctgctagtgct
e99972h   tggtgcccactggggagtcctagcgggcatagcgtatttctccatggtggggaactgggcgaaggtcctgctagtgct
e99972i   tggtgcccactggggagtcctagcgggcatagcgtatttctccatggtggggaactgggcgaaggtcctgctagtgct
e99972j   tggtgcccactggggagtcctagcgggcatagcgtatttctccatggtggggaactgggcgaaggtcctgctagtgct
e9997a    tggtgcccactggggagtcctagcgggcatagcgtatttctccatggtggggaactgggcgaaggtcctgctagtgct
e9997b    tggtgcccactggggagtcctagcgggcatagcgtatttctccatggtggggaactgggcgaaggtcctgctagtgct
e9997c    tggtgcccactggggagtcctagcgggcatagcgtatttctccatggtggggaactgggcgaaggtcctgctagtgct
e9997d    tggtgcccactggggagtcctagcgggcatagcgtatttctccatggtggggaactgggcgaaggtcctgctagtgct
e9997e    tggtgcccactggggagtcctagcgggcatagcgtatttctccatggtggggaactgggcgaaggtcctgctagtgct
e9997f    tggtgcccactggggagtcctagcgggcatagcgtatttctccatggtggggaactgggcgaaggtcctgctagtgct
e9997g    tggtgcccactggggagtcctagcgggcatagcgtatttctccatggtggggaactgggcgaaggtcctgctagtgct
e9997i    tggtgcccactggggagtcctagcgggcatagcgtatttctccatggtggggaactgggcgaaggtcctgctagtgct
e9997j    tggtgcccactggggagtcctagcgggcatagcgtatttctccatggtggggaactgggcgaaggtcctgctagtgct
e9997k    tggtgcccactggggagtcctagcgggcatagcgtatttctccatggtggggaactgggcgaaggtcctgctagtgct
e9997l    tggtgcccactggggagtcctagcgggcatagcgtatttctccatggtggggaactgggcgaaggtcctgctagtgct
e9997m    tggtgcccactggggagtcctagcgggcatagcgtatttctccatggtggggaactgggcgaaggtcctgctagtgct

gttgttgtttgccggcgttgatgcggaaacctacaccaccggggggtccgccgcccgggccgcgtctggactcgtcag
gttgttgtttgccggcgttgatgcggaaacctacaccaccggggggtccgccgcccgggccgcgtctggactcgtcag
gttgttgtttgccggcgttgatgcggaaacctacaccaccggggggtccgccgcccgggccgcgtctggactcgtcag
gttgttgtttgccggcgttgatgcggaaacctacaccaccggggggtccgccgcccgggccgcgtctggactcgtcag
gttgttgtttgccggcgttgatgcggaaacctacaccaccggggggtccgccgcccgggccgcgtctggactcgtcag
gttgttgtttgccggcgttgatgcggaaacctacaccaccggggggtccgccgcccgggccgcgtctggactcgtcag
gttgttgtttgccggcgttgatgcggaaacctacaccaccggggggtccgccgcccgggccgcgtctggactcgtcag
gttgttgtttgccggcgttgatgcggaaacctacaccaccggggggtccgccgcccgggccgcgtctggactcgtcag
gttgttgtttgccggcgttgatgcggaaacctacaccaccggggggtccgccgcccgggccgcgtctggactcgtcag
gttgttgtttgccggcgttgatgcggaaacctacaccaccggggggtccgccgcccgggccgcgtctggactcgtcag
gttgttgtttgccggcgtcgatgcggaaacctacaccaccgggggggccgtcgccaggggcgtgcgtggattcactga
gttgttgtttgccggcgtcgatgcggaaacctacaccaccggggggtccgtcgcccaggccacacgtagacttactga
gttgttgtttgccggcgtcgatgcggaaacctacaccaccggggggaccatcgccaaggccacgcgtggattcactga
gttgttgtttgccggcgtcgatgcggaaacctacaccaccggggggtccgtcgcccaggccacacgtagacttactga
gttgttgtttgccggcgttgatgcggaaacctacaccaccgggggggccgtcgccaggggcgtgcgtggattcactga
gttgttgtttgccggcgtcgatgcggaaacctacaccaccggggggtccgtcgccaggggcgtgcgtggattcactga
gttgttgtttgccggcgtcgatgcggaaacctacaccaccgggggggccgtcgccaggggcgtgcgtggattcactga
gttgttgtttgccggcgtcgatgcggaaacctacaccaccgggggggccgccgcccagaccacgtctcgaatcgccag
gttgttgtttgccggcgtcgatgcggaaacctacaccaccgggggggccgtcgccaggggcgtgtgtggattcactga
gttgttgtttgccggcgtcgatgcggaaacctacaccaccgggggggccgtcgccaggggcgtgcgtggattcactga
gttgttgtttgccggcgtcgatgcggaaacctacaccaccgggggggccgtcgccaggggcgtgcgtggattcactga
gttgttgtttgccggcgtcgatgcggaaacctacaccaccgggggggccgccgccgaggccgtgtttagattcactgg
gttgttgtttgccggcgtcgatgcggaaacctacaccaccgggggggccgccgccgaggccgtgtttagattcactgg
gttgttgtttgccggcgtcgatgcggaaacctacaccaccgggggggccgccgccgagaccgtgtttagattcactgg
gttgttgtttgccggcgtcgatgcggaaacctacaccaccgggggggccgccgccgaggccgtgtttagattcactgg
gttgttgtttgccggcgttgatgcggaaacctacaccaccgggggggccgccgccgaggccgtgtttagattcactgg
gttgttgtttgccggcgtcgatgcgggaacctacaccaccgggggggccgccgcccacaccgcgtttcgaatcaccag
gttgttgtttgccggcgtcgatgcggaaacctacaccaccgggggggccgtcgccaggggcgtgcgtggattcactga
gttgttgtttgccggcgtcgatgcgggaacctacaccaccgggggggccgccgcccacaccgcgtttcgaatcaccag
gttgttgtttgccggcgtcgatgcggaaacctacaccaccgggggggccgtcgccaggggcgtgcgtggattcactga
gttgttgtttgccggcgtcgatgcggaaacccgcgtcaccgggggggccgtcgcccaggccgcgtctggactcactgg
gttgttgtttgccggcgtcgatgcggaaacccgcgtcaccgggggggccgtcgcccaggccgcgtctggactcactgg
gttgttgtttgccggcgtcgatgcggaaacccgcgtcaccgggggggccgtcgcccaggccgcgtctggactcactgg
gttgttgtttgccggcgtcgatgcggaaacccgcgtcaccgggggggccgtcgcccaggccgcgtctggactcactgg
gttgttgtttgccggcgtcgatgcgcaaacccacatcaccgggggggccgtcgccagggccgcgcatggactcgctgg
gttgttgtttgccggcgtcgatgcggaaacccgcgtcaccgggggggccgtcgcccaggccgcgtctggactcactgg
gttgttgtttgccggcgtcgatgcggaaacccgcgtcaccgggggggccgtcgcccaggccgcgtctggactcactgg
gttgttgtttgccggcgtcgatgcggaaacccgcgtcaccgggggggccgtcgcccaggccgcgtctggactcactgg
gttgttgtttgccggcgtcgatgcggaaacccgcgtcaccgggggggccgtcgcccaggccgcgtctggactcactgg
gttgttgtttgccggcgtcgatgcggaaacccgcgtcaccgggggggccgtcgcccaggccgcgtctggactcactgg
gttgttgtttgccggcgtcgatgcggaaacctacaccaccgggggggccgccgccagggccgcgtctggactcactag
gttgttgtttgccggcgtcgatgcggaaacctacaccaccgggggggccgccgccagggccgcgtctggactcactag
gttgttgtttgccggcgtcgatgcggaaacctacaccaccgggggggccgccgccagggccgcgtctggactcactag
gttgttgtttgccggcgtcgatgcggaaacctacaccaccgggggggccgccgccaaggccgcgtctggactcactag
gttgttgtttgccggcgtcgatgcggaaacctacaccaccgggggggccgccgccaaggccgcgtctggattcactag
gttgttgtttgccggcgtcgatgcggaaacccacaccaccgggggggccgccgccagggccgcgtctggactcactag
gttgttgtttgccggcgtcgatgcggaaacctacaccaccgggggggccgccgccaaggccgcgtctggactcactag
gttgttgtttgccggcgtcgatgcggaaacctacaccaccgggggggccgccgccagggccgcgtctggactcactag
gttgttgtttgccggcgtcgatgcggaaacctacaccaccgggggggccgccgccagggccgcgtctggactcactag
gttgttgtttgccggcgtcgatgcggaaacctacaccaccgggggggccgccgccaaggccgcgtctggactcactag
gttgttgtttgccggcgtcgatgcggaaacccacaccaccgggggggccgccgccagggccgcgtctggactcactag
gttgttgtttgccggcgtcgatgcggaaacctacaccaccgggggggccgccgccagggccgcgtctggactcactag
gttgttgtttgccggcgtcgatgcggaaacctacaccaccgggggggccgccgccagggccgcgtctggactcactag
gttgttgtttgccggcgtcgatgcggaaacccacaccaccgggggggccgccgccagggccgcgtctggactcactag
gttgttgtttgccggcgtcgatgcggaaacccacaccaccgggggggccgccgccagggccgcgtctggactcactag
gttgttgtttgccggcgtcgatgcggaaacccacaccaccgggggggccgccgccagggccgcgtctggactcactag
gttgttgtttgccggcgtcgatgcggaaacccacaccaccgggggggccgccgccagggccgcgtctggactcactag
gttgttgtttgccggcgtcgatgcggaaacccacaccaccgggggggccgccgccagggccgcgtctggactcactag
gttgttgtttgccggcgtcgatgcggaaacctacaccaccgggggggccgccgccaaggccgcgtctgtattcactag
gttgttgtttgccggcgtcgatgcgaaaacctacaccaccggggggtccgccgccagggacgcgtttggactcactag
gttgttgtttgccggcgtcgatgcggaaactcacaccaccggggggaccgccgccagggccgcgtttggactcactag
gttgttgtttgccggcgtcgatgcgaaaacctacaccaccggggggtccgccgccagggacgcgtttggactcactag
gttgttgtttgccggcgtcgatgcgaaaacctacaccaccggggggtccgccgccagggacgcgtttggactcactag
gttgttgtttgccggcgtcgatgcgaaaacctacaccaccggggggtccgccgccagggacgcgtttggactcactag
gttgttgtttgccggcgtcgatgcggaaactcacaccaccggggggaccgccgccagggccgcgtttggactcactag
gttgttgtttgccggcgtcgatgcgaagacctacaccaccggggggtccgccgccagggacgcgtttggactcactag
gttgttgtttgccggcgtcgatgcggaaacccacaccaccggggggaccgtcgccagggccgcgtctggactcgctgg
gttgttgtttgccggcgtcgatgcgaaaacctacaccaccggggggtccgccgccagggacgcgtttggactcactag
gttgttgtttgccggcgtcgatgcgaaaacctacaccaccggggggtccgccgccagggacgcgtttggactcgctag
gttgttgtttgccggcgtcgatgcggaaacctacaccaccggggggaccgtcgcccgggccgcgtctggattcgccaa
gttgttgtttgccggcgtcgatgcggaaacctacaccaccggggggaccgtcgcccgggccgcgtctggattcgccaa
gttgttgtttgccggcgtcgatgcggaaacctacaccaccggggggaccgtcgcccgggccgcgtctggattcgccaa
gttgttgtttgccggcgtcgatgcggaaacctacaccaccggggggaccgtcgcccgggccgcgtctggattcgccaa
gttgttgtttgccggcgtcgatgcggaaacctacaccaccggggggaccgtcgcccgggccgcgtctggattcgccaa
gttgttgtttgccggcgtcgatgcggaaacctacaccaccggggggaccgtcgcccgggccgcgtctggattcgccaa
gttgttgtttgccggcgtcgatgcggaaacctacaccaccggggggaccgtcgcccgggccacgtctggactcgccga
gttgttgtttgccggcgtcgatgcggaaacctacaccaccggggggaccgtcgcccgggccgcgtctggattcgccaa
gttgttgtttgccggcgtcgatgcggaaacctacaccaccggggggaccgtcgcccgggccgcgtctggattcgccaa
gttgttgtttgccggcgtcgatgcggaaacctacaccaccggggggaccgtcgcccgggccgcgtctggattcgccaa
gttgttgtttgccggcgttgatgtggaaacccacaccaccggggggaccatcgcccgggccgcgtctgaactcaccaa
gttgttgtttgccggcgttgatgcggaaacccacaccaccggggggaccatcgcccgggccgcgtctggactcaccaa
gttgttgttcgccggcgttgatgcggaaacctacaccaccggggggaccgtcggccgggccgcgcttggactcaccag
gttgttgtttgccggcgttgatgcggaaacccacaccaccggggggaccatcgcccgggccgcgtctggactcaccaa
gttgttgttcgccggcgttgatgcggaaacctacaccaccggggggaccgtcggccaggccgcgcttggactcaccaa
gttgttgttcgccggcgttgatgcggaaacctacaccaccggggggaccgtcggccgggccgcgcttggactcaccag
gttgttgtttgccggcgttgatgcggaaacccacaccaccggggggaccatcgcccgggccgcgtctggactcaccaa
gttgttgttcgccggcgttgatgcggaaacctacaccaccggggggaccgtcggccgggccgcgcttggactcaccaa
gttgttgtttgccggcgttgatgcggaaacccacaccaccggggggaccatcgcccgggccgcgtctggactcaccaa
gttgttgttcgccggcgttgatgcggaaacccacaccaccggggggaccgtcagccgggccgcgcttggactcaccaa
gttgttgtttgccggcgtcgatgcggaaacccacaccaccggggggtccgccgcccaggccacgtctggattcgtccg
gttgttgtttgccggcgtcgatgcggaaacccacaccaccggggggtccgccgcccaggccacgtctcgactcgtccg
gttgttgtttgccggcgtcgatgcggaaacccacaccaccggggggtccgccgcccaggccacgtctggattcgtccg
gttgttgtttgccggcgtcgatgcggaaacccacaccaccggggggtccgccgcccaggccacgtctggattcgtccg
gttgttgtttgccggcgtcgatgcggaaacctacaccaccggggggtccgccgcccaggccacgtctggattcgtccg
gttgttgtttgccggcgtcgatgcggaaacccacaccaccggggggtccgccgcccaggccacgtctggattcgtccg
gttgttgtttgccggcgtcgatgcggaaacccacaccaccggggggtccgccgcccaggccacgtctggattcgtccg
gttgttgtttgccggcgtcgatgcggaaacccacaccaccggggggtccgccgcccaggccacgtctggattcgtccg
gttgttgtttgccggcgtcgatgcggaaacccacaccaccggggggtccgccgcccaggccacgtctggattcgtccg
gttgttggttgccggcgtcgatgcggaaacccacaccaccggggggtccgccgcccaggccacgtctggattcgtccg
gttgttgtttgccggcgtcgatgcggaaacccacaccaccggggggtccgccgcccaggccacgtctcgactcgtccg
gttgttgtttgccggcgtcgatgcggaaacccacaccaccggggggtccgccgcccaggccacgtctcgactcgtccg
gttgttgtttgccggcgtcgatgcggaaacccacaccaccggggggtccgccgcccaggccacgtctcgactcgtccg
gttgttgtttgccggcgtcgatgcggaaacccacaccaccggggggtccgccgcccaggccacgtctcgactcgtccg
gttgttgtttgccggcgtcgatgcggaaacccacaccaccggggggtccgccgcccaggccacgtctcgactcgtccg
gttgttgtttgccggcgtcgatgcggaaacccacaccaccggggggtccgccgcccaggccacgtctcgactcgtccg
gttgttgtttgccggcgtcgatgcggaaacccacaccaccggggggtccgccgcccaggccacgtctcgactcgtccg
gttgttgtttgccagcgtcgatgcggaaacccacaccaccggggggtccgccgcccaggccacgtctagactcgtccg
gttgttgtttgccggcgtcgatgcggaaacccacaccaccggggggtccgccgcccaggccacgtctcgactcgtccg
gttgttgtttgccggcgtcgatgcggaaacccacaccaccggggggtccgccgcccaggccacgtctcgactcgtccg
gttgttgtttgccggcgtcgatgcggaaacccacaccaccggggggtccgccgcccaggccacgtctcgactcgtccg
gttgttgtttgccggcgtcgatgcggaaacctacaccaccgggggggccgccgccagggccgcgtctggactcactgg
gttgttgtttgccggcgtcgatgcggaaacccacatcaccgggggggccgccgccaaggccgcgtatggactcactag
gttgttgtttgccggcgtcgatgcggaaacctacatcaccgggggggccaccgccaaggccgcgtatggactcactag
gttgttgtttgccggcgtcgatgcggaaacctacatcaccgggggggccaccgccaaggccgcgtatggactcactag
gttgttgtttgccggcgtcgatgcggaaacccacatcaccgggggggccgccgccaaggccgcgtatggactcactag
gttgttgtttgccggcgtcgatgcggaaacccacatcaccgggggggccgccgccaaggccgcgtatggactcactag
gttgttgtttgccggcgtcgatgcggaaacctacatcaccggggggaccgccgccaaggccgcgtatggactcactag
gttgttgtttgccggcgtcgatgcggaaacccacatcaccgggggggccgccgccaaggccgcgtatggactcactag
gttgttgtttgccggcgtcgatgcggaaacctacaccaccgggggggccgccgccagggccgcgtctggactcactgg
gttgttgtttgccggcgtcgatgcggaaacccacgtcaccggggggaccatcgccaaggccgcgtctggattcactag
gttgttgtttgccggcgtcgatgcggaaacccacgtcaccggggggaccatcgccaaggccgcgtctggattcactgg
gttgttgtttgccggcgtcgatgcggaaacccacgtcaccggggggaccatcgccaaggccgcgtctggattcactgg
gttgttgtttgccggcgtcgatgcggaaacccacgtcaccggggggaccatcgccaaggccgcgtctggattcactgg
gttgttgtttgccggcgtcgatgcggaaacccacgtcaccggggggaccatcgccaaggccgcgtctggattcactgg
gttgttgtttgccggcgtcgatgcggaaacccacgtcaccggggggaccatcgccaaggccgcgtctggattcactgg
gttgttgtttgccggcgtcgatgcggaaacccacgtcaccggggggaccatcgccaaggccgcgtctggattcactgg
gttgttgtttgccggcgtcgatgcggaaacccacgtcaccggggggaccatcgccaaggccgcgtctggattcactgg
gttgttgtttgccggcgtcgatgcggaaacccacgtcaccggggggaccatcgccaaggccgcgtctggattcactgg
gttgttgtttgccggcgtcgatgcggaaacccacgtcaccggggggaccatcgccaaggccgcgtctggattcactgg
gttgttgtttgccggcgtcgatgcggaaacccacaccaccggggggaccgtcgcccgggccacggctcgactcaccag
gttgttgtttgccggcgtcgatgcggaaacccacaccaccggggggaccgtcgcccgggccacggctcgactcaccag
gttgttgtttgccggcgtcgatgcggaaacccacaccaccggggggaccgtcgcccgggccacggctcgactcaccag
gttgttgtttgccggcgtcgatgcggaaacccacaccaccggggggaccgtcgcccgggccacggctcgactcaccag
gttgttgtttgccggcgtcgatgcggaaacccacaccaccggggggaccgtcgcccgggccacggctcgactcaccag
gttgttgtttgccggcgtcgatgcggaaacccacaccaccggggggaccgtcgcccgggccacggctcgactcaccag
gttgttgtttgccggcgtcgatgcggaaacccacaccaccggggggaccgtcgcccgggccacggctcgactcaccag
gttgttgtttgccggcgtcgatgcggaaacccacaccaccggggggaccgtcgcccgggccacggctcgactcaccag
gttgttgtttgccggcgtcgatgcggaaacccacaccaccggggggaccgtcgcccgggccacggctcgactcaccag
gttgttgtttgccggcgtcgatgcggaaacccacaccaccggggggaccgtcgcccgggccacggctcgactcaccag
gttgttgtttgccggcgtcgatgcgggaacctacaccaccggggggtccgccgcccggaccgcgtctggactcgtcag
gttgttgtttgccggcgtcgatgcgggaacctacaccaccggggggtccgccgcccggaccgcgtctggactcgtcag
gttgttgtttgccggcgtcgatgcgggaacctacaccaccggggggtccgccgcccggaccgcgtctggactcgtcag
gttgttgtttgccggcgtcgatgcgggaacctacaccaccggggggtccgccgcccggaccgcgtctggactcgtcag
gttgttgtttgccggcgtcgatgcgggaacctacaccaccggggggtccgccgcccggaccgcgtctggactcgtcag
gttgttgtttgccggcgtcgatgcgggaacctacaccaccggggggtccgccgcccggaccgcgtctggactcgtcag
gttgttgtttgccggcgtcgatgcgggaacctacaccaccggggggtccgccgcccggaccgcgtctggactcgtcag
gttgttgtttgccggcgtcgatgcgggaacctacaccaccggggggtccgccgcccggaccgcgtctggactcgtcag
gttgttgtttgccggcgtcgatgcgggaacctacaccaccggggggtccgccgcccggaccgcgtctggactcgtcag
gttgttgtttgccggcgtcgatgcgggaacctacaccaccggggggtccgccgcccggaccgcgtctggactcgtcag
gttgttgtttgccggcgtcgatgcggaaccccacatcaccgggagggccgtcgccagggccgcgtctggattgactgg
gttgttgtttgccggcgtcgatgcggaaccccacatcaccgggagggccgtcgccagggccgcgtctggattgactgg
gttgttgtttgccggcgtcgatgcggaaccccacatcaccgggagggccgtcgccagggccgcgtctggattgactgg
gttgttgtttgccggcgtcgatgcggaaccccacatcaccgggagggccgtcgccagggccgcgtctggattgactgg
gttgttgtttgccggcgtcgatgcggaaccccacatcaccgggagggccgtcgccagggccgcgtctggattgactgg
gttgttgtttgccggcgtcgatgcggaaccccacatcaccgggagggccgtcgccagggccgcgtctggattgactgg
gttgttgtttgccggcgtcgatgcggaaacccacatcaccgggggggccgtcgccagggccgcgtctagactcactgg
gttgttgtttgccggcgtcgatgcggaaccccacatcaccgggagggccgtcgccagggccgcgtctggattgactgg
gttgttgtttgccggcgtcgatgcggaaccccacatcaccgggagggccgtcgccagggccgcgtctggattgactgg
gttgttgtttgccggcgtcgatgcggaaacccacatcaccgggggggccgccgccagggccgcgtctggattgactgg
gttgttgtttgccggcgtcgatgcggaaacctacatcaccgggggggccgtcgccagggccgcgtttggattcactgg
gttgttgtttgccggcgtcgatgcggaaacctacatcaccgggggggccgtcgccagggccgcgtttggattcactgg
gttgttgtttgccggcgtcgatgcggaaacctacatcaccgggggggccgtcgccagggccgcgtttggattcactgg
gttgttgtttgccggcgtcgatgcggaaacctacatcaccgggggggccgtcgccagggccgcgtctggattcactgg
gttgttgtttgccggcgtcgatgcggaaacctacatcaccgggggggccgtcgccagggccgcgtttggattcactgg
gttgttgtttgccggcgtcgatgcggaaacctacatcaccgggggggccgtcgccagggccgcgcttggattcactgg
gttgttgtttgccggcgtcgatgcggaaacctacatcaccgggggggccgtcgccagggccgcgcttggattcactgg
gttgttgtttgccggcgtcgatgcggaaacctacatcaccgggggggccgtcgccagggccgcgcttggattcactgg
gttgttgtttgccggcgtcgatgcggaaacctacatcaccgggggggccgtcgccagggccgcgtttggattcactgg
gttgttgtttgccggcgtcgatgcggaaacctacatcaccgggggggccgtcgccagggccgcgtttggattcactgg
gttgttgtttgccggcgtcgatgcggaaacctacatcaccgggggggccgtcgccagggccgcgtttggattcactgg
gttgttgtttgccggcgtcgatgcggaaacctacatcaccgggggggccgtcgccagggccgcgtttggattcactgg
gttgttgtttgccggcgtcgatgcggaaacctacatcaccgggggggccgtcgccagggccgcgtttggattcactgg
gttgttgtttgccggcgtcgatgcggaaacctacatcaccgggggggccgtcgccagggccgcgtttggattcactgg
gttgttgtttgccggcgtcgatgcggaaacctacatcaccgggggggccgtcgccagggccgcgtttggattcactgg
gttgttgtttgccggcgtcgatgcggaaacctacatcaccgggggggccgtcgccagggccgcgtttggattcactgg
gttgttgtttgccggcgtcgatgcggaaacctacatcaccgggggggccgtcgccagggccgcgcttggattcactgg
gttgttgtttgccggcgtcgatgcggaaacctacatcaccgggggggccgtcgccagggccgcgtttggattcactgg
gttgttgtttgccggcgtcgatgcagaaacctacatcaccgggggggccgtcgccagggccgcgtttggattcactgg
gttgttgtttgccggtgtcgatgcggaaaccttcaccaccgggggggccgccgcccatgccgcgtatggattcgccag
gttgttgtttgccggtgtcgatgcggaaacctacaccaccgggggggccgccgcccatgccgtgtatagactcgccgg
gttgttgtttgccggtgtcgatgcggaaacctacaccaccgggggggccgccgcccatgccgtgtatagactcgccgg
gttgttgtttgccggtgtcgatgcggaaacctacaccaccgggggggccgccgcccatgccgtgtatagactcgccgg
gttgttgtttgccggtgtcgatgcggaaacctacaccaccgggggggccgccgcccatgccgcgtatggattcgccag
gttgttgtttgccggtgtcgatgcggaaacctacaccaccgggggggccgccgcccatgccgtgtatagactcgccgg
gttgttgtttgccggtgtcgatgcggaaacctacaccaccgggggggccgccgcccatgccgtgtatagactcgccgg
gttgttgtttgccggtgtcgatgcggaaacctacaccaccgggggggccgccgcccatgccgtgtatagactcgccgg
gttgttgtttgccggtgtcgatgcggaaacctacaccaccgggggggccgccgcccatgccgtgtatagactcgccgg
gttgttgtttgccggtgtcgatgcggaaacctacaccaccgggggggccgccgcccatgccgcgtatggattcgccag
gttgttgtttgccggtgtcgatgcggaaacctacaccaccgggggggccgccgcccatgccgcgtatggattcgccag
gttgttgtttgccggtgtcgatgcggaaacctacaccaccgggggggccgccgcccatgccgcgtatggattcgccag
gttgatgtttgccggtgtcgatgcgagaacccacgtcaccgggggggccgccgcccagaccgcgtatacattcaccgg
gttgttgtttgtcggtgtcgatgcggaaacctacaccaccgggggggccgccgcccatgccgcgtatggattcgccag
gttgttgtttgccggtgtcgatgcggaaacctacaccaccgggggggccgccgcccatgccgcgtatggattcgccag
gttgttgtttgccggtgtcgatgcggaaacctacaccaccgggggggccgccgcccatgccgcgtatggattcgccag
gttgttgtttgccggtgtcgatgcggcaacccacgtcaccgggggggccgccgcccataccgcgtatacattcaccgg
gttgttgtttgccggtgtcgatgcggcaacccacgtcaccgggggggccgccgcccataccgcgtatacattcaccgg
gttgttgtttgccggtgtcgatgcggaaacctacaccaccgggggggccgccgcccatgccgcgtatggattcgccag
gttgttgtttgccggcgtcgatgcggaaacccacatcaccgggggggccgtcgccaaggccgcgcttggattcactgg
gttgttgtttgccggcgtcgatgcggaaacccacatcaccgggggggccgtcgccaaggccgcgcttggatttactgg
gttgttgtttgccggcgtcgatgcggaaacccacatcaccgggggggccgtcgccaaggccgcgcttggattcactgg
gttgttgtttgccggcgtcgatgcggaaacccacatcaccgggggggccgtcgccaaggccgcgcttggattcactgg
gttgttgtttgccggcgtcgatgcggaaacccacatcaccgggggggccgtcgccaaggccgcgcttggattcactgg
gttgttgtttgccggcgtcgatgcggaaacccacatcaccgggggggccgtcgccaaggccgcgcttggattcactgg
gttgttgtttgccggcgtcgatgcggaaacccacatcaccgggggggccgtcgccaaggccgcgcttggattcactgg
gttgttgtttgccggcgtcgacgcggaaacccacatcaccgggggggccgtcgccaaggccgcgcttggattcactgg
gttgttgtttgccggcgtcgatgcggaaacccacatcaccgggggggccgtcgccaaggccgcgcttggattcactgg
gttgttgtttgccggcgtcgatgcggaaacccacatcaccgggggggccgtcgccaaggccgcgcttggattcactgg
gttgttgtttgccggcgtcgatgcggaaacccacatcaccgggggggccgtcgccaaggccgcgcttggattcactgg
gttgttgttcgccggcgtcgatgcggggacctacatcaccggggggaccgtcgccagggccgcgcttggactcactgg
gttgttgttcgccggtgtcgatgcggagacccacgtcaccggggggaccgtcgccagggccgcgcttggattcactgg
gttgttgttcgccggcgtcgatgcggggacctacaccaccgggggggccgccgccaggtccgcgcttggactcactag
gttgttgttcgccggcgtcgatgcggagacctacaccaccgggggggccgccgccagggccgcgcttggattcactag
gttgttgttcgccggcgtcgatgcggggacctacaccaccgggggggccgccgccaggaccgcgcttggactcactgg
gttgttgttcgccggcgtcgatgcggggacctacaccaccgggggggccgccgccaggtccgcgcttggactcactag
gttgttgttcgccggcgtcgatgcggagacccacgtcaccggggggaccgtcgccagggccgcgcttggattcactgg
gttgttgttcgccggcgtcgatgcggagacccacgtcaccggggggaccgtcgccagggccgcgcttggattcactgg
gttgttgttcgccggcgtcgatgcggggacctacatcaccggggggaccgtcgccagggccgcgcttggactcactgg
gttgttgttcgccggcgtcgatgcggggacctacaccaccgggggggctgccgccaggaccgcgcttggactcactgg
gttgttgtttgccggcgtcgatgcggaaacctacaccaccggggggaccatcgccagggccgcgtttggactcactag
gttgttgtttgccggcgtcgatgcggaaacctacaccaccggggggaccatcgccagggccgcgtttggactcactgg
gttgttgtttgccggcgtcgatgcggaaacctacatcaccggggggaccttcgcccaggccgcgtttggattcactcg
gttgttgtttgccggcgtcgatgcggaaacctacatcaccggggggacctttgcccaggccgcgtttggattcactcg
gttgttgtttgccggcgtcgatgcggaaacctacatcaccggggggacctttgcccaggccgcgtttggattcactcg
gttgttgtttgccggcgtcgatgcggaaacctacatcaccggggggacctttgcccaggccgcgtttggattcactcg
gttgttgtttgccggcgtcgatgcggaaacctacaccaccggggggaccatcgccagggccgcgtttggactcactgg
gttgttgtttgccggcgtcgatgcggaaacctacatcaccggggggacctttgcccaggccgcgtttggattcactcg
gttgttgtttgccggcgtcgatgcggaaacctacatcaccggggggaccttcgcccaggccgcgtttggattcactcg
gttgttgtttgccggcgtcgatgcggaaacctacaccaccggggggaccatcgccagggccgcgtttggactcactgg
gttgttgtttgccggcgtcgatgcggaaacctacaccaccgggggggccgccgcccgggccgcgtctggactcgtcag
gttgttgtttgccggcgtcgatgcggaaacctacaccaccggggggtccgccgcccgggccgtgtctggactcgtcag
gttgttgtttgccggcgtcgatgcggaaacctacaccaccgggggggccgccgcccgggccgcgtctggactcgtcag
gttgttgtttgccggcgtcgatgcggaaacctacaccaccggggggtccgccgcccgggccgtgtctggattcgtcag
gttgttgtttgccggcgtcgatgcggaaacctacaccaccggggggtccgccgcccgggccgcgtctggactcgtcag
gttgttgtttgccggcgtcgatgcggaaacctacaccaccggggggtccgccgcccgggccgcgtctggactcgtcag
gttgttgtttgccggcgtcgatgcggaaacctacaccaccggggggtccgccgcccgggccgtgtctggactcgtcag
gttgttgtttgccggcgtcgatgcggaaacctacaccaccggggggtccgccgcccgggccgcgtctggactcgccag
gttgttgtttgccggcgtcgatgcggaaacctacaccaccgggggggccgccgcccgggccgcgtctggactcgtcag
gttgttgtttgccggcgtcgatgcggaaacctacaccaccggggggtccgccgcccgggccgcgtctggactcgccag
gttgttgtttgccggcgtcgatgcggacacctacgtcaccgggggggccgtcgccagggccgcgtctggattcactgg
gttgttgtttgccggcgtcgatgcggacacctacgtcaccgggggggccgtcgccagggccgcgtctggattcactgg
gttgttgtttgccggcgtcgatgcggaaacctacgtcaccgggggggccgtcgccagggccgcgtctggattcactgg
gttgttgtttgccggcgtcgatgcggaaacctacatcaccgggggagccgccgccagggccgcgtttggaatcgctgg
gttgttgtttgccggcgtcgatgcggaaacctacgtcaccgggggggccgtcgccagggccgcgtctggattcactgg
gttgttgtttgccggcgtcgatgcggaaacctacgtcaccgggggggccgtcgccagggccgcgtctggattcactgg
gttgttgtttgccggcgtcgatgcggaaacctacatcaccgggggggccgccgccagggccgcgtttggaatcgctgg
gttgttgtttgccggcgtcgatgcggaaacctacgtcaccgggggggccgtcgccagggccgcgtctggattcactgg
gttgttgtttgccggcgtcgatgcggaaacctacatcaccgggggggccgccgccagggccgcgtttggaatcgctgg
gttgttgtttgccggcgtcgatgcggaaacctacaccaccgggggggccgccgccaaggccgcgcttggactcactgg
gttgttgtttgccggcgtcgatgcggcaacctacgtcaccgggggggccgccggccagaccgcgtcgggactcgcccg
gttgttgtttgccggcgtcgatgcggcaacctacgtcaccgggggggccgccggccagaccgcgtcgggactcgcccg
gttgttgtttgccggcgtcgatgcggcaacctacgtcaccgggggggccgccggccagaccgcgtcgggactcgcccg
gttgttgtttgccggcgtcgatgcggcaacctacgtcaccgggggggccgccggccagaccgcgtcgggactcgcccg
gttgttgtttgccggcgtcgatgcggcaacctacgtcaccgggggggccgccggccagaccgcgtcgggactcgcccg
gttgttgtttgccggcgtcgatgcggcaacctacgtcaccgggggggccgccggccagaccgcgtcgggactcgcccg
gttgttgtttgccggcgtcgatgcggcaacctacgtcaccgggggggccgccggccagaccgcgtcgggactcgcccg
gttgttgtttgccggcgtcgatgcggaaacctacaccaccgggggggccaccggccgcaccgtgtcgggattcgccag
gttgttgtttgccggcgtcgatgcggcaacctacgtcaccgggggggccgccggccagaccgcgtcgggactcgcccg
gttgttgtttgccggcgtcgatgcggaaacctacatcaccgggcaggccgccggccatgccgtgtcgagattcgccag
gttgttgtttgccggcgtcgatgcgaggacctacaccaccggggcggtcaccggccacaccatgtctggaatcacccg
gttgttgtttgccggcgtcgatgcgaggacctacaccaccggggcggtcaccggccacaccatgtctggaatcacccg
gttgttgtttgccggcgtcgatgcgaggacctacaccaccggggcggtcaccggccacaccatgtctggaatcacccg
gttgttgtttgccggcgtcgatgcgaggacctacaccaccggggcggtcaccggccacaccatgtctggaatcacccg
gttgttgtttgccggcgtcgatgcgaggacctacaccaccggggcggtcaccggccacaccatgtctggaattacccg
gttgttgtttgccggcgtcgatgcgaggacctacaccaccggggcggtcaccggccacaccatgtctggaatcacccg
gttgttgtttgccggcgtcgatgcgaggacctacaccaccggggcggtcaccggccacaccatgtctggaattacccg
gttgttgtttgccggcgtcgatgcgaggacctacaccaccggggcggtcaccggccacaccatgtctggaatcacccg
gttgttgtttgccggcgtcgatgcgaggacctacaccaccggggcggtcaccggccacaccatgtctggaatcacccg
gttgttgtttgccggcgtcgatgcgaggacctacaccaccggggcggtcaccggccacaccatgtctggaatcacccg
gttgttgtttgccggcgtcgatgcgaggacctacaccaccggggcggtcaccggccacaccatgtctggaatcacccg
gttgttgtttgccggcgtcgatgcgaggacctacaccaccggggcggtcaccggccacaccatgtctggaattacccg
gttgttgtttgccggcgtcgatgcggaaacccacaccgccgggggggccctcgccaggggcgcgtatggactcgctgg
gttgttgtttgccggcgtcgatgcggaaacccacaccgccgggggggccctcgccaggggcgcgtatggactcgctgg
gttgttgtttgccggcgtcgatgcggaaacccacaccgccgggggggccctcgccaggggcgcgtatggactcgctgg
gttgttgtttgccggcgtcgatgcggaaacccacaccgccgggggggccctcgccaggggcgcgtatggactcgctgg
gttgttgtttgccggcgtcgatgcggaaacccacaccgccgggggggccctcgccaggggcgcgtatggactcgctgg
gttgttgtttgccggcgtcgatgcggaaacccacaccgccgggggggccctcgccaggggcgcgtatggactcgctgg
gttgttgtttgccggcgtcgatgcggaaacccacaccgccgggggggccctcgccaggggcgcgtatggactcgctgg
gttgttgtttgccggcgtcgatgcggaaacccacaccgccgggggggccctcgccaggggcgcgtatggactcgctgg
gttgttgtttgccggcgtcgatgcggaaacccacaccgccgggggggccctcgccaggggcgcgtatggactcgctgg
gttgttgtttgccggcgtcgatgcggaaacccacaccgccgggggggccctcgccaggggcgcgtatggactcgctgg
gttgttgtttgccggcgtcgatgcggaaacctacgccaccggggggtccgtcgcccgggccgcgtctggactcgccag
gttgttgtttgccggcgttgatgcggaaacccacaccaccgggggggccgccgcccgggccacgtctggactcgtcag
gttgttgtttgccggcgtcgatgcggaaacccacaccaccgggggggccgccgcccgggccacgtctggactcgtcag
gttgttgtttgccggcgtcgatgcggaaacccacaccaccgggggggccgccgcccgggccacgtctggactcgtcag
gttgttgtttgccggcgtcgatgcggaaacccacaccaccgggggggccgccgcccgggccacgtctggactcgtcag
gttgttgtttgccggcgtcgatgcggaaacccacaccaccgggggggctgccgcccgggccacgtctggactcgtcag
gttgttgtttgccggcgtcgatgcggaaacccacaccaccgggggggccgccgcccgggccacgtctggactcgtcag
gttgttgtttgccggcgttgatgcggaaacccacaccaccgggggggccgccgcccgggccacgtctggactcgtcag
gttgttgtttgccggcgtcgatgcggaaacccacaccaccgggggggccgccgcccgggccacgtctggactcgtcag
gttgttgtttgccggcgtcgatgcggaaacccacaccaccgggggggccgccgcccgggccacgtctggactcgtcag
gttgttgtttgccggcgtcgatgcggaaacctacaccaccgggggggccgtcgccaaggccgcgtatggattcgctgg
gttgttgtttgccggcgtcgatgcggaaacctacaccaccgggggggccgccgccaaggccgcgtatggattcactgg
gttgttgtttgccggcgtcgatgcggaaacctacaccaccgggggggccgtcgccaaggccgcgtatggattcgctgg
gttgttgtttgccggcgtcgatgcggaaacctacaccaccgggggggccgtcgccaaggccgcgtatggattcgctgg
gttgttgtttgccggcgtcgatgcggaaacctacaccaccgggggggccgtcgccaaggccgcgtatggattcgctgg
gttgttgtttgccggcgtcgatgcggaaacctacaccaccgggggggccgtcgccaaggccgcgtatggattcgctgg
gttgttgtttgccggcgtcgatgcggaaacctacaccaccgggggggccgccgccaaggccgcgtatggattcactgg
gttgttgtttgccggcgtcgatgcggaaacctacatcaccgggggggccttcgccaaggccgcgtatggactcactgg
gttgttgtttgccggcgtcgatgcggaaacctacaccaccgggggggccgccgccaaggccgcgtatggattcgctgg
gttgttgtttgccggcgtcgatgcggaaacctacaccaccgggggggccgccgccaaggccgcgtatggattcgctgg
gctgttgtttgccggcgtcgatgcggaaacccacaccaccgggggggccgccgccaaggccgcgcttgaactcaccag
gctgttgtttgccggcgtcgatgcggaaacccacaccaccgggggggccgccgccaaggccgcgcttgaactcaccag
gctgttgtttgccggcgtcgatgcggaaacccacaccaccgggggggccgccgccaaggccgcgcttgaactcaccag
gctgttgtttgccggcgtcgatgcggaaacccacaccaccgggggggccgccgccaaggccgcgcttgaactcaccag
gctgttgtttgccggcgtcgatgcggaaacccacaccaccgggggggccgccgccaaggccgcgcttgaactcaccag
gctgttgtttgccggcgtcgatgcggaaacccacaccaccgggggggccgccgccaaggccgcgcttgaactcaccag
gctgttgtttgccggcgtcgatgcggaaacccacaccaccgggggggccgccgccaaggccgcgcttgaactcaccag
gctgttgtttgccggcgtcgatgcggaaacccacaccaccgggggggccgccgccaaggccgcgcttgagctcaccag
gctgttgtttgccggcgtcgatgcggaaacccacaccaccgggggggccgccgccaaggccgcgcttgaactcaccag
gctgttgtttgccggcgtcgatgcggaaacccacaccaccgggggggccgccgccaaggccgcgcttgagctcaccag
gctgttgtttgccggcgtcgatgcggaaacccacaccaccgggggggccgccgccaaggccgcgcttgaactcaccag
gctgttgtttgccggcgtcgatgcggaaacccacaccaccgggggggccgccgccaaggccgcgcttgaactcaccag
gctgttgtttgccggcgtcgatgcggaaacccacaccaccgggggggccgccgccaaggccgcgcttgaactcaccag
gctgttgtttgccggcgtcgatgcggaaacccacaccaccgggggggccgccgccaaggccgcgcttgaactcaccag
gttgttgtttgccggcgtcgatgcggaaacccacatcaccgggggggccgccgccaaggccgcgcttggattcactgg
gttgttgtttgccggcgtcgatgcggaaacccacatcaccgggggggccgccgccaaggccgcgcttggattcactgg
gttgttgtttgccggcgtcgatgcggaaacccacatcaccgggggggccgccgccaaggccgcgcttggattcactgg
gttgttgtttgccggcgtcgatgcggaaacccacatcaccgggggggccgccgccaaggccgcgcttggattcactgg
gttgttgtttgccggcgtcgatgcagaaacccacatcaccgggggggccgccgccaaggccgcgcttggattcactgg
gttgttgtttgccggcgtcgatgcggaaacctacatcaccggggggaccctcgccaaggccgcgcttggattcactgg
gttgttgtttgccggcgtcgatgcggaaacccacatcaccgggggggccgccgccaaggccgcgcttggattcactgg
gttgttgtttgccggcgtcgatgcggaaacctacatcaccggggggaccctcgccaaggccgcgcttggattcactgg
gttgttgtttgccggcgtcgatgcggaaacctacatcaccggggggaccctcgccaaggccgcgcttggattcactgg
gttgttgtttgccggcgtcgatgcggaaacctacatcaccggggggaccctcgccaaggccgcgcttggattcactgg
gttgttgtttgccggcgtcgatgcagcaacctacaccaccggggggaccgtcgcccaggccacgcgtcaattcaccag
gttgttgtttgccggcgtcgatgcagcaacctacaccaccggggggaccgtcgcccaggccacgcgtcaattcaccag
gttgttgtttgccggcgtcgatgcaagaacctacaccaccggggggaccgtcgtccaggccacgcgtcaattcaccag
gttgttgtttgccggcgtcgatgcaagaacctacaccaccggggggaccgtcgtccaggccacgcgtcaattcaccag
gttgttgtttgccggcgtcgatgcagcaacctacaccaccggggggaccgtcgcccaggccacgcgtcaattcaccag
gttgttgtttgccggcgtcgatgcggaaacccacaccaccggggggaccgtcgcccgggccgcggctcgattcaccag
gttgttgtttgccggcgtcgatgcaagaacctacaccaccggggggaccgtcgcccaggccacgcgtcaattcaccag
gttgttgtttgccggcgtcgatgcgagaacctacaccaccggggggaccgtcgccaaggccgcggctcaattcaccag
gttgttgtttgccggcgtcgatgcggatacctacaccaccggggggaccgtcgcccgggccgcggctcgattcaccag
gttgttgtttgccggcgtcgatgcgagaacctacaccaccggggggaccgtcgccaaggccgcggctcaattcaccag
gttgttgtttgccggcgtcgatgcggaaacctacaccaccggggggtccgtcgcccggaccgcgtctggactcgtcgg
gttgttgtttgccggcgtcgatgcggaaacctacaccaccggggggtccgtcgcccggaccgcgtctggactcgtcgg
gttgttgtttgccggcgtcgatgcggagacctacaccaccggggggtccgtcgcccggaccgcgtctggactcgtcgg
gttgttgtttgccggcgtcgatgcggagacctacaccaccggggggtccgtcgcccggaccgcgtctggactcgtcgg
gttgttgtttgccggcgtcgatgcggagacctacaccaccggggggtccgtcgcccggaccgcgtctggactcgtcgg
gttgttgtttgccggcgtcgatgcggagacctacaccaccggggggtccgtcgcccggaccgcgtctggactcgtcgg
gttgttgtttgccggcgtcgatgcggaaacctacaccaccggggggtccgtcgcccggaccgcgtctggactcgtcgg
gttgttgtttgccggcgtcgatgcggaaacctacaccaccggggggtccgtcgcccggaccgcgtctggactcgtcgg
gttgttgtttgccggcgtcgatgcggaaacctacaccaccggggggtccgtcgcccggaccgcgtctggactcgtcgg
gttgttgtttgccggcgtcgatgcggagacctacaccaccggggggtccgtcgcccggaccgcgtctggactcgtcgg
gttgttgtttgccggcgtcgatgcggaaacctacaccaccggggggtccgtcgcccggaccgcgtctggactcgtcgg
gttgttgtttgccggcgtcgatgcggagacctacaccaccggggggtccgtcgcccggaccgcgtctggactcgtcgg
gttgttgtttgctggcgtcgatgcaggaaccttcaccaccgggggggccgccgccagggacgcgcttggattcactag
gttgttgtttgctggcgtcgatgcaggaaccttcaccaccgggggggccgccgccagggacgcgcttggattcactag
gttgctgtttgctggcgtcgatgcaggaaccttcaccaccgggggggccgccgccagggacgcgcttggattcactag
[truncated: 1,365,706 more chars]
