# Supplementary material for: Molecular evolution in court: analysis of a large hepatitis C virus outbreak from an evolving source
Source: BMC Biol. 2013 Jul 19;11:76. doi: 10.1186/1741-7007-11-76 (PMC3717074; doi:10.1186/1741-7007-11-76)
Supplement: Additional file 2 — Nexus file corresponding to the maximum likelihood tree shown in Figure 3. Each sequence has been colored according to the coloring scheme used in that figure. The file can be opened and visualized with FigTree (available from http://tree.bio.ed.ac.uk/software/figtree). [file 1741-7007-11-76-S2.txt]

#NEXUS
begin taxa;
	dimensions ntax=4184;
	taxlabels
	e10239a[&!color=#-10092442]
	e10239g[&!color=#-10092442]
	e10239o[&!color=#-10092442]
	e10239c[&!color=#-10092442]
	e10239p[&!color=#-10092442]
	e10239r[&!color=#-10092442]
	e10239e[&!color=#-10092442]
	e10239q[&!color=#-10092442]
	e10239t[&!color=#-10092442]
	e10239l[&!color=#-10092442]
	e10239f[&!color=#-10092442]
	e10239j[&!color=#-10092442]
	e10239k[&!color=#-10092442]
	e10239d[&!color=#-10092442]
	e10239h[&!color=#-10092442]
	e10239m[&!color=#-10092442]
	e10239b[&!color=#-10092442]
	e10239n[&!color=#-10092442]
	e10239s[&!color=#-10092442]
	e10239i[&!color=#-10092442]
	e15305c[&!color=#-10092442]
	e15305h[&!color=#-10092442]
	e15305j[&!color=#-10092442]
	e15305g[&!color=#-10092442]
	e15305e[&!color=#-10092442]
	e15305d[&!color=#-10092442]
	e15305f[&!color=#-10092442]
	e26131f[&!color=#-10092442]
	e26131j[&!color=#-10092442]
	e18973a
	e18973b
	e18973c
	e18973e
	e18973g
	e18973h
	e18973j
	e18973d
	e18973i
	e18973f
	e9816083a
	e9816083c
	e9816083d
	e9816083h
	e9816083i
	e9816083b
	e9816083e
	e9816083g
	e9816083j
	e9816083f
	e10281a[&!color=#-10092442]
	e10281c[&!color=#-10092442]
	e10281g[&!color=#-10092442]
	e10281h[&!color=#-10092442]
	e10281b[&!color=#-10092442]
	e10281d[&!color=#-10092442]
	e10281f[&!color=#-10092442]
	e10281i[&!color=#-10092442]
	e10281e[&!color=#-10092442]
	e10281j[&!color=#-10092442]
	e10343a[&!color=#-10092442]
	e10343f[&!color=#-10092442]
	e10343c[&!color=#-10092442]
	e10343d[&!color=#-10092442]
	e10343e[&!color=#-10092442]
	e10343g[&!color=#-10092442]
	e10343h[&!color=#-10092442]
	e10343j[&!color=#-10092442]
	e10343k[&!color=#-10092442]
	e10343p[&!color=#-10092442]
	e10343b[&!color=#-10092442]
	e10343l[&!color=#-10092442]
	e10343s[&!color=#-10092442]
	e10343v[&!color=#-10092442]
	e10343t[&!color=#-10092442]
	e10343o[&!color=#-10092442]
	e10343u[&!color=#-10092442]
	e10343n[&!color=#-10092442]
	e10343i[&!color=#-10092442]
	e10343x[&!color=#-10092442]
	e10343m[&!color=#-10092442]
	e10343w[&!color=#-10092442]
	e10343q[&!color=#-10092442]
	e10343r[&!color=#-10092442]
	e65234a[&!color=#-10092442]
	e65234e[&!color=#-10092442]
	e65234f[&!color=#-10092442]
	e65234g[&!color=#-10092442]
	e65234j[&!color=#-10092442]
	e65234s[&!color=#-10092442]
	e65234c[&!color=#-10092442]
	e65234l[&!color=#-10092442]
	e65234p[&!color=#-10092442]
	e65234q[&!color=#-10092442]
	e65234o[&!color=#-10092442]
	e65234b[&!color=#-10092442]
	e65234h[&!color=#-10092442]
	e65234i[&!color=#-10092442]
	e65234r[&!color=#-10092442]
	e65234k[&!color=#-10092442]
	e65234d[&!color=#-10092442]
	e65234m[&!color=#-10092442]
	e65234n[&!color=#-10092442]
	e65234t[&!color=#-10092442]
	e68698a[&!color=#-10092442]
	e68698i[&!color=#-10092442]
	e68698b[&!color=#-10092442]
	e68698g[&!color=#-10092442]
	e68698h[&!color=#-10092442]
	e68698j[&!color=#-10092442]
	e68698e[&!color=#-10092442]
	e68698f[&!color=#-10092442]
	e68698c[&!color=#-10092442]
	e68698d[&!color=#-10092442]
	e9525a[&!color=#-10092442]
	e9525j[&!color=#-10092442]
	e9525h[&!color=#-10092442]
	e9525d[&!color=#-10092442]
	e9525g[&!color=#-10092442]
	e9525c[&!color=#-10092442]
	e9525f[&!color=#-10092442]
	e9525i[&!color=#-10092442]
	e9525b[&!color=#-10092442]
	e9525e[&!color=#-10092442]
	e15281a[&!color=#-10092442]
	e15281b[&!color=#-10092442]
	e15281h[&!color=#-10092442]
	e15281i[&!color=#-10092442]
	e15281c[&!color=#-10092442]
	e15281g[&!color=#-10092442]
	e15281j[&!color=#-10092442]
	e15281e[&!color=#-10092442]
	e15281d[&!color=#-10092442]
	e15281f[&!color=#-10092442]
	e26131a[&!color=#-10092442]
	e26131g[&!color=#-10092442]
	e26131h[&!color=#-10092442]
	e26131i[&!color=#-10092442]
	e26131k[&!color=#-10092442]
	e26131c[&!color=#-10092442]
	e26131d[&!color=#-10092442]
	e26131e[&!color=#-10092442]
	e26131b[&!color=#-10092442]
	e15399a[&!color=#-10092442]
	e15399e[&!color=#-10092442]
	e15399j[&!color=#-10092442]
	e15399b[&!color=#-10092442]
	e15399c[&!color=#-10092442]
	e15399d[&!color=#-10092442]
	e15399g[&!color=#-10092442]
	e15399h[&!color=#-10092442]
	e15399f[&!color=#-10092442]
	e15399i[&!color=#-10092442]
	e10313a[&!color=#-10092442]
	e10313g[&!color=#-10092442]
	e10313f[&!color=#-10092442]
	e10313h[&!color=#-10092442]
	e10331a[&!color=#-10092442]
	e10331h[&!color=#-10092442]
	e10331f[&!color=#-10092442]
	e10331b[&!color=#-10092442]
	e10331d[&!color=#-10092442]
	e10331e[&!color=#-10092442]
	e10331c[&!color=#-10092442]
	e10331j[&!color=#-10092442]
	e10331g[&!color=#-10092442]
	e10331i[&!color=#-10092442]
	e23720a[&!color=#-10092442]
	e23720j[&!color=#-10092442]
	e23720d[&!color=#-10092442]
	e23720h[&!color=#-10092442]
	e23720i[&!color=#-10092442]
	e23720f[&!color=#-10092442]
	e23720e[&!color=#-10092442]
	e23720b[&!color=#-10092442]
	e23720c[&!color=#-10092442]
	e23720g[&!color=#-10092442]
	e9791a[&!color=#-10092442]
	e9791j[&!color=#-10092442]
	e9791h[&!color=#-10092442]
	e9791i[&!color=#-10092442]
	e9791e[&!color=#-10092442]
	e9791g[&!color=#-10092442]
	e9791f[&!color=#-10092442]
	e9791b[&!color=#-10092442]
	e9791d[&!color=#-10092442]
	e9791c[&!color=#-10092442]
	e10313b[&!color=#-10092442]
	e10313j[&!color=#-10092442]
	e5973a
	e5973h
	e5973j
	e5973d
	e5973e
	e5973i
	e5973g
	e5973f
	e5973b
	e5973c
	e10313d[&!color=#-10092442]
	e10313i[&!color=#-10092442]
	e10313e[&!color=#-10092442]
	e9710321a
	e9710321f
	e9710321d
	e9710321i
	e9710321c
	e9710321e
	e9710321g
	e9710321h
	e9710321b
	e9710321j
	e18155a
	e18155d
	e18155h
	e18155j
	e18155e
	e18155b
	e18155c
	e18155g
	e18155f
	e18155i
	e7091a
	e7091i
	e7091b
	e7091d
	e7091k
	e7091h
	e7091e
	e7091f
	e7091g
	e7091c
	e7091j
	e9969a[&!color=#-10092442]
	e9969i[&!color=#-10092442]
	e9969c[&!color=#-10092442]
	e9969b[&!color=#-10092442]
	e9969h[&!color=#-10092442]
	e9969d[&!color=#-10092442]
	e9969g[&!color=#-10092442]
	e9969e[&!color=#-10092442]
	e9969f[&!color=#-10092442]
	e9969j[&!color=#-10092442]
	e9800544a
	e9800544j
	e9800544i
	e9800544b
	e9800544d
	e9800544f
	e9800544g
	e9800544h
	e9800544c
	e9800544e
	e9919a[&!color=#-10092442]
	e9919e[&!color=#-10092442]
	e9919b[&!color=#-10092442]
	e9919i[&!color=#-10092442]
	e9919h[&!color=#-10092442]
	e9919c[&!color=#-10092442]
	e9919g[&!color=#-10092442]
	e9919d[&!color=#-10092442]
	e9919f[&!color=#-10092442]
	e9919j[&!color=#-10092442]
	e99272b[&!color=#-10092442]
	e99272e[&!color=#-10092442]
	e99272g[&!color=#-10092442]
	e99272r[&!color=#-10092442]
	e99272a[&!color=#-10092442]
	e99272c[&!color=#-10092442]
	e99272f[&!color=#-10092442]
	e99272o[&!color=#-10092442]
	e99272i[&!color=#-10092442]
	e99272k[&!color=#-10092442]
	e99272h[&!color=#-10092442]
	e99272d[&!color=#-10092442]
	e99272j[&!color=#-10092442]
	e99272m[&!color=#-10092442]
	e99272q[&!color=#-10092442]
	e99272n[&!color=#-10092442]
	e99272l[&!color=#-10092442]
	e76039a[&!color=#-10092442]
	e76039b[&!color=#-10092442]
	e76039i[&!color=#-10092442]
	e76039e[&!color=#-10092442]
	e76039d[&!color=#-10092442]
	e76039c[&!color=#-10092442]
	e76039f[&!color=#-10092442]
	e76039n[&!color=#-10092442]
	e76039h[&!color=#-10092442]
	e76039k[&!color=#-10092442]
	e76039p[&!color=#-10092442]
	e76039m[&!color=#-10092442]
	e76039l[&!color=#-10092442]
	e76039o[&!color=#-10092442]
	e76039g[&!color=#-10092442]
	e76039j[&!color=#-10092442]
	e9720239a
	e9720239e
	e9720239d
	e9720239j
	e9720239b
	e9720239g
	e9720239f
	e9720239h
	e9720239i
	e15305a[&!color=#-10092442]
	e15305i[&!color=#-10092442]
	e69315a[&!color=#-10092442]
	e69315c[&!color=#-10092442]
	e69315d[&!color=#-10092442]
	e69315g[&!color=#-10092442]
	e69315i[&!color=#-10092442]
	e69315h[&!color=#-10092442]
	e69315e[&!color=#-10092442]
	e69315b[&!color=#-10092442]
	e69315j[&!color=#-10092442]
	e69315f[&!color=#-10092442]
	e9720239c
	e9810407a
	e9810407b
	e9810407c
	e9810407i
	e9810407h
	e9810407f
	e9810407d
	e9810407j
	e9810407g
	e9810407e
	e10313c[&!color=#-10092442]
	e23638a[&!color=#-10092442]
	e23638f[&!color=#-10092442]
	e23638h[&!color=#-10092442]
	e23638b[&!color=#-10092442]
	e23638c[&!color=#-10092442]
	e23638g[&!color=#-10092442]
	e23638j[&!color=#-10092442]
	e23638d[&!color=#-10092442]
	e23638e[&!color=#-10092442]
	e23638i[&!color=#-10092442]
	e15085a[&!color=#-10092442]
	e15085f[&!color=#-10092442]
	e15085g[&!color=#-10092442]
	e15085j[&!color=#-10092442]
	e15085d[&!color=#-10092442]
	e15085c[&!color=#-10092442]
	e15085h[&!color=#-10092442]
	e15085i[&!color=#-10092442]
	e15085b[&!color=#-10092442]
	e15085e[&!color=#-10092442]
	e9548a[&!color=#-10092442]
	e9548b[&!color=#-10092442]
	e9548d[&!color=#-10092442]
	e9548f[&!color=#-10092442]
	e9548g[&!color=#-10092442]
	e9548h[&!color=#-10092442]
	e9548j[&!color=#-10092442]
	e9548k[&!color=#-10092442]
	e9548e[&!color=#-10092442]
	e9548c[&!color=#-10092442]
	e9548i[&!color=#-10092442]
	e15003a[&!color=#-10092442]
	e15003b[&!color=#-10092442]
	e15003c[&!color=#-10092442]
	e15003d[&!color=#-10092442]
	e15003f[&!color=#-10092442]
	e15003o[&!color=#-10092442]
	e15003h[&!color=#-10092442]
	e23640d[&!color=#-10092442]
	e15003e[&!color=#-10092442]
	e23640j[&!color=#-10092442]
	e23640e[&!color=#-10092442]
	e15003i[&!color=#-10092442]
	e15003p[&!color=#-10092442]
	e15003g[&!color=#-10092442]
	e15003k[&!color=#-10092442]
	e23640a[&!color=#-10092442]
	e23640h[&!color=#-10092442]
	e23640b[&!color=#-10092442]
	e15003q[&!color=#-10092442]
	e23640g[&!color=#-10092442]
	e15003j[&!color=#-10092442]
	e23640f[&!color=#-10092442]
	e23640i[&!color=#-10092442]
	e15003l[&!color=#-10092442]
	e15003m[&!color=#-10092442]
	e15003n[&!color=#-10092442]
	e23640c[&!color=#-10092442]
	e15017a[&!color=#-10092442]
	e15017c[&!color=#-10092442]
	e15017d[&!color=#-10092442]
	e15017e[&!color=#-10092442]
	e15017h[&!color=#-10092442]
	e15017b[&!color=#-10092442]
	e15017j[&!color=#-10092442]
	e15017f[&!color=#-10092442]
	e15017g[&!color=#-10092442]
	e15017i[&!color=#-10092442]
	e15017k[&!color=#-10092442]
	e15017q[&!color=#-10092442]
	e15017t[&!color=#-10092442]
	e15017n[&!color=#-10092442]
	e15017o[&!color=#-10092442]
	e15017l[&!color=#-10092442]
	e15017m[&!color=#-10092442]
	e15017p[&!color=#-10092442]
	e15017r[&!color=#-10092442]
	e15017s[&!color=#-10092442]
	e15017u[&!color=#-10092442]
	e15017ac[&!color=#-10092442]
	e15017v[&!color=#-10092442]
	e15017aa[&!color=#-10092442]
	e15017ab[&!color=#-10092442]
	e15017x[&!color=#-10092442]
	e15017y[&!color=#-10092442]
	e15017z[&!color=#-10092442]
	e15017ad[&!color=#-10092442]
	e15017w[&!color=#-10092442]
	e10323a[&!color=#-10092442]
	e10323c[&!color=#-10092442]
	e10323d[&!color=#-10092442]
	e10323j[&!color=#-10092442]
	e10323b[&!color=#-10092442]
	e10323e[&!color=#-10092442]
	e10323g[&!color=#-10092442]
	e10323h[&!color=#-10092442]
	e10323i[&!color=#-10092442]
	e10323f[&!color=#-10092442]
	e9810411a
	e9810411g
	e9810411j
	e9810411d
	e9810411h
	e9810411b
	e9810411c
	e9810411e
	e9810411i
	e9810411f
	e12364a
	e12364j
	e12364e
	e12364g
	e12364h
	e12364i
	e12364f
	e12364d
	e12364b
	e12364c
	e9710516a
	e9710516d
	e9710516b
	e9710516g
	e9710516c
	e9710516f
	e9710516e
	e9710516i
	e9710516h
	e9710516j
	e10441a[&!color=#-10092442]
	e10441b[&!color=#-10092442]
	e10441d[&!color=#-10092442]
	e10441e[&!color=#-10092442]
	e10441f[&!color=#-10092442]
	e10441i[&!color=#-10092442]
	e10441j[&!color=#-10092442]
	e10441h[&!color=#-10092442]
	e10441c[&!color=#-10092442]
	e10441g[&!color=#-10092442]
	e6594a
	e6594c
	e6594d
	e6594e
	e6594g
	e6594b
	e6594h
	e6594j
	e6594f
	e6594i
	e10465a[&!color=#-10092442]
	e10465b[&!color=#-10092442]
	e10465j[&!color=#-10092442]
	e10465f[&!color=#-10092442]
	e10465c[&!color=#-10092442]
	e10465d[&!color=#-10092442]
	e10465e[&!color=#-10092442]
	e10465g[&!color=#-10092442]
	e10465h[&!color=#-10092442]
	e10465i[&!color=#-10092442]
	e4383a
	e4383e
	e4383c
	e4383b
	e4383d
	e4383h
	e4383j
	e4383g
	e4383f
	e4383i
	e23657a[&!color=#-10092442]
	e23657h[&!color=#-10092442]
	e23657i[&!color=#-10092442]
	e23657b[&!color=#-10092442]
	e23657c[&!color=#-10092442]
	e23657d[&!color=#-10092442]
	e23657f[&!color=#-10092442]
	e23657g[&!color=#-10092442]
	e23657e[&!color=#-10092442]
	e23657j[&!color=#-10092442]
	e9814982a
	e9814982i
	e9814982b
	e9814982c
	e9814982f
	e9814982d
	e9814982g
	e9814982h
	e9814982j
	e9814982e
	e127105a[&!color=#-10092442]
	e127105b[&!color=#-10092442]
	e127105l[&!color=#-10092442]
	e127105f[&!color=#-10092442]
	e127105c[&!color=#-10092442]
	e127105e[&!color=#-10092442]
	e127105i[&!color=#-10092442]
	e127105k[&!color=#-10092442]
	e127105d[&!color=#-10092442]
	e127105h[&!color=#-10092442]
	e127105g[&!color=#-10092442]
	e127105j[&!color=#-10092442]
	e9811a[&!color=#-10092442]
	e9811c[&!color=#-10092442]
	e9811g[&!color=#-10092442]
	e9811i[&!color=#-10092442]
	e9811j[&!color=#-10092442]
	e9811h[&!color=#-10092442]
	e9811f[&!color=#-10092442]
	e9812551a
	e9812551d
	e9812551b
	e9812551c
	e9812551e
	e9812551f
	e9812551h
	e9812551g
	e9812551i
	e9812551j
	e9812695a
	e9812695b
	e9812695e
	e9812695f
	e9812695h
	e9812695c
	e9812695g
	e9812695i
	e9812695d
	e9812695j
	e10361a[&!color=#-10092442]
	e10361h[&!color=#-10092442]
	e10361c[&!color=#-10092442]
	e10361b[&!color=#-10092442]
	e10361d[&!color=#-10092442]
	e10361i[&!color=#-10092442]
	e10361j[&!color=#-10092442]
	e10361e[&!color=#-10092442]
	e10361g[&!color=#-10092442]
	e10361f[&!color=#-10092442]
	e9712316a
	e9712316e
	e9712316f
	e9712316i
	e9712316j
	e9712316c
	e9712316h
	e9712316k[&!color=#-16777216]
	e9712316n[&!color=#-16777216]
	e9712316t[&!color=#-16777216]
	e9712316m[&!color=#-16777216]
	e9712316p[&!color=#-16777216]
	e9712316q[&!color=#-16777216]
	e9712316r[&!color=#-16777216]
	e9712316s[&!color=#-16777216]
	e9712316o[&!color=#-16777216]
	e9712316g
	e9712316b
	e9712316d
	e9712316l[&!color=#-16777216]
	e9811b[&!color=#-10092442]
	e9811d[&!color=#-10092442]
	e63814a[&!color=#-10092442]
	e63814c[&!color=#-10092442]
	e63814d[&!color=#-10092442]
	e63814f[&!color=#-10092442]
	e63814g[&!color=#-10092442]
	e63814m[&!color=#-10092442]
	e63814o[&!color=#-10092442]
	e63814t[&!color=#-10092442]
	e63814q[&!color=#-10092442]
	e63814b[&!color=#-10092442]
	e63814l[&!color=#-10092442]
	e63814e[&!color=#-10092442]
	e63814h[&!color=#-10092442]
	e63814n[&!color=#-10092442]
	e63814p[&!color=#-10092442]
	e63814i[&!color=#-10092442]
	e63814j[&!color=#-10092442]
	e63814s[&!color=#-10092442]
	e63814k[&!color=#-10092442]
	e63814r[&!color=#-10092442]
	e23777a[&!color=#-10092442]
	e23777g[&!color=#-10092442]
	e23777b[&!color=#-10092442]
	e23777e[&!color=#-10092442]
	e23777d[&!color=#-10092442]
	e23777f[&!color=#-10092442]
	e23777i[&!color=#-10092442]
	e23777c[&!color=#-10092442]
	e23777h[&!color=#-10092442]
	e23777j[&!color=#-10092442]
	e9800186a
	e9800186e
	e9800186b
	e9800186c
	e9800186i
	e9800186j
	e9800186g
	e9800186f
	e9800186d
	e9800186h
	e9812848a
	e9812848j
	e9812848e
	e9812848g
	e9812848b
	e9812848c
	e9812848f
	e9812848i
	e9812848d
	e9812848h
	e9716743a
	e9716743f
	e9716743i
	e9716743e
	e9716743b
	e9716743c
	e9716743d
	e9716743j
	e9716743g
	e9716743h
	e5851a
	e5851d
	e5851f
	e5851i
	e5851b
	e5851c
	e5851e
	e5851g
	e5851j
	e5851h
	e9715646a
	e9715646c
	e9715646j
	e9715646e
	e9715646d
	e9715646f
	e9715646g
	e9715646h
	e9715646i
	e9715646b
	e9814662a
	e9814662k
	e9814662i
	e9814662g
	e9814662f
	e9814662b
	e9814662j
	e9814662c
	e9814662e
	e9814662d
	e9814662h
	e9720450a
	e9720450b
	e9720450h
	e9720450d
	e9720450c
	e9720450j
	e9720450i
	e9720450e
	e9720450f
	e9720450g
	e16730a
	e16730d
	e16730g
	e16730h
	e16730i
	e16730j
	e16730c
	e16730f
	e16730e
	e16730b
	e9811e[&!color=#-10092442]
	e23683a[&!color=#-10092442]
	e23683g[&!color=#-10092442]
	e23683d[&!color=#-10092442]
	e23683b[&!color=#-10092442]
	e23683c[&!color=#-10092442]
	e23683f[&!color=#-10092442]
	e23683h[&!color=#-10092442]
	e23683j[&!color=#-10092442]
	e23683e[&!color=#-10092442]
	e23683i[&!color=#-10092442]
	e73475a[&!color=#-10092442]
	e73475f[&!color=#-10092442]
	e73475g[&!color=#-10092442]
	e73475h[&!color=#-10092442]
	e73475i[&!color=#-10092442]
	e73475j[&!color=#-10092442]
	e73475e[&!color=#-10092442]
	e73475d[&!color=#-10092442]
	e73475b[&!color=#-10092442]
	e73475c[&!color=#-10092442]
	e9812967a
	e9812967e
	e9812967h
	e9812967b
	e9812967f
	e9812967i
	e9812967d
	e9812967j
	e9812967c
	e9812967g
	e9713500a
	e9713500b
	e9713500i
	e9713500c
	e9713500d
	e9713500e
	e9713500j
	e9713500h
	e9713500f
	e9713500g
	e9807174a
	e9807174c
	e9807174g
	e9807174h
	e9807174b
	e9807174f
	e9807174j
	e9807174e
	e9807174i
	e9807174d
	e63160a[&!color=#-10092442]
	e63160e[&!color=#-10092442]
	e63160f[&!color=#-10092442]
	e63160i[&!color=#-10092442]
	e63160c[&!color=#-10092442]
	e63160g[&!color=#-10092442]
	e63160d[&!color=#-10092442]
	e63160h[&!color=#-10092442]
	e63160b[&!color=#-10092442]
	e63160j[&!color=#-10092442]
	e68733a[&!color=#-10092442]
	e68733e[&!color=#-10092442]
	e68733i[&!color=#-10092442]
	e68733b[&!color=#-10092442]
	e68733c[&!color=#-10092442]
	e68733j[&!color=#-10092442]
	e68733h[&!color=#-10092442]
	e68733d[&!color=#-10092442]
	e68733f[&!color=#-10092442]
	e68733g[&!color=#-10092442]
	e9711332a
	e9711332c
	e9711332e
	e9711332d
	e9711332h
	e9711332i
	e9711332g
	e9711332b
	e9711332j
	e9711332f
	e9810007a
	e9810007g
	e9810007b
	e9810007h
	e9810007j
	e9810007e
	e9810007d
	e9810007c
	e9810007f
	e9810007i
	e9814154a
	e9814154e
	e9814154b
	e9814154d
	e9814154h
	e9814154i
	e9814154j
	e9814154c
	e9814154f
	e9814154g
	e21491a
	e21491b
	e21491c
	e21491d
	e21491i
	e21491e
	e21491j
	e21491g
	e21491f
	e21491h
	e9812214a
	e9812214b
	e9812214e
	e9812214c
	e9812214g
	e9812214d
	e9812214f
	e9812214i
	e9812214j
	e9812214h
	e65667a[&!color=#-10092442]
	e65667j[&!color=#-10092442]
	e65667f[&!color=#-10092442]
	e65667d[&!color=#-10092442]
	e65667b[&!color=#-10092442]
	e65667i[&!color=#-10092442]
	e65667c[&!color=#-10092442]
	e65667e[&!color=#-10092442]
	e65667g[&!color=#-10092442]
	e65667h[&!color=#-10092442]
	e11053a
	e11053i
	e11053j
	e11053k
	e11053b
	e11053c
	e11053e
	e11053g
	e11053h
	e11053f
	e11053d
	e65397a[&!color=#-10092442]
	e65397g[&!color=#-10092442]
	e65397c[&!color=#-10092442]
	e65397h[&!color=#-10092442]
	e65397b[&!color=#-10092442]
	e65397d[&!color=#-10092442]
	e65397j[&!color=#-10092442]
	e65397e[&!color=#-10092442]
	e65397f[&!color=#-10092442]
	e65397i[&!color=#-10092442]
	e9814293a
	e9814293b
	e9814293e
	e9814293g
	e9814293i
	e9814293h
	e9814293c
	e9814293d
	e9814293f
	e9814293j
	e73048a[&!color=#-10092442]
	e73048b[&!color=#-10092442]
	e73048f[&!color=#-10092442]
	e73048g[&!color=#-10092442]
	e73048e[&!color=#-10092442]
	e73048h[&!color=#-10092442]
	e73048c[&!color=#-10092442]
	e73048i[&!color=#-10092442]
	e73048d[&!color=#-10092442]
	e73048j[&!color=#-10092442]
	e9710846a
	e9710846b
	e9710846c
	e9710846d
	e9710846e
	e9710846g
	e9710846i
	e9710846j
	e9710846h
	e9710846f
	e68281a[&!color=#-10092442]
	e68281g[&!color=#-10092442]
	e68281b[&!color=#-10092442]
	e68281d[&!color=#-10092442]
	e68281e[&!color=#-10092442]
	e68281f[&!color=#-10092442]
	e68281h[&!color=#-10092442]
	e68281j[&!color=#-10092442]
	e68281c[&!color=#-10092442]
	e68281i[&!color=#-10092442]
	e7430a
	e7430b
	e7430c
	e7430g
	e7430i
	e7430d
	e7430f
	e7430h
	e7430j
	e7430e
	e21409a
	e21409b
	e21409c
	e21409f
	e21409e
	e21409h
	e21409d
	e21409g
	e21409i
	e21409j
	e10481a[&!color=#-10092442]
	e10481b[&!color=#-10092442]
	e10481e[&!color=#-10092442]
	e10481f[&!color=#-10092442]
	e10481h[&!color=#-10092442]
	e10481c[&!color=#-10092442]
	e10481d[&!color=#-10092442]
	e10481i[&!color=#-10092442]
	e10481g[&!color=#-10092442]
	e9718097a
	e9718097i
	e9718097f
	e9718097ad
	e9718097w
	e9718097m
	e9718097y
	e9718097b
	e9718097j
	e9718097n
	e9718097c
	e9718097l
	e9718097t
	e9718097u
	e9718097x
	e9718097aa
	e9718097s
	e9718097ac
	e9718097h
	e15305b[&!color=#-10092442]
	e9718097q
	e9718097z
	e9718097g
	e9718097r
	e9718097p
	e9718097o
	e9718097d
	e9718097e
	e9718097v
	e9718097ab
	e9718097k
	e18056a
	e18056h
	e18056j
	e18056b
	e18056d
	e18056g
	e18056i
	e18056c
	e18056e
	e18056f
	e15077a[&!color=#-10092442]
	e15077b[&!color=#-10092442]
	e15077e[&!color=#-10092442]
	e15077c[&!color=#-10092442]
	e15077i[&!color=#-10092442]
	e15077d[&!color=#-10092442]
	e15077g[&!color=#-10092442]
	e15077j[&!color=#-10092442]
	e15077f[&!color=#-10092442]
	e15077h[&!color=#-10092442]
	e9711237a
	e9711237c
	e9711237b
	e9711237h
	e9711237i
	e9711237d
	e9711237j
	e9711237e
	e9711237g
	e9711237f
	e1009817a[&!color=#-10092442]
	e1009817b[&!color=#-10092442]
	e1009817c[&!color=#-10092442]
	e1009817d[&!color=#-10092442]
	e1009817f[&!color=#-10092442]
	e1009817h[&!color=#-10092442]
	e1009817i[&!color=#-10092442]
	e1009817j[&!color=#-10092442]
	e1009817e[&!color=#-10092442]
	e1009817g[&!color=#-10092442]
	e1009817l[&!color=#-10092442]
	e1009817k[&!color=#-10092442]
	e9794a[&!color=#-10092442]
	e9794c[&!color=#-10092442]
	e9794d[&!color=#-10092442]
	e9794e[&!color=#-10092442]
	e9794h[&!color=#-10092442]
	e9794j[&!color=#-10092442]
	e9794b[&!color=#-10092442]
	e9794g[&!color=#-10092442]
	e9794f[&!color=#-10092442]
	e9794i[&!color=#-10092442]
	e73472a[&!color=#-10092442]
	e73472b[&!color=#-10092442]
	e73472d[&!color=#-10092442]
	e73472e[&!color=#-10092442]
	e73472f[&!color=#-10092442]
	e73472h[&!color=#-10092442]
	e73472i[&!color=#-10092442]
	e73472c[&!color=#-10092442]
	e73472g[&!color=#-10092442]
	e73472j[&!color=#-10092442]
	e10019a
	e10019e
	e10019f
	e10019j
	e10019c
	e10019i
	e10019h
	e10019b
	e10019d
	e10019g
	e10025a
	e10025h
	e10025c
	e10025j
	e10025i
	e10025f
	e10025g
	e10025d
	e10025e
	e10025b
	e10025t
	e10025u
	e10025k
	e10025l
	e10025m
	e10025n
	e10025o
	e10025p
	e10025q
	e10025r
	e10025s
	e10122b
	e10122h
	e10122j
	e10122f
	e10122d
	e10122e
	e10122g
	e10122i
	e10122c
	e10122a
	e9559a
	e9559c
	e9559d
	e9559e
	e9559i
	e9559f
	e9559h
	e9559j
	e9559g
	e9559b
	e10045a
	e10045b
	e10045c
	e10045d
	e10045f
	e10045g
	e10045h
	e10045i
	e10045j
	e10045e
	e9585a
	e9585b
	e9585d
	e9585g
	e9585h
	e9585i
	e9585j
	e9585k
	e9585e
	e9585c
	e9585f
	e23583a
	e23583b
	e23583c
	e23583d
	e23583e
	e23583f
	e23583g
	e23583i
	e23583h
	e9510d
	e9510h
	e9510a
	e9510b
	e9510i
	e9510c
	e9510g
	e9510f
	e9510e
	e9599a
	e9599b
	e9599c
	e9599d
	e9599e
	e9599f
	e9599g
	e9599h
	e9599i
	e9599j
	e9721r[&!color=#-16737997]
	e9597a
	e9597c
	e9597d
	e9597e
	e9597g
	e9597h
	e9597i
	e9597j
	e9597b
	e9721l[&!color=#-16737997]
	e9721p[&!color=#-16737997]
	e9510j
	e9597f
	e9799a
	e9799c
	e9799e
	e9799b
	e9799d
	e9799f
	e9799p
	e9799o
	e9799k
	e9799l
	e9799g
	e9799h
	e9799j
	e9799m
	e9799n
	e9799i
	e14493k
	e14493p
	e14493g
	e14493m
	e14493h
	e14493a
	e14493b
	e14493l
	e14493n
	e14493o
	e14493q
	e14493r
	e14493s
	e14493t
	e15103a
	e15103b
	e15103c
	e15103d
	e15103e
	e15103f
	e15103g
	e15103h
	e15103i
	e15103j
	e14493c
	e14493d
	e14493e
	e14493f
	e14493i
	e14493j
	e9721s[&!color=#-16737997]
	e10003f
	e10003g
	e10003a
	e10003b
	e10003c
	e10003d
	e10003e
	e10003h
	e10003i
	e10003j
	e76035a
	e76035h
	e76035e
	e76035g
	e76035i
	e76035b
	e76035c
	e76035d
	e76035j
	e76035f
	e10409a
	e10409b
	e10409d
	e10409e
	e10409f
	e10409g
	e10409i
	e10409c
	e10409j
	e10409h
	e9508a
	e9508c
	e9508d
	e9508h
	e9508i
	e9508e
	e9508b
	e9508g
	e9508j
	e9508f
	e101520a
	e101520h
	e101520b
	e101520e
	e101520g
	e101520k
	e101520c
	e101520d
	e101520f
	e101520j
	e101520l
	e101520i
	e10085a
	e10085h
	e10085j
	e10085b
	e10085g
	e10085e
	e10085f
	e10085c
	e10085i
	e10085d
	e23758a
	e23758c
	e23758e
	e23758g
	e23758h
	e23758i
	e23758l
	e23758n
	e23758p
	e23758q
	e23758o
	e23758m
	e23758k
	e23758d
	e23758f
	e23758j
	e23758b
	e9803a
	e9803c
	e9803e
	e9803f
	e9803g
	e9803i
	e9803j
	e9803d
	e9803h
	e9803b
	e15453a
	e15453d
	e15453e
	e15453f
	e15453h
	e15453i
	e15453j
	e15453c
	e15453g
	e15453b
	e15468a
	e15468g
	e15468j
	e15468b
	e15468c
	e15468f
	e15468h
	e15468k
	e15468e
	e15468i
	e15468d
	e9721a[&!color=#-16737997]
	e10168a
	e10168h
	e10168j
	e10168e
	e10168d
	e10168g
	e10168i
	e10168b
	e10168c
	e10168f
	e15181a
	e15181c
	e15181d
	e15181e
	e15181b
	e15181j
	e15181f
	e15181g
	e15181i
	e15181h
	e9717a
	e9717b
	e9717i
	e9717j
	e9717d
	e9717f
	e9717e
	e9717h
	e9717g
	e9717c
	e9901a
	e9901b
	e9901c
	e9901d
	e9901e
	e9901g
	e9901f
	e9901i
	e9901j
	e9901h
	e9827a
	e9827b
	e9827c
	e9827d
	e9827e
	e9827f
	e9827g
	e9827h
	e9827i
	e9827j
	e15093j
	e15093e
	e15093d
	e15093c
	e15093i
	e15081a
	e15081j
	e15081h
	e15081i
	e15081b
	e15081g
	e15081e
	e15081k
	e15081d
	e15081c
	e15081f
	e15081l
	e15093k
	e15093b
	e15093g
	e15093h
	e15093a
	e15093f
	e10096a
	e10096b
	e10096g
	e10096c
	e10096i
	e10096d
	e10096e
	e10096f
	e10096j
	e10096h
	e10262c[&!color=#-16737997]
	e10262j[&!color=#-16737997]
	e9983a
	e9983b
	e9983f
	e9983g
	e9983i
	e9983j
	e9983c
	e9983e
	e9983h
	e9983d
	e15055a[&!color=#-16737997]
	e15055d[&!color=#-16737997]
	e15055b[&!color=#-16737997]
	e15055e[&!color=#-16737997]
	e15055f[&!color=#-16737997]
	e15055i[&!color=#-16737997]
	e9643a
	e9643f
	e9643j
	e9643c
	e9643d
	e9643b
	e9643i
	e9643e
	e9643h
	e9643g
	e9859a
	e9859i
	e9859d
	e9859b
	e9859h
	e9859f
	e9859g
	e9859e
	e9859c
	e10407a
	e10407b
	e10407c
	e10407e
	e10407f
	e10407g
	e10407h
	e10407i
	e10407j
	e10407d
	e70267l
	e70267n
	e70267o
	e70267p
	e70267r
	e70267t
	e70267u
	e70267m
	e70267q
	e70267s
	e70267a
	e70267b
	e70267c
	e70267f
	e70267g
	e70267k
	e70267j
	e70267d
	e70267h
	e70267e
	e70267i
	e10255a
	e10255e
	e10255b
	e10255i
	e10255d
	e10255h
	e10255f
	e10255g
	e10255c
	e10255j
	e69208c[&!color=#-16737997]
	e69208e[&!color=#-16737997]
	e10262a[&!color=#-16737997]
	e10262e[&!color=#-16737997]
	e10262g[&!color=#-16737997]
	e10262b[&!color=#-16737997]
	e10262i[&!color=#-16737997]
	e10262h[&!color=#-16737997]
	e10262f[&!color=#-16737997]
	e9745b
	e9745h
	e9745f
	e9745g
	e9745j
	e10005b[&!color=#-16737997]
	e10005d[&!color=#-16737997]
	e9520a
	e9520d
	e9520f
	e9520i
	e9520h
	e9520j
	e9520e
	e10021a
	e10021i
	e10021g
	e10021b
	e10021d
	e10021c
	e10021f
	e10021h
	e10021j
	e10021e
	e10332a
	e10332c
	e10332f
	e10332d
	e10332g
	e10332h
	e10332j
	e10332b
	e10332e
	e10332i
	e12865a
	e12865c
	e12865f
	e12865j
	e12865k
	e12865d
	e12865g
	e12865h
	e12865l
	e12865b
	e12865i
	e12865e
	e9855a
	e9855c
	e9855b
	e9855e
	e9855f
	e9855g
	e9855j
	e9855d
	e9855h
	e9855i
	e9859j
	e15001a
	e15001b
	e15001j
	e15001c
	e15001d
	e15001f
	e15001g
	e15001h
	e15001i
	e15001e
	e10039a
	e10039b
	e10039c
	e10039d
	e10039e
	e10039f
	e10039g
	e10039h
	e10039i
	e10039j
	e10321a
	e10321d
	e10321h
	e10321c
	e10321b
	e10321f
	e10321g
	e10321i
	e10321j
	e10321e
	e68234a
	e68234c
	e68234e
	e68234h
	e68234k
	e68234b
	e68234d
	e68234f
	e68234g
	e68234i
	e69256a
	e69256c
	e69256d
	e69256e
	e69256f
	e69256g
	e69256i
	e69256j
	e69256b
	e69256h
	e10144a
	e10144b
	e10144e
	e10144c
	e10144d
	e10144g
	e10144f
	e10144i
	e10144h
	e10144j
	e9520b
	e9520g
	e9520c
	e9629a
	e9629e
	e9629f
	e9629h
	e9629g
	e9629i
	e9629b
	e9629c
	e9629d
	e9629j
	e10063a
	e10063k
	e10063l
	e10063o
	e10063n
	e10063s
	e10063e
	e10063j
	e10063p
	e10063b
	e10063h
	e10063c
	e10063d
	e10063f
	e10063g
	e10063i
	e10063m
	e10063q
	e10063r
	e9745a
	e9745c
	e9745d
	e9745e
	e9745i
	e53227c
	e53227a
	e53227b
	e53227d
	e53227e
	e53227g
	e53227h
	e53227i
	e53227j
	e53227l
	e53227m
	e53227n
	e53227r
	e53227f
	e53227q
	e53227p
	e5366a
	e5366b
	e5366c
	e5366d
	e5366e
	e5366f
	e5366g
	e5366h
	e5366i
	e5366j
	e53227o
	e53227k
	e15209c
	e15209e
	e15209d
	e10081a
	e10081b
	e10081g
	e10081j
	e9997k
	e9997c
	e9997a
	e9997b
	e9997d
	e9997e
	e9997i
	e9997j
	e9997l
	e9997m
	e9997f
	e9997g
	e15209b
	e10231a
	e10231b
	e10231c
	e10231d
	e10231f
	e10231g
	e10231j
	e10231i
	e10231e
	e10231h
	e9566a
	e9566c
	e9566d
	e9566e
	e9566f
	e9566g
	e9566h
	e9566i
	e9566m
	e9566b
	e9566k
	e9566j
	e9566l
	e9933a
	e9933b
	e9933c
	e9933d
	e9933e
	e9933g
	e9933h
	e9933j
	e9933i
	e9933f
	e15393a
	e15393b
	e15393c
	e15393d
	e15393e
	e15393h
	e15393j
	e15393f
	e15393g
	e15393i
	e9560a
	e9560f
	e9560h
	e9560c
	e9560b
	e9560d
	e9560e
	e9560g
	e9560i
	e9560j
	e9578a
	e9578e
	e9578g
	e9578i
	e9578j
	e9578c
	e9578f
	e9578b
	e9578d
	e9578h
	e9557a
	e9557b
	e9557c
	e9557d
	e9557e
	e9557g
	e9557h
	e9557i
	e9557j
	e9557f
	e10187a
	e10187b
	e10187c
	e10187e
	e10187f
	e10187g
	e10187i
	e10187j
	e10187d
	e10187h
	e9985a
	e9985b
	e9985c
	e9985d
	e9985e
	e9985f
	e9985g
	e9985h
	e9985i
	e9985j
	e1013643n
	e1013643m
	e1013643l
	e1013643k
	e1013643g
	e1013643d
	e1013643c
	e1013643b
	e1013643j
	e1013643h
	e1013643i
	e1013643a
	e1013643f
	e1013643e
	e23615a
	e23615d
	e23615f
	e23615b
	e23615c
	e23615h
	e23615i
	e23615j
	e23615g
	e23615e
	e9987a
	e9987b
	e9987g
	e9987k
	e9987j
	e9987c
	e9987h
	e9987f
	e9987d
	e9987e
	e9987i
	e23357a
	e23357b
	e23357g
	e23357h
	e23357j
	e23357k
	e23357l
	e23357m
	e23357n
	e23357p
	e23357c
	e23357f
	e23357i
	e23357o
	e23357q
	e23357e
	e23357d
	e9515a
	e9515b
	e9515c
	e9515d
	e9515i
	e9515g
	e9515j
	e9515e
	e9515f
	e9515h
	e9571a
	e9571e
	e9571b
	e9571h
	e9571i
	e9571j
	e9571g
	e9571c
	e9571f
	e9571d
	e76010a
	e76010b
	e76010c
	e76010e
	e76010f
	e76010g
	e76010j
	e76010d
	e76010h
	e76010i
	e23563a
	e23563e
	e23563g
	e23563b
	e23563c
	e23563d
	e23563f
	e23563h
	e23563i
	e9865a
	e9865e
	e9865b
	e9865h
	e9865j
	e9865i
	e10081c
	e10081d
	e10081e
	e10081h
	e10081f
	e10081i
	e9851b
	e9851e
	e9851i
	e9851f
	e9851c
	e9851j
	e9851g
	e9851h
	e9851d
	e10213a
	e10213b
	e10213c
	e10213d
	e10213g
	e10213h
	e10213i
	e10213j
	e10213f
	e10213e
	e15261a
	e15261b
	e15261d
	e15261e
	e15261f
	e15261h
	e15261i
	e15261j
	e15261k
	e15261l
	e15261m
	e15261n
	e15261o
	e15261p
	e15261q
	e15261c
	e15261g
	e15367a
	e15367c
	e15367b
	e15367d
	e15367e
	e15367f
	e15367g
	e15367h
	e15367i
	e15367j
	e9593a
	e9593c
	e9593d
	e9593e
	e9593g
	e9593i
	e9593j
	e9593b
	e9593f
	e9593h
	e9524h
	e9533a
	e9533b
	e9533d
	e9533i
	e9533g
	e9533j
	e9533c
	e9533e
	e9533h
	e9533k
	e9533f
	e10033a
	e10033b
	e10033c
	e10033d
	e10033g
	e10033j
	e10033e
	e10033f
	e10033h
	e10033i
	e10027a
	e10027j
	e9605e[&!color=#-16737997]
	e10093j
	e15375a
	e15375b
	e15375c
	e15375n
	e15375d
	e15375f
	e15375g
	e15375i
	e15375k
	e15375h
	e15375e
	e15375j
	e15375l
	e15375m
	e9542a
	e9542b
	e9542j
	e9542c
	e9542f
	e9542g
	e9542h
	e9542e
	e10223a
	e10223c
	e10223d
	e10223g
	e10223i
	e10223h
	e10223j
	e15209a
	e15209f
	e15209g
	e15209i
	e15209j
	e15209h
	e10130a
	e10130c
	e10130d
	e10130e
	e10130f
	e10130b
	e10130g
	e10130i
	e10130j
	e15339a
	e15339b
	e15339d
	e15339f
	e15339h
	e15339i
	e15339c
	e15339g
	e15339e
	e15339j
	e10295a
	e10295j
	e10295d
	e10295f
	e10295i
	e10295b
	e10295g
	e10295h
[truncated: 2,273 more rows]
