# Supplementary material for: Molecular evolution in court: analysis of a large hepatitis C virus outbreak from an evolving source
Source: BMC Biol. 2013 Jul 19;11:76. doi: 10.1186/1741-7007-11-76 (PMC3717074; doi:10.1186/1741-7007-11-76)
Supplement: Additional file 3 — Newick file used to test the alternative hypothesis for each patient suspected to be part of the outbreak. This tree was manually edited to replace the sequence labeled ‘test’ by the clade conformed by all the sequences derived from each patient and its likelihood was compared with that of the original tree (without the ‘test’ sequence). [file 1741-7007-11-76-S3.txt]

((((((((((((((((((e10019a,e10019e),e10019f),e10019j),(e10019c,e10019i)),e10019h),(e10019b,e10019d)),e10019g),(((((((((((e10025a,e10025h),(e10025c,e10025j)),e10025i),e10025f),e10025g),(e10025d,e10025e)),(((e10025b,e69756j),e69756e),(((((e69756a,e69756c),e69756d),e69756f),e69756g),((e69756b,e69756h),(e69756i,e69756k))))),(((((e10122b,e10122h),e10122j),e10122f),(((e10122d,e10122e),e10122g),e10122i)),e10122c)),e10122a),((((e9559a,e9559c),(e9559d,(e9559e,e9559i))),(((e9559f,e9559h),e9559j),e9559g)),e9559b)),((((((((((((((((e10045a,e10045b),e10045c),e10045d),e10045f),e10045g),e10045h),e10045i),e10045j),e10045e),((e9510a,((((e9510b,e9510i),((e9510c,e9510g),e9510f)),(((e9510e,(((((((((e9599a,e9599b),e9599c),e9599d),e9599e),e9599f),e9599g),e9599h),e9599i),e9599j)),(((((((e9767a,e9767f),e14493g),(e9767c,e14493h)),(e14493a,e14493b)),e9767b),(((((((e9767d,e9767e),e9767g),e9767h),e9767i),e9767j),(((((((((e15103a,e15103b),e15103c),e15103d),e15103e),e15103f),e15103g),e15103h),e15103i),e15103j)),(((((e14493c,e14493d),e14493e),e14493f),e14493i),e14493j))),e9721s)),((e9721r,(((((((e9597a,e9597c),e9597d),e9597e),e9597g),e9597h),e9597i),e9597j)),(e9597b,(e9721l,e9721p))))),e9597f)),((e9510d,e9510h),(e9510j,(((((((((e9585a,e9585b),e9585d),e9585g),e9585h),e9585i),e9585j),e9585k),e9585e),(e9585c,e9585f)))))),((((((((e9799a,(e9799c,e9799e)),(e9799b,e9799d)),(e9799f,e9799p)),e9799o),e9799k),e9799l),(e9799g,(e9799h,(e9799j,(e9799m,e9799n))))),e9799i)),((((e76035a,e76035h),(e76035e,(e76035g,e76035i))),e76035b),(((e76035c,e76035d),e76035j),e76035f))),(((((((e9508a,e9508c),e9508d),e9508h),e9508i),e9508e),((e9508b,e9508g),e9508j)),e9508f)),((((((((e10409a,e10409b),e10409d),e10409e),e10409f),e10409g),e10409i),(e10409c,e10409j)),e10409h)),((e10085a,(e10085h,e10085j)),((((e10085b,e10085g),(e10085e,e10085f)),(e10085c,e10085i)),e10085d))),((((((((((((((e23758a,e23758c),e23758e),e23758g),e23758h),e23758i),e23758l),e23758n),e23758p),e23758q),e23758o),e23758m),e23758k),((e23758d,e23758f),e23758j)),e23758b)))),((((((e9803a,e9803c),e9803e),(((e9803f,e9803g),e9803i),e9803j)),(e9803d,e9803h)),e9803b),((((e15453a,(e15453d,(e15453e,(e15453f,(e15453h,(e15453i,e15453j)))))),(e15453c,e15453g)),e15453b),((e15468a,(e15468g,e15468j)),(((e15468b,(e15468c,(e15468f,(e15468h,e15468k)))),(e15468e,e15468i)),e15468d))))),e9721a),((((e10168a,(e10168h,e10168j)),e10168e),((e10168d,e10168g),e10168i)),((e10168b,e10168c),e10168f))),((((e15181a,(e15181c,(e15181d,e15181e))),((e15181b,e15181j),e15181f)),(e15181g,e15181i)),e15181h)),((((e9717a,((e9717b,(e9717i,e9717j)),((((e9717d,e9717f),e9717e),e9717h),e9717g))),e9717c),((((((e15081a,e15081j),(e15081h,e15081i)),((e15081b,e15081g),(e15081e,e15081k))),e15081d),e15081c),(e15081f,e15081l))),((((((e9901a,e9901b),e9901c),e9901d),e9901e),e9901g),(((e9901f,e9901i),e9901j),e9901h)))),((((((((((((e10096a,e10096b),e10096g),(e10096c,e10096i)),(e10096d,e10096e)),e10096f),e10096j),e10096h),(e10262c,e10262j)),((((((((e9983a,e9983b),e9983f),e9983g),e9983i),e9983j),(e9983c,e9983e)),e9983h),e9983d)),(((((e15055a,e15055d),e15055b),(e15055e,(e15055f,e15055i))),(((((((((e9643a,e9643f),e9643j),e9643c),e9643d),(e9643b,e9643i)),e9643e),e9643h),e9643g),(((e9859a,e9859i),e9859d),((((e9859b,e9859h),(e9859f,e9859g)),e9859e),e9859c)))),((((((((((e10407a,e10407b),e10407c),e10407e),e10407f),e10407g),e10407h),e10407i),e10407j),e10407d),((((((((e155611a,e155611c),e155611d),e155611e),e155611g),e155611i),e155611j),((e155611b,e155611f),e155611h)),((((e70267a,(e70267b,(e70267c,(e70267f,(e70267g,(e70267k,e70267j)))))),e70267d),e70267h),(e70267e,e70267i)))))),(((((e10255a,e10255e),(e10255b,e10255i)),((e10255d,e10255h),e10255f)),e10255g),((e10255c,e10255j),(e69208c,e69208e)))),(((((e10262a,(e10262e,e10262g)),(((e10262b,e10262i),e10262h),e10262f)),(((e9745b,e9745h),(e9745f,e9745g)),e9745j)),(e10005b,e10005d)),(((e9520a,((e9520d,e9520f),e9520i)),(e9520h,e9520j)),e9520e)))),(((((((((e10021a,e10021i),e10021g),(e10021b,e10021d)),(((e10021c,e10021f),(e10021h,e10021j)),e10021e)),(((((e10332a,(((e10332c,e10332f),e10332g),e10332d)),(e10332h,e10332j)),(e10332b,e10332e)),e10332i),(((e12865a,(((e12865c,(e12865f,(e12865j,e12865k))),(e12865d,(e12865g,e12865h))),e12865l)),(e12865b,e12865i)),e12865e))),((((e9855a,e9855c),(e9855b,((e9855e,e9855f),(e9855g,e9855j)))),e9855d),(e9855h,e9855i))),e9859j),(((e15001a,(e15001b,e15001j)),e15001c),((e15001d,(((e15001f,e15001g),e15001h),e15001i)),e15001e))),(((((((((((((e10039a,e10039b),e10039c),e10039d),e10039e),e10039f),e10039g),e10039h),e10039i),e10039j),((((e10321a,(e10321d,e10321h)),e10321c),((((e10321b,e10321f),e10321g),e10321i),e10321j)),e10321e)),((e68234a,(e68234c,(e68234e,(e68234h,e68234k)))),((e68234b,((e68234d,e68234f),e68234g)),(e68234i,e68234j)))),(((((((((e69256a,e69256c),e69256d),e69256e),e69256f),e69256g),e69256i),e69256j),e69256b),e69256h)),((((e10144a,e10144b),e10144e),((e10144c,e10144d),e10144g)),((e10144f,e10144i),(e10144h,e10144j)))))),(((e9520b,e9520g),e9520c),((((((((e9629a,e9629e),e9629f),e9629h),e9629g),e9629i),(e9629b,((e9629c,e9629d),e9629j))),((((e10063a,((e10063k,(e10063l,e10063o)),(e10063n,e10063s))),(e10063e,(e10063j,e10063p))),((e10063b,e10063h),(e10063c,(e10063d,(e10063f,(e10063g,e10063i)))))),(e10063m,(e10063q,e10063r)))),((e9745a,((e9745c,e9745d),e9745e)),e9745i)))),
((((((((((((((((((((((((e10239a,(e10239g,e15343e)),(e10239c,e15343f)),e15343h),(((e10239e,e15343g),e15343j),e15343b)),e10239f),e10239j),e15343a),(e10239d,e10239h)),e15343c),e10239b),(e15343d,e15343i)),e10239i),(((((e15305c,e15305h),e15305j),e15305g),e15305e),(e15305d,e15305f))),((((((e9816083a,e9816083c),((e9816083d,e9816083h),e9816083i)),e9816083b),e9816083e),(e9816083g,e9816083j)),e9816083f)),((((((((((e18973a,e18973b),e18973c),e18973e),e18973g),e18973h),e18973j),e18973d),e18973i),e18973f),((e15399a,(e15399e,e15399j)),(e15399b,(((((e15399c,e15399d),e15399g),e15399h),e15399f),e15399i))))),(((((((e10281a,e10281c),e10281g),e10281h),(e10281b,((e10281d,(e10281f,e10281i)),e10281e))),e10281j),((((((e10343a,e10343f),(e10343c,e10343d)),((((e10343e,e10343g),e10343h),e10343j),e4920a)),e4920f),((e10343b,(((((e4920b,(e4920i,e4920l)),e4920j),e4920e),e4920k),e4920d)),(e10343i,e4920n))),((e4920c,e4920m),(e4920g,e4920h)))),((((((((((e10313a,e10313g),e10313f),e10313h),((((e10331a,e10331h),e10331f),(((e10331b,e10331d),e10331e),(e10331c,e10331j))),(e10331g,e10331i))),(((((((e15281a,e15281b),e15281h),e15281i),((e15281c,e15281g),e15281j)),e15281e),e15281d),e15281f)),(((((((((e9791a,e9791j),e9791h),e9791i),e9791e),e9791g),e9791f),e9791b),e9791d),e9791c)),(((((((e23720a,e23720j),(e23720d,e23720h)),e23720i),e23720f),e23720e),(e23720b,e23720c)),e23720g)),((e10313b,e10313j),(((((e5973a,e5973h),e5973j),(((e5973d,e5973e),e5973i),e5973g)),e5973f),(e5973b,e5973c)))),(((e10313d,e10313i),e10313e),((((((e9710321a,e9710321f),(e9710321d,e9710321i)),e9710321c),((e9710321e,e9710321g),e9710321h)),e9710321b),e9710321j))),(((((e18155a,(e18155d,(e18155h,e18155j))),e18155e),e18155b),(((e18155c,e18155g),e18155f),e18155i)),((((e7091a,e7091i),((((e7091b,((e7091d,e7091k),e7091h)),((e7091e,e7091f),e7091g)),e7091c),e7091j)),(((((e9969a,e9969i),e9969c),(e9969b,e9969h)),((e9969d,e9969g),e9969e)),(e9969f,e9969j))),(((((e9800544a,e9800544j),(((e9800544b,e9800544d),(e9800544f,e9800544g)),e9800544h)),e9800544i),(e9800544c,e9800544e)),((((e9919a,e9919e),(e9919b,e9919i)),e9919h),(((e9919c,e9919g),(e9919d,e9919f)),e9919j)))))))),(((e9711237a,e9711237c),(((((e9711237b,(e9711237h,e9711237i)),e9711237d),e9711237j),e9711237e),e9711237g)),e9711237f)),(e10313c,(((((((e9794a,e9794c),e9794d),e9794e),e9794h),e9794j),(((e9794b,e9794g),e9794f),e9794i)),((((((((e73472a,e73472b),e73472d),e73472e),e73472f),e73472h),e73472i),(e73472c,e73472g)),e73472j)))),((((((((e65234a,((((e65234e,e65234f),e65234g),e65234j),e73285i)),((e65234c,((e73285b,e73285f),e73285g)),e73285e)),e65234b),e65234h),((e65234i,e73285h),e73285a)),(((e65234d,((e73285c,e73285d),e73285j)),((e68698a,e68698i),((((e68698b,((e68698g,e68698h),e68698j)),e68698e),e68698f),(e68698c,e68698d)))),(((((((e9525a,e9525j),e9525h),e9525d),e9525g),(e9525c,(e9525f,e9525i))),e9525b),e9525e))),(((e23638a,e23638f),e23638h),(((e23638b,e23638c),(e23638g,e23638j)),(e23638d,(e23638e,e23638i))))),((((((e9720239a,e9720239e),(e9720239d,e9720239j)),((e9720239b,e9720239g),((e9720239f,(e9720239h,e9720239i)),(e15305a,e15305i)))),(((e69315a,e69315c),((e69315d,((e69315g,e69315i),e69315h)),e69315e)),((e69315b,e69315j),e69315f))),e9720239c),(((((((e9810407a,e9810407b),e9810407c),e9810407i),e9810407h),e9810407f),((e9810407d,e9810407j),e9810407g)),e9810407e)))),((((((e15085a,(e15085f,e15085g)),e15085j),e15085d),(e15085c,(e15085h,e15085i))),(e15085b,e15085e)),(((((((((e9548a,e9548b),e9548d),e9548f),e9548g),e9548h),e9548j),e9548k),e9548e),(e9548c,e9548i)))),((((((((e15003a,e15003b),e15003c),e15003d),e15003f),e15003o),(e15003h,e23640d)),((((((((e15003e,e23640j),e23640e),e15003i),e15003p),((e15003g,e15003k),((e23640a,e23640h),e23640b))),(e15003q,e23640g)),((e15003j,(e23640f,e23640i)),(e15003l,e15003m))),(e15003n,e23640c))),((((((((e15017a,e15017c),e15017d),e15017e),e15017h),(e15017b,e15017j)),e15017f),(e15017g,e15017i)),((((((e15266a,e15266g),e15266j),(e15266d,e15266e)),e15266b),(e15266c,((e15266f,e15266h),e15266i))),((((e36403a,e36403i),(e36403b,(e36403g,e36403h))),(((e36403d,e36403e),e36403f),e36403j)),e36403c))))),(((((((((((((((e10323a,e10323c),e10323d),e10323j),(e10323b,((e10323e,e10323g),(e10323h,e10323i)))),e10323f),((((((e9810411a,e9810411g),e9810411j),(e9810411d,e9810411h)),((e9810411b,e9810411c),e9810411e)),e9810411i),e9810411f)),((((((e12364a,e12364j),(((e12364e,e12364g),e12364h),e12364i)),e12364f),e12364d),e12364b),e12364c)),(((((e9710516a,e9710516d),(e9710516b,e9710516g)),(e9710516c,e9710516f)),((e9710516e,e9710516i),e9710516h)),e9710516j)),(((((e10441a,((((e10441b,e10441d),e10441e),(e10441f,(e10441i,e10441j))),e10441h)),e10441c),e10441g),(((((((e6594a,e6594c),e6594d),e6594e),e6594g),((e6594b,e6594h),e6594j)),e6594f),e6594i)),((((e10465a,((e10465b,e10465j),e10465f)),e10465c),((e10465d,e10465e),((e10465g,e10465h),e10465i))),((((e4383a,e4383e),e4383c),(((((e4383b,e4383d),e4383h),e4383j),e4383g),e4383f)),e4383i)))),((e23657a,(e23657h,e23657i)),(((e23657b,e23657g),e23657c),(((e23657d,e23657f),e23657e),e23657j)))),((((e9814982a,e9814982i),(e9814982b,(e9814982c,e9814982f))),((((e9814982d,e9814982g),e9814982h),e9814982j),e9814982e)),(((((((e127105a,(e127105b,e127105l)),e127105f),(e127105c,e127105e)),(e127105i,e127105k)),e127105d),e127105h),(e127105g,e127105j)))),(((e9811a,((((e9811c,(e9811g,e9811i)),e9811j),e9811h),e9811f)),(((e9812551a,e9812551d),((((((e9812551b,e9812551c),e9812551e),e9812551f),e9812551h),e9812551g),e9812551i)),e9812551j)),((e9812695a,(((e9812695b,(e9812695e,e9812695f)),e9812695h),(((e9812695c,e9812695g),e9812695i),e9812695d))),e9812695j))),(((((((((((((((((e10361a,e10361h),e10361c),(e10361b,(((e10361d,e10361i),e10361j),(e10361e,e10361g)))),e10361f),((((((((((e9712316a,e9712316e),e9712316f),e9712316i),e9712316j),(e9712316c,e9712316h)),((e9811791a,e9811791d),e9811791j)),((((e9811791c,e9811791f),(e9811791g,e9811791h)),e9811791i),e9811791e)),e9712316g),(e9712316b,e9712316d)),e9811791b)),(e9811b,e9811d)),(((((((e63814a,((((e63814c,e63814d),e63814f),e63814g),((e69044c,e69044e),e69044j))),e69044g),(e63814b,e69044b)),(((e63814e,((e63814h,(e69044d,e69044f)),(e63814i,e63814j))),e69044i),e69044a)),e69044h),(((e23777a,e23777g),((((e23777b,e23777e),e23777d),(e23777f,e23777i)),(e23777c,e23777h))),e23777j)),((((e9716743a,e9716743f),e9716743i),e9716743e),(e9716743b,((((e9716743c,e9716743d),e9716743j),e9716743g),e9716743h))))),((((((((e73475a,e73475f),(((e73475g,e73475h),e73475i),e73475j)),e73475e),e73475d),e73475b),e73475c),((((((e9812967a,(e9812967e,e9812967h)),(e9812967b,e9812967f)),e9812967i),e9812967d),e9812967j),(e9812967c,e9812967g))),((((((e9800186a,e9800186e),(((e9800186b,e9800186c),e9800186i),e9800186j)),e9800186g),e9800186f),(e9800186d,e9800186h)),((((e9812848a,e9812848j),e9812848e),e9812848g),((((e9812848b,e9812848c),e9812848f),e9812848i),(e9812848d,e9812848h)))))),((((((((e5851a,e5851d),e5851f),e5851i),e5851b),(((e5851c,e5851e),e5851g),e5851j)),e5851h),(((e9715646a,((((e9715646c,e9715646j),e9715646e),(e9715646d,(e9715646f,e9715646g))),(e9715646h,e9715646i))),e9715646b),(((((e9814662a,e9814662k),e9814662i),e9814662g),e9814662f),((e9814662b,e9814662j),((e9814662c,e9814662e),(e9814662d,e9814662h)))))),(((((((e9720450a,(e9720450b,e9720450h)),e9720450d),e9720450c),e9720450j),e9720450i),(e9720450e,e9720450f)),e9720450g))),(((((((((e16730a,e16730d),e16730g),e16730h),e16730i),e16730j),(e16730c,e16730f)),e16730e),e16730b),(e9811e,(((e23683a,e23683g),e23683d),((((e23683b,e23683c),(e23683f,e23683h)),e23683j),(e23683e,e23683i)))))),(((((e9713500a,(((e9713500b,e9713500i),e9713500c),(e9713500d,e9713500e))),e9713500j),e9713500h),e9713500f),e9713500g)),((e21491a,(((((e21491b,e21491c),e21491d),e21491i),(e21491e,e21491j)),e21491g)),(e21491f,e21491h))),(((((e9814154a,e9814154e),(e9814154b,(e9814154d,e9814154h))),(e9814154i,e9814154j)),e9814154c),(e9814154f,e9814154g))),((((((e63160a,e63160e),e63160f),e63160i),(((e63160c,e63160g),e63160d),e63160h)),(e63160b,e63160j)),((((((e68733a,(e68733e,e68733i)),((e68733b,e68733c),e68733j)),e68733h),((e68733d,e68733f),e68733g)),((((((e9711332a,e9711332c),e9711332e),(e9711332d,e9711332h)),e9711332i),e9711332g),((e9711332b,e9711332j),e9711332f))),(((((((e9810007a,e9810007g),e9810007b),(e9810007h,e9810007j)),e9810007e),e9810007d),(e9810007c,e9810007f)),e9810007i)))),(((e9812214a,((e9812214b,e9812214e),((e9812214c,e9812214g),(e9812214d,e9812214f)))),(e9812214i,e9812214j)),e9812214h)),((((((e65667a,e65667j),e65667f),e65667d),(e65667b,e65667i)),((e65667c,e65667e),e65667g)),e65667h)),((((((e9807174a,e9807174c),e9807174g),e9807174h),(((e9807174b,e9807174f),e9807174j),e9807174e)),e9807174i),e9807174d))),((((((e11053a,(e11053i,(e11053j,e11053k))),((((e11053b,e11053c),e11053e),e11053g),e11053h)),e11053f),e11053d),((((((((e65397a,e65397g),e65397c),e65397h),((e65397b,((e65397d,e65397j),e65397e)),(e65397f,e65397i))),((e9814293a,((((e9814293b,e9814293e),e9814293g),e9814293i),e9814293h)),(e9814293c,((e9814293d,e9814293f),e9814293j)))),(((e73048a,((e73048b,e73048f),e73048g)),(e73048e,e73048h)),((e73048c,e73048i),(e73048d,e73048j)))),((e9710846a,(((((((e9710846b,e9710846c),e9710846d),e9710846e),e9710846g),e9710846i),e9710846j),e9710846h)),e9710846f)),(((((e68281a,e68281g),((((e68281b,e68281d),e68281e),e68281f),e68281h)),e68281j),e68281c),e68281i))),(e7430a,((((((((e7430b,e7430c),e7430g),e7430i),e7430d),e7430f),e7430h),e7430j),e7430e)))),((e21409a,((((e21409b,e21409c),e21409f),(e21409e,e21409h)),((e21409d,e21409g),e21409i))),e21409j))),((((((e10481a,e10481j),((((e10481b,e10481e),e10481f),e10481h),((e10481c,e10481d),e10481i))),e10481g),((((((((e9718097a,e9718097i),(e9718097f,e9815487j)),e9815487c),(e9808094c,e9815487e)),(((((((((((e9718097b,e9718097j),e9808094d),((e9718097c,(e9808094b,(e9808094j,e9815487a))),(e9815487d,e9815487g))),(e9808094i,e9815487i)),(e9718097h,e15305b)),(e9808094g,e9815487f)),e9718097g),e9808094h),e9808094f),e9808094e),(e9718097d,e9718097e))),e9815487b),e9815487h),e9808094a)),((((e18056a,e18056h),e18056j),(((e18056b,(e18056d,e18056g)),e18056i),e18056c)),(e18056e,e18056f))),(e15077a,(((e15077b,e15077e),(((e15077c,e15077i),(e15077d,e15077g)),e15077j)),(e15077f,e15077h))))),test)
),((((e23727a,((e23727e,e23727j),e23727f)),e23727d),(e23727b,((e23727c,e23727i),(e23727g,e23727h)))),(((((((((e15154a,e15154f),e15154e),e15154g),(e15154c,e15154h)),e15154i),((e15154b,e15154d),e15154j)),((((e69392b,e69392c),e69392f),e69392k),e69392d)),(((((((((e10205a,e10205b),e10205f),e10205j),((e10205c,e10205h),(((e10205d,e10205e),e10205g),e10205i))),((((((((e68867a,e68867b),e68867c),e68867d),e68867f),e68867g),e68867h),e68867j),(e68867e,e68867i))),(((((((e9621a,e9621b),e9621e),e9621g),e9621h),e9621j),((e9621c,e9621d),e9621f)),e9621i)),(((((((((e10241a,e10241e),e10241f),e10241g),e10241h),e10241j),(e10241d,e10241i)),e10241c),(e143694a,e143694g)),((((((((((e15162a,e15162b),e15162c),e15162d),e15162e),e15162f),e15162g),e15162h),e15162i),e15162j),((((e65239a,e65239d),e65239j),((((e65239c,e65239g),e65239h),e65239i),e65239f)),(e65239b,e65239e))))),(((e10262d,(((e69208d,e69208f),e69208j),(e69208h,e69208i))),(((((e15055c,(e15055h,e15055j)),e15055g),(((e15319a,(e15319g,e15319k)),((((((((e15319c,e15319n),e15319d),e15319e),e15319f),e15319h),e15319j),e15319l),e15319m)),(e15319b,e15319i))),((e9763a,((e9763b,e9763j),e9763i)),e9763f)),(((e10005l,e10005p),(e10005m,e10005o)),e10005n))),((((((((e9689a,e9689f),e9689h),(e9689b,e9689i)),e9689j),e9689e),((e9689c,e9689d),e9689g)),((((e10005h,((e15225c,e15225j),(e15225d,e15225h))),((e15225a,((e15225b,e15225e),e15225f)),(e15225g,e15225i))),(e10005q,e10005s)),(((((((((((((e15388a,e15388b),e15388c),e15388d),e15388e),e15388f),e15388g),e15388h),e15388i),e15388j),e15388k),e15388l),e15388m),((((((e63078a,(e63078c,(e63078j,e63078k))),e63078d),e63078e),(e63078g,e63078h)),e63078i),(e63078b,e63078f))))),(((e9733a,e9733i),e9733g),(((e9733b,e9733f),e9733j),(((e9733c,e9733e),e9733h),e9733d)))))),(((((((((e15353a,e15353b),e15353e),e15353g),e15353h),e15353j),(e15353c,e15353f)),e15353d),e15353i),(e10015b,(e10015f,(e10015j,((e10015c,e10015d),(e10015g,(e10015e,(e10015i,e10015a)))))))))),(((((e10007e,((((((e10112a,e10112c),e10112d),e10112f),e10112j),e10112b),(((e10112e,e10112g),e10112h),e10112i))),((((e9601a,(((((e9601b,e9601h),e9601c),(e9601f,e9601j)),(e9601d,e9601g)),e9601i)),e9601e),((((((e9619a,e9619c),(e9619g,e9619k)),((e9619b,e9619e),(e9619f,e9619j))),(e9619d,e9619h)),e9619i),(((((((((e68068a,e68068b),e68068d),e68068f),e68068g),e68068h),e68068i),e68068j),e68068e),e68068c))),(e10005c,(((e10005e,e10005j),e10005i),((e10005f,((e10005a,e10005r),e10005t)),(e10005g,e10005k)))))),(e9589a,((((((((e9589b,e9589c),e9589d),e9589e),e9589f),e9589g),e9589h),e9589i),e9589j))),(((e10015h,(e9807a,((((e9807b,e9807e),e9807i),e9807j),e9807g))),(((((e10279a,(((((e10279b,e10279f),e10279h),e10279j),(e10279g,e10279i)),e10279c)),e10279d),e10279e),((e73141c,e73141g),e73141i)),(((((e15027a,e15027b),e15027h),(((e15027c,e15027g),(e15027d,e15027j)),(e15027f,e15027i))),e15027e),((((e73141a,e73141b),e73141d),e73141e),e73141f)))),((((e10241b,((((e9907a,((e9907b,(e9907f,(e9907i,e9907j))),e9907g)),e9907d),e9907h),(e9907c,e9907e))),((((e143694b,(e143694f,e143694i)),e143694c),e143694j),e143694d)),((e9763c,(e9763e,e9763g)),(e9763d,e9763h))),(((e10287c,(e65277f,e65277h)),(((((e9649a,e9649g),e9649b),e9649f),e9649d),(((e9649c,(e9649e,e9649h)),e9649j),e9649i))),(((e9639a,((e9639b,e9639g),e9639f)),((e9639c,e9639i),(e9639h,e9639j))),(e9639d,e9639e)))))),((((((e15167b,e15167f),((e15167e,e15167g),e15167i)),e15167j),(e15167c,e15167d)),((((((((e73004a,e73004b),e73004e),e73004h),e73004j),((e73004d,e73004f),e73004i)),e73004g),e73004c),((e9765a,e9765h),(((((e9765b,e9765d),e9765g),e9765i),((e9765c,e9765e),e9765j)),e9765f)))),(((((e10493f,e10493i),((e9807c,e9807d),e9807h)),((((((((e9563a,e9563b),e9563c),e9563d),e9563h),e9563f),e9563e),e9563i),(e9563g,e9563j))),(((((((((e65306a,e65306b),e65306c),e65306e),e65306f),e65306g),e65306h),e65306i),e65306j),e65306d)),(((((((((e10349a,((((e10349b,e10349c),e10349f),e10349g),e10349j)),(e10349h,e10349i)),e10349e),e10349d),(((e23569a,e23569i),e23569d),(((e23569b,e23569e),e23569j),(((e23569c,e23569g),e23569f),e23569h)))),e15167h),((((((((((e10493a,e10493e),e10493b),e10493h),(e10493c,e10493j)),(e10493d,e10493g)),(((((e65973a,e65973b),e65973g),((e65973d,e65973j),(e65973f,e65973i))),(e65973c,(e65973e,e65973h))),((((e65469a,(e65469e,(e65469h,e65469l))),e65469d),(e65469j,e65469m)),((e65469b,(e65469c,((e65469g,e65469k),e65469i))),e65469f)))),(((e15408a,(e15408b,(e15408d,(e15408f,(e15408g,e15408i))))),((e15408e,e15408j),e15408h)),e15408c)),(((e69208a,(e69208b,e69208g)),(((e9921a,(e9921k,e9921n)),(e9921d,e9921r)),((((((((((((((e9921b,e9921c),e9921e),e9921f),e9921g),e9921h),e9921i),e9921j),e9921l),e9921m),e9921o),e9921p),e9921q),e9921s),e9921t))),(((e73134a,(((((((e73134b,e73134c),e73134d),e73134e),e73134f),e73134g),e73134i),e73134j)),e73134h),((((e9719a,e9719c),e9719h),e9719j),((e9719b,e9719d),(((e9719e,e9719f),e9719i),e9719g)))))),((((e155880a,(e155880f,e155880g)),((((((e155880b,e155880c),e155880d),e155880e),e155880h),e155880i),e155880j)),((((e23674a,((e23674b,(e23674f,(e23674g,(e23674i,(e23674m,e23674o))))),((((e23674c,e23674e),e23674n),e23674j),e23674h))),e23674l),e23674d),e23674k)),((e69250a,(((((e69250b,e69250c),e69250d),e69250g),e69250i),e69250j)),((e69250e,e69250h),e69250f)))),((e69300d,(((((((((e10425a,e10425b),e10425c),e10425d),e10425e),e10425f),e10425g),e10425h),e10425i),e10425j)),(e9807f,(((((((((e9853a,e9853b),e9853d),e9853f),e9853g),e9853h),e9853i),e9853j),e9853c),e9853e))))),((e15167a,((e5160a,e5160b),(e9925a,(e9925h,e9925i)))),((((((e9795a,e9795d),e9795e),e9795i),e9795f),((e9795b,e9795j),e9795h)),(e9795c,e9795g)))),((((((((e69300a,e69300f),e69300g),e69300h),e69300i),e69300c),(e69300b,(e69300e,e69300j))),(((((((((((e10154a,e10154b),e10154e),e10154f),e10154g),e10154j),e10154l),e10154p),e10154q),((e10154c,e10154o),((e10154i,e10154m),e10154n))),((e10154d,e10154h),e10154k)),(e143694e,e143694h))),((((((((((((((((((((e10007a,e10007b),e10007c),e10007d),e10007f),e10007g),e10007h),e10007i),e10007j),((((((((e10469a,e10469b),e10469d),e10469e),e10469f),e10469g),e10469h),e10469i),e10469j)),((((e9815a,e9815b),e9815h),e9815e),(((e9815c,e9815g),e9815j),((e9815d,e9815i),e9815f)))),(((e69392a,e69392h),(e69392e,e69392g)),e69392j)),(((e9875a,(e9875f,e9875i)),(e9875c,(e5160d,e5160g))),e9875h)),((((((((((((e68466a,e68466d),e68466e),e68466f),e68466g),e68466h),e68466i),e68466j),(e68466b,e68466c)),(((e23650b,e23650j),e23650c),e23650f)),((((e23650a,e23650e),e23650h),e23650i),(e23650d,e23650g))),e9875g),((((e73141h,e73141j),e9875d),(((((((e9875b,(e9875e,e9875j)),e5160i),e5160c),(e5160e,e5160j)),e5160h),e5160f),(((((((((((e10389a,e10389b),e10389c),e10389e),e10389f),e10389g),e10389j),e10389q),e10389r),(e10389k,e10389s)),((e10389l,e10389m),e10389p)),(e10389d,e10389h)))),(((e9573a,e9573f),e9573b),((e9573c,e9573d),((e9573e,e9573g),e9573j)))))),(e10469c,((((((((((((((((((((((((((((((((((((((((((((((((((((((((((((((((((((((((((((((((((((((((((((((((((((((e53343aa,e53343ab),e53343ad),e53343ae),e53343ag),e53343ah),e53343ai),e53343aj),e53343ak),e53343am),e53343an),e53343ao),e53343ap),e53343aq),e53343ar),e53343as),e53343av),e53343ax),e53343ay),e53343az),e53343bb),e53343bc),e53343bd),e53343be),e53343bg),e53343bi),e53343bl),e53343bm),e53343bn),e53343bo),e53343bp),e53343bq),e53343br),e53343bs),e53343bu),e53343bv),e53343bx),e53343bz),e53343ca),e53343cc),e53343cd),e53343ce),e53343cf),e53343cg),e53343ch),e53343ci),e53343co),e53343cp),e53343cr),e53343cv),e53343cx),e53343cy),e53343cz),e53343da),e53343db),e53343dd),e53343de),e53343df),e53343dh),e53343di),e53343dj),e53343dk),e53343dm),e53343dn),e53343dp),e53343dq),e53343ds),e53343dt),e53343du),e53343dv),e53343dw),e53343dx),e53343dy),e53343dz),e53343ec),e53343ee),e53343ef),e53343eh),e53343ei),e53343ej),e53343ek),e53343en),e53343eo),e53343ep),e53343eq),e53343es),e53343et),e53343eu),e53343ew),e53343ex),e53343fa),e53343fc),e53343fd),e9721k),e9721t),e9721o),(((e53343ac,(((((((e53343au,(((e53343do,e9609i),(e53343ed,e53343el)),(e53343ea,e53343ey))),(e53343er,(((((((e9514a,e9514c),e9514d),e9514g),e9514h),e9514i),e9514e),e9514f))),e53343ev),e53343ba),((e53343ck,e53343by),e53343dc)),((((e53343bk,e53343cm),e53343bw),e53343cu),e53343fb)),e53343dl)),(e53343af,((e53343cq,e53343ct),e53343dr))),e9721j)),e53343cb),(((e53343at,e53343aw),((e53343bf,e53343cj),e53343cl)),((((e53343bh,e53343bt),e53343eb),e53343ez),e53343dg))),((e9514b,e9721n),e9514j)),(((e9507c,e9671a),e9507i),(((((((e9671b,e9671c),e9671d),e9671e),e9671f),e9671g),e9671j),e9671i))),e9671h),((e9507a,(((((e9507b,e9507d),e9507e),e9507f),e9507h),e9507j)),e9507g)))),((e10389i,e10389n),(e10389o,((((((((((((((e9925b,e9925c),e9925d),e9925f),e9925g),e9925j),e9925l),e9925m),e9925n),e9925o),e9925p),e9925q),e9925s),(e9925k,e9925r)),e9925e)))),(((((((((e15033a,e15033d),e15033i),e15033f),e15033e),((((e15033b,e15033c),e15033g),e15033h),e15033j)),e9573i),e9573h),(e82271k,e82271l)),((((e10209a,e10209g),(((((e10209b,e10209e),e10209f),e10209c),e10209h),e10209j)),e10209i),e10209d))),(((((e15177a,e15177d),e15177g),e15177j),(((e15177b,(e15177f,e15177h)),e15177c),e15177i)),((((e63027a,e63027b),e63027e),((e63027c,e63027d),e63027f)),(((e63027g,e63027h),e63027k),(e63027i,e63027j))))),((((((e9605a,e9605g),e9605d),(e9605b,e9605j)),(e9605c,(e9605f,e9605i))),(((((e9797a,(e9797e,e9797f)),(e9797c,(((e9797g,e9797h),e9797i),e9797j))),e9797d),e9797b),(((((e9731a,e9731e),e9731g),e9731h),e9731i),((((e9731b,e9731c),e9731f),e9731j),e9731d)))),e9605h)),e69392i),(((((((e9709a,(e9709g,e9709j)),(((e9709c,e9709e),e9709f),e9709k)),(e9709b,e9709d)),(e9709h,e9709i)),e9709l),(((e9813a,e9813i),((((((e9813b,e9813d),e9813e),e9813f),e9813g),e9813h),e9813j)),e9813c)),((((e9891a,e9891h),e9891f),(((e9891b,((e9891d,e9891g),(e9891i,e9891j))),e9891e),(e9891c,(e9721c,e9721i)))),((((((((((e10067a,(((e10067d,e10067e),e10067f),e10067g)),(e10067c,e10067h)),((e10067b,e10067k),(e10067i,e10067j))),(((e63620a,(e63620d,(e63620h,e63620j))),(e63620b,(((e63620c,e63620e),e63620f),e63620g))),e63620i)),((((e9581a,e9581b),e9581g),((((e9581c,e9581h),(e9581e,e9581f)),e9581j),e9581d)),e9581i)),(((e10140a,(e10140c,e10140e)),((e10140b,e10140d),e10140g)),(((e10140f,e10140h),e10140i),e10140j))),(((((e9657a,e9657g),(e9657e,e9657f)),e9657j),((e9657b,e9657d),(e9657c,e9657i))),e9657h)),(((((e10319a,e10319h),(e10319g,e10319j)),(((e10319b,(e10319d,e10319f)),(e10319e,e10319i)),e10319c)),(e82271a,e82271e)),((((((e82271b,e82271c),e82271m),e82271n),e82271o),e82271d),((((e82271f,e82271g),e82271h),e82271j),e82271i)))),(((e10170a,e10170d),((((((((e10170b,e10170c),e10170e),e10170f),e10170g),e10170h),e10170i),e10170j),(e142895c,e142895f))),(((((((((((((((e10174a,e10174b),e10174c),e10174e),e10174f),e10174g),e10174h),e10174i),e10174j),((((e142895a,e142895e),e142895g),e142895h),e142895i)),(e9509f,(e9509h,e9509i))),(((((((e9509a,e9509b),e9509c),e9509d),e9509e),e9509g),e9509j),e9721f)),(((((((e10174d,(((((e15150c,e15150d),e15150f),e15150h),e15150i),e15150j)),((((((e9617a,e9617b),e9617e),e9617h),e9617i),e9617j),e9617k)),(e53343cs,e53343em)),(((((((((((((((e9511a,e9511b),e9511c),e9511d),e9511e),e9511f),e9511g),e9511h),e9511i),e9511k),e9511m),e9511n),e9511o),e9511q),e9511r),e9511s)),((e9721b,e9721m),e9721q)),(((((((e15150a,e15150b),e15150e),e15150g),(e53343bj,(((e53343cw,(e9511j,e9511l)),e9511p),e9721e))),e9721g),e9617c),e53343al)),e9617d)),((e9617g,((e9844a,(e9844e,(e9844h,(e9844i,e9844k)))),(e9844d,(e9844f,(e9844g,e9844j))))),(e9844b,e9844c))),((e53343cn,((e53343eg,(e9609b,e9609g)),e9609e)),e9721d)),e9609j))),((((((((e10077a,e10077i),(((e10077c,e10077f),(e10077e,e10077j)),e10077d)),((e10077b,e10077h),e10077g)),((e10093a,e10093b),((e10093c,(e10093f,e10093h)),e10093e))),((e10093d,(e10093g,e10093i)),((((e9697a,e9697b),e9697c),((e9697h,e9697j),e9697i)),(e9697d,e9697e)))),((((e63984c,e63984g),(e63984e,e63984h)),(((e81299a,e81299k),e81299d),((e81299b,(e81299c,(e81299e,(e81299f,(e81299g,(e81299i,e81299j)))))),e81299h))),(e9957f,(e9957h,e9957i)))),(((((e10081c,(((e10081d,e10081e),e10081h),e10081f)),e10081i),(((((e9851b,e9851e),e9851i),e9851f),((e9851c,e9851j),(e9851g,e9851h))),e9851d)),((((e10213a,(((((((e10213b,e10213c),e10213d),e10213g),e10213h),e10213i),e10213j),e10213f)),e10213e),((e15261a,((((((((((((((e15261b,e15261d),e15261e),e15261f),e15261h),e15261i),e15261j),e15261k),e15261l),e15261m),e15261n),e15261o),e15261p),e15261q),(e15261c,e15261g))),((e15367a,e15367c),(((((((e15367b,e15367d),e15367e),e15367f),e15367g),e15367h),e15367i),e15367j)))),(((e9593a,((((e9593c,e9593d),e9593e),e9593g),e9593i)),e9593j),((e9593b,e9593f),e9593h)))),(((((e10223b,e10223e),e10223f),((((((e9524b,e9524c),e9524d),e9524e),(e9524g,e9524i)),(e9524f,e9524a)),e9524j)),(e9851a,(((e23699b,e23699k),e23699c),e23699i))),(((e63984a,e63984d),e63984f),e9812609a)))),((((((e15099b,e15099c),e15099h),((e69589a,e69589e),(((((((e69589b,e69589c),e69589d),e69589f),e69589g),e69589h),e69589i),e69589j))),(((((((((((e63300a,e63300b),e63300d),e63300e),e63300f),e63300g),e63300h),e63300i),((e9627a,e9627g),e9627j)),e63300j),(((e9609a,e9609d),e9609h),(e9609c,e9609f))),((((((e9812609b,e9812609j),(e9812609h,(e9847b,e9847e))),(e9847c,e9847h)),e9847i),(e9847g,e9847j)),((e9812609d,e9847f),(e9847a,e9847d))))),(((((e9995a,e9995e),e9995i),(e9995b,e9995d)),((e9995c,e9995f),(e9995g,e9995h))),e9995j)),(((((e10203e,e10203g),e68259j),(((e9957a,e9957d),e9957b),e9957g)),((((((e9541b,e9541g),e9541h),e9541c),(((e15213a,(e15213o,e15213q)),(e15213e,e15213i)),((((e3768a,(e3768c,(e3768f,(e3768h,e3768m)))),e3768j),e3768n),((e3768b,(e3768d,(e3768e,(e3768g,(e3768i,e3768l))))),e3768k)))),e9541d),e9541i)),(((((e10203a,((((e10203b,e10203c),(e68259g,e68259i)),e10203h),e10203i)),(e68259c,e68259e)),e68259b),(e15120a,((((e15120b,e15120f),e15120h),e15120i),(((e15120c,e15120e),(e15120d,e15120j)),e15120g)))),(((((((e10449a,(e10449g,e10449i)),(e10449f,e10449j)),(((e10449b,(e10449c,e10449h)),e10449e),e10449d)),e9502g),((e63984b,e63984i),e63984j)),((((((((e9502a,e9502b),e9502c),e9502d),e9502e),e9502f),e9502i),e9502j),e9541a)),((e10247b,e10247h),(((((((((((((((e10027b,e10027e),e10027f),e10027h),((e10027c,e10027d),e10027g)),(e9667a,e9667d)),e9667f),((((e9587a,e9587b),e9587f),e9587i),((((e9587c,e9587d),e9587g),e9587j),(e9587e,e9587h)))),((((((((((e9647a,e9647b),e9647c),e9647d),e9647f),e9647g),e9647h),e9647i),e9647j),e9647e),(((((e4930a,e4930e),(e4930f,e4930g)),e4930i),(((e4930b,e4930c),e4930d),e4930j)),e4930h))),(e63317b,(e63317c,e63317i))),(e10251b,(e9546a,(((((e9546b,e9546d),e9546f),e9546g),e9546h),e9546i)))),(((e9546c,((((e9685a,e9685e),e9685c),e9685d),(e9685g,e9685h))),((e9667c,(((e23627a,e23627d),e23627g),e23627i)),(e23627b,e23627c))),(((((((((((((((((e9787a,e9787b),e9787c),e9787f),e9787g),e9787h),e9787i),e9787j),e36052d),(e36052h,e36052j)),e9787d),(e36052a,e36052c)),e36052i),e36052f),((e9787e,(e36052e,e36052g)),e36052b)),((e15213c,e15213k),(e15213g,e15213p))),e23627j),((((((((e9839a,e9839b),e9839c),e9839d),(e23627e,e23627f)),e9839g),e9839j),e9839f),e23627h)))),((e9502h,((((((e9882a,(e9882c,(e9882f,e9882h))),e9882b),(e9882d,(e9882e,e9882g))),(e9882i,e9882j)),(e69919a,(((((((e69919b,e69919c),e69919e),e69919f),e69919g),e69919h),e69919i),(e69919d,e69919j)))),((((((e15213b,e15213l),(e15213h,e15213n)),e15213r),e15213j),(e15213f,e15213m)),(e15213d,(e15213s,e15213t))))),(e9831b,e9839i))),((e63317a,(e63317f,e63317h)),e9839e)),(((((e9611a,(e9611b,e9611i)),(e9611c,e9611g)),((e9611e,e9611h),e9611j)),((e9611d,e9611k),e9611f)),(((e9831c,e9831e),e69471h),e9839h))),(((((((((((((((((((e10057a,e10057b),e10057c),e10057d),e10057e),e10057h),e10057i),e10057f),e10057j),(e10057g,e9542i)),e9697f),(((((((((e65733a,e65733b),e65733c),e65733d),e65733f),e65733g),e65733j),e65733i),e65733h),e65733e)),(e9697g,e9957e)),((e9517d,e9517g),(e9517h,e9517k))),e9517c),(((((((((((e10130a,e10130c),e10130d),e10130e),e10130f),((e10130b,e10130g),(e10130i,e10130j))),((((((e15339a,e15339b),e15339d),e15339f),e15339h),e15339i),(((e15339c,e15339g),e15339e),e15339j))),(((((e10295a,e10295j),(e10295d,e10295f)),e10295i),(e10295b,(e10295g,e10295h))),(e10295c,e10295e))),(((((((e9819a,e9819c),e9819f),e9819j),e9819h),(e9819b,e9819g)),e9819e),((((((((e10013a,e10013b),e10013c),e10013i),(e10013l,e10013m)),((e10013d,e10013g),e10013j)),((((((e10013f,e10013k),e10013n),e10013p),e10013r),(e10013o,e10013q)),e10013h)),e15295e),(e10013e,e10013s)))),(((e9667b,e9667h),(e9667g,(e9667i,e9667j))),e9667e)),(e9524h,((((e9533a,((e9533b,e9533d),e9533i)),(e9533g,e9533j)),(e9533c,((e9533e,e9533h),e9533k))),(e9533f,((e10033a,((e10033b,(e10033c,(e10033d,e10033g))),e10033j)),(((e10033e,e10033f),e10033h),e10033i)))))),(((((e9675a,e9675h),(((e9675b,e9675c),e9675j),e9675e)),e9675i),((e9675d,e9675f),e9675g)),e9831i))),(((e10203j,((((((((((e9516a,e9516b),e9516c),e9516d),e9516e),e9516f),e9516g),e9516h),e9516i),e9516j),e9516k)),e9541j),(e9517e,(e9517i,e9831h)))),(((e9941a,((e9941b,e9941c),e9941i)),(((e9941d,e9941e),e9941j),((e9941f,e9941g),e9941h))),(e9715a,e10059d))),(e142895d,e142895b)),((((((((((((e10027a,e10027j),e9605e),(((e10093j,((((e15375a,(e15375b,((e15375c,e15375n),e15375d))),(e15375f,(e15375g,(e15375i,e15375k)))),e15375h),(e15375e,(e15375j,(e15375l,e15375m))))),(((e9542a,e9542b),e9542j),(((e9542c,e9542f),(e9542g,e9542h)),e9542e))),((((((e10223a,e10223c),e10223d),e10223g),e10223i),(e10223h,e10223j)),((e15209a,(((e15209f,e15209g),e15209i),e15209j)),e15209h)))),(e15209b,((e15209c,e15209e),e15209d))),(((e73123a,e73123d),((e73123b,e73123g),e73123i)),((e73123c,((e73123h,e9536e),(e9536c,e9536g))),(e9536b,e9536f)))),e73123j),((e10251c,(e10251f,e10251g)),((e10251d,e10251e),e10251j))),(((((((((((e10081a,(e10081b,(e10081g,e10081j))),((e9997k,e9997c),(((((((((e9997a,e9997b),e9997d),e9997e),e9997i),e9997j),e9997l),e9997m),e9997f),(e9997g,e9997h)))),(((((((((e5366a,e5366b),e5366c),e5366d),e5366e),e5366f),e5366g),e5366h),e5366i),e5366j)),((((e9557a,((e9557b,((e9557c,e9557d),(((e9557e,e9557g),e9557h),e9557i))),e9557j)),e9557f),((((((((e10187a,e10187b),e10187c),e10187e),e10187f),e10187g),e10187i),e10187j),(e10187d,e10187h))),(((e9985a,((((((((e9985b,e9985c),e9985d),e9985e),e9985f),e9985g),e9985h),e9985i),e9985j)),((((((e23615a,e23615d),e23615f),(e23615b,(e23615c,e23615h))),(e23615i,e23615j)),e23615g),e23615e)),(e9987a,((((e9987b,e9987g),e9987k),e9987j),((((e9987c,e9987h),e9987f),(e9987d,e9987e)),e9987i)))))),((((((((((e10193a,e10193c),e10193g),e10193h),e10193f),(e10193d,e10193i)),((e10193b,e10193e),e10193j)),(((((((((e10287a,e10287d),e10287e),e10287f),e10287g),e10287h),e10287i),(((e65277a,e65277b),e65277g),e65277j)),(e10287b,(((e10287j,e65277c),e65277i),e65277d))),e65277e)),(e15179c,(e15179d,((e15179e,e15179i),(e15179f,e15179g))))),(((((((e9537a,e9537e),e9537f),e9537h),e9537g),(e9537b,((e9537i,e9537j),e9537k))),e9537c),e9537d)),((((e10261i,((e69909a,e69909d),(((((e69909b,e69909c),e69909e),e69909f),e69909h),e69909i))),e9617f),(((((((((e9899a,e9899b),e9899d),e9899f),e9899g),e9899i),e9899j),(e9899c,e9899h)),e9899e),((e23795a,e23795c),(((((((e23795b,e23795d),e23795e),e23795f),e23795g),e23795h),e23795i),e23795j)))),((((((((e63269a,e63269d),e63269e),e63269f),e63269g),e63269h),e63269i),(e63269b,e63269j)),e63269c)))),((((((((e10231a,((((((e10231b,e10231c),e10231d),e10231f),e10231g),e10231j),e10231i)),(e10231e,e10231h)),(((e9566a,(e9566c,(e9566d,(e9566e,(e9566f,(e9566g,(e9566h,(e9566i,e9566m)))))))),(e9566b,e9566k)),(e9566j,e9566l))),(((((((((e9933a,e9933b),e9933c),e9933d),e9933e),e9933g),e9933h),e9933j),e9933i),e9933f)),((((((((e15393a,e15393b),e15393c),e15393d),e15393e),e15393h),e15393j),(e15393f,e15393g)),e15393i)),(((((((e9560a,e9560f),e9560h),e9560c),e9560b),(e9560d,(e9560e,e9560g))),(e9560i,e9560j)),(((((((e9578a,e9578e),e9578g),e9578i),e9578j),e9578c),e9578f),((e9578b,e9578d),e9578h)))),((e9515a,(((((e9515b,e9515c),e9515d),e9515i),(e9515g,e9515j)),((e9515e,e9515f),e9515h))),((e9571a,e9571e),(((((((e9571b,e9571h),e9571i),e9571j),e9571g),e9571c),e9571f),e9571d)))),((((((e76010a,e76010b),((((e76010c,e76010e),e76010f),e76010g),e76010j)),(e76010d,e76010h)),e76010i),(((e23563a,e23563e),e23563g),(((((e23563b,e23563c),e23563d),e23563f),e23563h),e23563i))),(((e9865a,e9865e),((e9865b,e9865h),e9865j)),e9865i)))),((e9542d,(e23563j,((((((((((e63801a,e63801b),e63801c),e63801d),e63801f),e63801g),e63801h),e63801i),e63801j),e63801e),e69909j))),((((((((((e23602a,e23602c),e23602d),e23602e),e23602f),e23602g),e23602h),e23602i),e23602j),e23602k),e23602b))),((((e15099a,e15099i),(e15099f,e15099j)),((((((e37745a,e37745e),e37745i),e37745f),e37745d),e37745c),(((e37745b,e37745h),e37745j),e37745g))),((e9957c,(((((((((e9739a,e9739b),e9739d),e9739e),e9739f),e9739g),e9739h),e9739i),e9739j),e9739c)),e9957j))),(e10130h,(((e9865c,(e9865f,e9865g)),e9865d),e69909g))),((e9505b,e9505k),((((e9517a,e9517b),e9536h),(e9517f,e9517j)),(e9819d,e9819i)))),(((((((e10467a,e10467i),((e10467b,(e10467c,e10467g)),(((e10467d,e10467e),e10467h),e10467j))),e10467f),((((e9812609c,e9812609e),(e9812609g,e9812609i)),e9812609f),(e15179a,(e15179b,(e15179h,e15179j))))),e9721h),(((e15099d,(e15099e,e15099g)),((((e9953a,e9953i),e9953b),((e9953g,e9953h),e9953j)),(((e9953c,e9953e),e9953d),e9953f))),((((e23699a,e23699g),(e23699h,e23699j)),e23699f),(e23699d,e23699e)))),((e63300c,(((((e9627c,e9627d),e9627e),e9627f),e9627h),e9627i)),e9627b)))),(e9541f,((((e15295a,e15295g),(e15295b,e15295d)),((e15295c,e15295h),e15295j)),(e15295f,e15295i)))),((((e9536a,e9536d),e9536i),e9536j),e9945e)),e10363a),(((e10251i,(e10059a,(e10059e,(e10059l,(e10059m,(e10059o,e10059r)))))),(e10059s,e10059n)),(((((((e10251a,e9631f),(((e10253a,((e10253b,e10253i),e10253e)),(((((e10253c,e10253d),e10253f),e10253g),e10253h),e10253j)),((((e9743a,e9743d),e9743j),((e9743b,(e9743c,e9743g)),e36280f)),((((((e36280b,e36280d),e36280e),e36280h),e36280i),e36280g),e36280c)))),(((((e9505f,e9505g),((e9743e,(e9743f,(e9743h,e9743i))),(((((((((e9775a,e9775c),e9775d),e9775e),e9775h),e9775i),e9775j),e9775g),e9775f),e9775b))),(((((e9575b,e9575i),e9575j),e9575h),((((e9575c,e9575d),e9575e),e9575g),e9575f)),(e69025b,e69025f))),((((e9579c,e9579i),((e9579f,e9579j),e9579h)),(e9579e,e9579g)),e9631h)),((e9631i,((((((e9779a,e9779c),e9779g),e9779k),e9779d),e9779f),(e9779e,e9779h))),(e9779i,e9779j)))),((((((((((e10261a,e10261b),e10261c),e10261d),e10261f),e10261g),e10261h),e10261j),e10261e),e9703g),((((((e65287e,((e9703a,e9703i),(e9703b,(e9703f,e9703j)))),(e36280a,e36280j)),e9703c),e9831d),((e9831f,e9831j),e9831g)),((e9685b,e9685i),((e9685f,e9685j),e9831a))))),((((((((e63426a,e63426c),e63426d),e63426e),e63426h),e63426i),e63426j),(e63426b,(e63426f,e63426g))),(((e65287a,((e65287b,(((((e65287c,e65287d),e65287f),e65287g),e65287i),e65287j)),e65287h)),((((e73123e,e142895j),e73123f),(e9505h,e9541e)),(((((((((e9631a,e9631d),e9631e),e9631g),e9631j),((e9505a,e9505c),e9505d)),(e10059f,(e10059g,(e10059h,e10059q)))),((e9505j,e9631b),e9631c)),(e9546e,e9546j)),(e9505i,e9505l)))),(((((((((e69079a,e69079b),e69079c),e69079d),e69079e),e69079f),e69079g),e69079i),(e69079h,e69079j)),e9505e)))),e9779b),(((((((((e10203d,e10203f),e68259a),(e68259d,e68259f)),e68259h),e9503b),e9703e),((((((e9503a,(e9503c,(e9503d,e9503e))),e9503k),e9503h),e9503i),e9503g),(e9503f,e9503j))),(((((e10249a,(e10249e,e10249j)),(e10249f,e10249h)),(((e10249b,e10249i),e10249g),e10249d)),(e10249c,e9575a)),((((((((e9759a,e9759b),e9759d),e9759f),e9759g),e9759h),e9759i),(e9759e,e9759j)),e9759c))),(e10363f,(((e10251h,((e63317d,e63317e),(e63317g,e63317j))),((e9703h,e69471f),e9715j)),(e10247f,(e10059k,(e9703d,(e9512c,(e9945c,(e69471g,((((((((e10247c,e9579d),((((((((((((((((e9512a,e9512b),e9512d),e9512f),e9512g),e9512h),e9512i),e9512j),(((((((e10363b,e10363c),e10363d),e10363e),e10363g),e10363h),e10363o),e10363j)),(((e10247i,e10247d),e10247e),e10247a)),(((((((e168527a,e168527c),e168527d),e168527e),e168527f),e168527g),e168527i),e168527j)),(((((((((e9513a,e9513b),e9513c),e9513d),e9513e),e9513f),e9513g),e9513h),e9513i),e9513j)),((((((e9945a,e9945b),e9945d),e9945f),e9945i),e9945j),(e9579a,e9579b))),(((((e9715b,e9715c),e9715e),e9715f),e9715g),e9715h)),(e69025a,(e69025c,(e69025e,(e69025h,(e69025i,e69025j)))))),(e10059b,(e10059c,(e10059j,e10059p)))),(e69471b,(e69471c,(e69471d,(e69471e,(e69471i,(e69471j,(e69471k,(e69471m,(e69471n,e69471o))))))))))),e69025g),e69471l),e168527h),e9945h),(((e10247g,e168527b),e69025d),e9715i)),(((e9512e,(e9945g,e9715d)),e10059i),e69471a))))))))))))))))))))))))))))))))));
