# Supplementary material for: Molecular evolution in court: analysis of a large hepatitis C virus outbreak from an evolving source
Source: BMC Biol. 2013 Jul 19;11:76. doi: 10.1186/1741-7007-11-76 (PMC3717074; doi:10.1186/1741-7007-11-76)
Supplement: Additional file 4 — BEAST (‘Bayesian Evolutionary Analysis by Sampling Trees’) file used for deriving the date of infection of patients included in the outbreak. This file corresponds to patient 10,067 and the sequenced used was picked at random from the cloned E1-E2 sequences available for this patient. The same procedure, using one random E1-E2 sequence, was applied to the remaining patients in the outbreak. [file 1741-7007-11-76-S4.txt]

<?xml version="1.0" standalone="yes"?>
<beast>
	<taxa id="taxa">


		<taxon id="e9957a">
			<date value="181" direction="backwards" units="days"/>

		</taxon>


		<taxon id="e10067a">
			<date value="181" direction="backwards" units="days"/>
		</taxon>
		<taxon id="e15353a">
			<date value="45" direction="backwards" units="days"/>
		</taxon>
		<taxon id="e15393a">
			<date value="45" direction="backwards" units="days"/>
		</taxon>
		<taxon id="e23650a">
			<date value="0" direction="backwards" units="days"/>
		</taxon>
		<taxon id="e53343aa">
			<date value="157" direction="backwards" units="days"/>
		</taxon>
		<taxon id="e53343al">
			<date value="157" direction="backwards" units="days"/>
		</taxon>
		<taxon id="e63269a">
			<date value="128" direction="backwards" units="days"/>
		</taxon>
		<taxon id="e63426a">
			<date value="128" direction="backwards" units="days"/>
		</taxon>
		<taxon id="e63620a">
			<date value="143" direction="backwards" units="days"/>
		</taxon>
		<taxon id="e65239a">
			<date value="128" direction="backwards" units="days"/>
		</taxon>
		<taxon id="e68068a">
			<date value="119" direction="backwards" units="days"/>
		</taxon>
		<taxon id="e69079a">
			<date value="143" direction="backwards" units="days"/>
		</taxon>
		<taxon id="e73134a">
			<date value="128" direction="backwards" units="days"/>
		</taxon>
		<taxon id="e73141a">
			<date value="128" direction="backwards" units="days"/>
		</taxon>
		<taxon id="e9509a">
			<date value="192" direction="backwards" units="days"/>
		</taxon>
		<taxon id="e9515a">
			<date value="197" direction="backwards" units="days"/>
		</taxon>
		<taxon id="e9533a">
			<date value="192" direction="backwards" units="days"/>
		</taxon>
		<taxon id="e9536a">
			<date value="192" direction="backwards" units="days"/>
		</taxon>
		<taxon id="e9563a">
			<date value="192" direction="backwards" units="days"/>
		</taxon>
		<taxon id="e9578a">
			<date value="207" direction="backwards" units="days"/>
		</taxon>
		<taxon id="e9617c">
			<date value="192" direction="backwards" units="days"/>
		</taxon>
		<taxon id="e9739a">
			<date value="192" direction="backwards" units="days"/>
		</taxon>
		<taxon id="e9743a">
			<date value="192" direction="backwards" units="days"/>
		</taxon>
		<taxon id="e9787a">
			<date value="192" direction="backwards" units="days"/>
		</taxon>
		<taxon id="e9907a">
			<date value="192" direction="backwards" units="days"/>
		</taxon>
		<taxon id="e9953a">
			<date value="181" direction="backwards" units="days"/>
		</taxon>
	</taxa>
	<alignment id="alignment" dataType="nucleotide">

		<sequence>
			<taxon idref="e9957a"/>
			tggtgcccactggggagtcctagcgggcatagcgtatttctccatggtggggaactgggcaaaggtcctgctagtgctgttgttgtttgccggcgtcgat
gcggaaacccacatcaccgggggggccgccgccagggccgcgtttggattcgctggttttttcacttcgggccccaagcaggacatccagctaatcaact
ccaacggcagttggcacatcaatcgtactgccttgaactgtaatgcgagcctcgaaaccggctggatagcggggctcctctattacaacagattcaactc
ttcaggctgccccgagaggatggccagctgtagacccctcaccgacttcgaccagggctggggccctatcagctacgccaacggaagtggccccgaccac
cgcccc

		</sequence>


		<sequence>
			<taxon idref="e10067a"/>
		tggtgcccactggggagtcctagcgggcatagcgtatttctccatggtggggaactgggcgaaggtcctgctagtgctgttgttgtttgccggcgtcgat
gcggaaacccacatcaccgggggggccgtcgccaaggccgcgcttggattcactggtcttttttcttcgggccccaagcaggacatccagctaatcaact
ccaacggcagttggcacatcaatcgtactgccttgaactgtaatgcgagcctcgacaccggctggatagcggggctcctctattacaacagattcaactc
ttcaggctgccccgagaggatggccagctgtagacccctcgccgacttcgaccagggctggggccctatcagctacgccaacggaagtggccccgaacac
cgcccc
		</sequence>
		<sequence>
			<taxon idref="e15353a"/>
			tggtgcccactggggagtcctagcgggcatagcgtatttctccatggtggggaactgggcgaaggtcctgctagtgctgttgttgtttgccggcgtcgat
gcggaaacctacacctccgggggggccgccgccagggccacgcttggactcactagtcttttttcttcgggccccaggcagaacatccagctaatcaact
ccaacggcagttggcacatcaatcgtactgccttgaactgtaatgcgagcctcgacaccggctggatagcggggctcctctattacaacaaattcgactc
ttcaggctgccccgagaggatggccagctgcagacccctcgccgacttcgaccagggctggggccctatcagctacgccaacggaagtggccccgaccac
cgcccc
		</sequence>
		<sequence>
			<taxon idref="e15393a"/>
			tggtgcccactggggagtcctagcgggcatagcgtatttctccatggtggggaactgggcgaaggtcctgctagtgctgttgttgtttgccggcgtcgat
gcggaaacccacatcaccggggggaccgccgccaaggccgcgcttggactcgctggtttattcacttcaggccccaagcaggacatccagctaatcaact
ccaacggcagttggcacatcaatcgcactgccttgaactgtaatgcgagcctcgaaaccggctggatagcggggctcttctattacaacagattcaactc
ttcaggctgccccgagaggatggccagctgtagacccctcgccgatttcgaccagggctggggccctatcagctacgccaacggaagtggccccgaacac
cgcccc
		</sequence>
		<sequence>
			<taxon idref="e23650a"/>
			tggtgcccactggggagtcctagcgggcatagcgtatttctccatggtggggaactgggcgaaggtcctgctagtgctgttgttgtttgccggcgtcgat
gcggaaacccacatcaccgggggggccttcgccaaggccgcgtctggattcactagtttgcttactccgggccccaagcaggacatccagctaatcaact
ccaacggcagttggcacatcaatcgtactgccttgaactgtaatgcgagcctcaacaccggctggatagcggggctcctctattacaacaaattcaactc
ttcaggctgccccgagaggatggccagctgtagacccctcgccgacttcgaccagggctggggccctatcagctacgccaacggaagtggccccgaccac
cgcccc
		</sequence>
		<sequence>
			<taxon idref="e53343aa"/>
	tggtgcccactggggagtcctagcgggcatagcgtatttctccatggtggggaactgggcgaaggtcctgctagtgctgttgttgtttgccggcgtcgat
gcggaaacctacatcaccgggggggccgtcgccaagaccgcgtttggattcgctggtcttttttctccgggctccaagcaggacatccagctaatcaact
ccaacggcagttggcacatcaatcgtactgccttgaactgtaatgcgagcctcaacaccggctggatagcggggctcctctattacaacagattcaactc
ttcaggctgccccgagaggatggccagctgtagacccctcgccgacttcgaccagggctggggccctatcagctacgccaacggaagtggccccgaccac
cgcccc
		</sequence>
		<sequence>
			<taxon idref="e53343al"/>
			tggtgcccactggggagtcctagcgggcatagcgtatttctccatggtggggaactgggcgaaggtcctgctagtgctgttgctgtttgccggcgtcgat
gcggaaacctacatcaccgggggggccgtcgccaaggccgcgtttggattcactggttttctcgcttcgggccccaagcaggacatccagctaatcaact
ccaacggcagttggcacatcaatcgtactgccttgaactgtaatgcgagcctcgagaccggctggatagcggggctcctctatcacaacagattcaactc
ttcaggctgccccgagaggatggccagctgtagacccctcgccgacttcgaccagggctggggccctatcagctacgccaacggaagtggccccgatcac
cgcccc
		</sequence>
		<sequence>
			<taxon idref="e63269a"/>
			tggtgcccactggggagtcctagcgggcatagcgtatttctccatggtggggaactgggcgaaggtcctgctagtgctgttgttgtttgccggcgtcgat
gcggaaacctacaccaccgggggggccgccgccagggccgcgtctggactcactagtttttttaatccgggccccaagcaggacatccagctaatcaact
ccaacggcagttggcacatcaatcgtactgccttgaactgtaatgcgagccgcgaaaccggctggatagcggggctcttctattacaacagattcaactc
ttcaggctgccccgagaggatggccagctgtagacccctcgccgacttcgaccagggctggggccctatcagctacgccaacggaagtggccccgatcac
cgcccc
		</sequence>
		<sequence>
			<taxon idref="e63426a"/>
			tggtgcccactggggagtcctagcgggcatagcgtatttctccatggtggggaactgggcgaaggtcctgctagtgctgttgttgtttgccggcgtcgat
gcggaaacctacatcaccgggggggccgtcgccagggccgcgcttggattcactggttttttcaattcgggccccaagcaggacatccagctaatcaact
ccaacggcagttggcacatcaatcgtactgccttgaactgtaatgcgagcctcgaaaccggctggatagcggggctcctctattacaacagattcaactc
ttcaggctgccccgagaggatggccagttgtagacccctcgccgacttcgaccagggctggggccctatcagctacgccaacggaagtggccccgatcac
cgcccc
		</sequence>
		<sequence>
			<taxon idref="e63620a"/>
			tggtgcccactggggagtcctagcgggcatagcgtatttctccatagtggggaactgggcgaaggtcctgctagtgctgttgttgtttgccggcgtcgat
gcggaaacccacatcaccgggggggccgtcgccaaggccgcgtttgggttcactggttttttctcttcgggccccaagcaggacatccagctaatcaact
ccaacggcagttggcacatcaatcgtactgccttgaactgtaatgcgagcctcgacaccggctggatagcggggctcctctattacaacagattcaactc
ttcaggctgccccgagaggatggccagctgtagacccctcgccgacttcgaccagggctggggccctatcagctacgccaacggaagtggccccgaccac
cgcccc
		</sequence>
		<sequence>
			<taxon idref="e65239a"/>
			tggtgcccactggggagtcctagcgggcatagcgtatttctccatggtggggaactgggcgaaggtcctgctagtgctgttgttgtttgccggcgtcgat
gcggaaacccacaccaccgggggggtcgtcgccaaggccacgtttggactcgctagtcttttttctccgggccccaggcaggacatccagctaatcaact
ccaacggcagttggcacatcaatcgtactgccttgaactgtaatgcgagcctcgacaccggctgggtagcggggctcctctattaccacaaattcaactc
ttcaggctgccccgagaggatggccagctgtagacccctcgccgacttcgaccagggctggggccctatcagctacgccaacggaagtggccccgaacac
cgcccc
		</sequence>
		<sequence>
			<taxon idref="e68068a"/>
			tggtgcccactggggagtcctagcgggcatagcgtatttctccatggtggggaactgggcgaaggtcctgctagtgctgttgttgtttgccggcgtcgat
gcggaaacccacaccaccggggggaccgtcgccagggccgcgtctggactcgctgatcttttttctccgggcgccaagcagaacatccagctaatcaact
ccaacggcagttggcacatcaatcgtactgccttgaactgtaatgcgagcctcaacaccggctggatagcggggctcttctattacaacaaattcaactc
ttcaggttgccccgagaggatggccagctgtagacccctcgccgacttcgaccagggctggggccctatcagctacgccaacggaagtggccccgaacac
cgcccc
		</sequence>
		<sequence>
			<taxon idref="e69079a"/>
tggtgcccactggggagtcctagcgggcatagcgtatttctccatggtggggaactgggcgaaggtcctgctagtgctgttgttgtttgccggcgtcgat
gcggaaacctacatcaccgggggggccgtcgccagggccgcgtttggattcactggttttttcaattcgggccccaagcaggacatccagctaatcaact
ccaacggcagttggcacatcaaccgtactgccttgaactgtaatgcgagcctcgaaaccggctggatagcggggctcctctattacaacagattcaactc
ttcaggctgccccgagaggatggccagctgtagacccctcgccgacttcgaccagggctggggccctatcagctacgccaacggaagtggccccgatcac
cgcccc
			
		</sequence>
		<sequence>
			<taxon idref="e73134a"/>
			tggtgcccactggggagtcctagcgggcttagcgtatttctccttggcggggaactgggcgaaggtcctgctagtgctgttgctgtttgccggcgtcgat
gcggacacccacgtcaccgggggggccgccgcccaggccgcgtttggattcgctagtcttttttcttcgggcgccaagcagaacatccagctaatcaact
ccaacggcagttggcacatcaatcgtactgccttgaactgtaatgcgagcctcaacaccggctggatagcggggctcctctattacaacagattcaactc
ctcaggctgccccgagaggatggccagctgtagacccctcgccgacttcgaccagggctggggccctatcagctacgccaacggaagtggccccgaccac
cgcccc
		</sequence>
		<sequence>
			<taxon idref="e73141a"/>
		tggtgcccactggggagtcctagcgggcatagcgtatttctccatggtggggaactgggcgaaggtcctgctagtgctgttgttgtttgccggcgtcgat
gcagaaacctacaccaccggggggaccttcgccagggccgcgtttagactcactggtcttttttctcggggccccaagcaggacatccagctaatcaact
ccaacggcagttggcacatcaatcgtactgccttgaactgtaatgcgagcctcgacaccggctggatagcggggctcctctattacaaccaattcaactc
ttcgggctgccccgagaggatggccagctgtaaacccctcgccgacttcgaccagggctggggccctatcagctacgccaacggaagtggccccgaccac
cgcccc
		</sequence>
		<sequence>
			<taxon idref="e9509a"/>
		tggtgcccactggggagtcctagcgggcatagcgtatttctccatggtggggaactgggcgaaggtcctgctagtgctgttgttgtttgccggcgtcgat
gcggaaacctacatcaccgggggggccgtcgccaaggccgcgtttgggctcactggttttctcgcttcgggccccaagcaggacatccagctaatcaact
ccaacggcagttggcacatcaatcgtactgccttgaactgtaatgcgagcctcgaaaccggctggatagcggggctcctctatcacaacagattcaactc
ttcaggctgccccgagaggatggccagctgtagacccctcgccgacttcgaccagggctggggccctatcagctacgccaacggaagtggccccgatcac
cgcccc
		</sequence>
		<sequence>
			<taxon idref="e9515a"/>
			tggtgcccactggggagtcctagcgggcatagcgtatttctccatggtggggaactgggcgaaggtcctgctagtgctgttgttgtttgccggcgtcgat
gcggaaacccgcatcaccgggggggccgccgccaaggccacgtctggattcactgttcttttcactccgggccccaagcaggacatccagctaatcaact
ccaacggcagttggcacatcaatcgtactgccttgaactgtaatgcgagcctcgaaaccggctggatagcggggctcctctatcacaacagattcaactc
ttcaggctgccccgagaggatggccagctgtagacccctcgccgacttcgaccagggctggggccctatcagctacaccaacggaagtggccccgaacac
cgcccc
		</sequence>
		<sequence>
			<taxon idref="e9533a"/>
			tggtgcccactggggagtcctagcgggcatagcgtatttctccatggtggggaactgggcgaaggtcctgctagtgctgttgttgtttgccggcgtcgat
gcggaaacccacatcaccgggggggccgccgccaaggccgcgtatgggttcactggtattttcagtccgggccccaagcaggacatccagctaatcaact
ccaacggcagttggcacatcaatcgtactgccttgaactgtaatgcgagcctcgaaaccggctggatagcggggctcttctattacaacagattcaactc
ttcaggctgccccgagaggatggccagctgtagacccctcgccgacttcgaccagggctggggccctatcagctacgccaacggaagtggccccgatcac
cgcccc
		</sequence>
		<sequence>
			<taxon idref="e9536a"/>
			tggtgcccactggggagtcctagcgggcatagcgtatttctccatggtggggaactgggc
gaaggtcctgctagtgctgttgttgtttgccggcgtcgatgcggaaacctacatcaccgg
ggggaccgtcgccagggccgcgttgggactcactggttttttcaattcgggccccaagca
ggacatccagctaatcaactccaacggcagttggcacatcaatcgtactgccttgaactg
taatgcgagcctcgaagccggctggatagcggggctcctctattacaacagattcaactc
ttcaggctgccccgagaggatggccagctgtagacccctcgccgacttcgaccagggctg
gggccctatcagctacgccaacggaagtggtcccgatcaccgcccc
		</sequence>
		<sequence>
			<taxon idref="e9563a"/>
			tggtgcccactggggagtcctagcgggcatagcgtatttctccatggtggggaactgggcgaaggtcctgctagtgctgttgttgtttgccggcgtcgat
gcggaaacctacatcaccggggggaccgtcgccagggccgcgttgggactcactggttttttcaattcgggccccaagcaggacatccagctaatcaact
ccaacggcagttggcacatcaatcgtactgccttgaactgtaatgcgagcctcgaagccggctggatagcggggctcctctattacaacagattcaactc
ttcaggctgccccgagaggatggccagctgtagacccctcgccgacttcgaccagggctggggccctatcagctacgccaacggaagtggtcccgatcac
cgcccc
		</sequence>
		<sequence>
			<taxon idref="e9578a"/>
			tggtgcccactggggagtcctagcgggcatagcgtatttctccatggtggggaactgggcgaaggtcctgctagtgctgttgttgtttgccggcgtcgat
gcggaaccccacatcaccggggggaccgccgccagggccgcgcttggactcactggtcttttcgcttcgggccccaagcaggacatccagctaatcaact
ccaacggcagttggcacatcaatcgtactgccttgaactgtaatgcgagcctcgaatccggctggatagcggggctcctctattacaacagattcaactc
ttcaggctgccccgagaggatggccagctgtagacccctcgccgacttcgaccagggctggggccctatcagctacgccaacggaagtggccccgaacac
cgcccc
		</sequence>
		<sequence>
			<taxon idref="e9617c"/>
tggtgcccactggggagtcctagcgggcatagcgtatttctccatggtggggaactgggcgaaggtcctgctagtgctgttgttgtttgccggcgtcgat
gcggaaacctacatcaccgggggggccgtcgccaaggccgcgtttggattcactggttttctcgcttcgggccccaagcaggacatccagctaatcaact
ccaacggcagttggcacatcaatcgtactgccttgaaatgtaatgcgagcctcgaaaccggctggatagcggggctcctctatcacaacagattcaactc
ttcaggctgccccgagaggatggccagctgtagacccctcgccgacttcgaccagggctggggccctatcagctacgccaacggaagtggccccgatcac
cgcccc		</sequence>
		<sequence>
			<taxon idref="e9739a"/>
			tggtgcccactggggagtcctagcgggcatagcgtatttctccatggtggggaactgggcgaaggtcctgctagtgctgttgttgtttgccggcgtcgat
gcggaaacctacatcaccgggggggccgtcgccagggccgcgtctggactcactggtattttctctccgggccccaagcaggacatccagctaatcaact
ccaacggcagttggcacatcaatcgtactgccttgaactgtaatgcgagcctcgaaaccggctggatagcggggctcctctattacaacagattcaaccc
ttcaggctgccccgagaggatggccagctgtagacccctcgccgacttcgaccagggctggggccctatcagctacgccaacggaagtggccccgatcac
cgcccc
		</sequence>
		<sequence>
			<taxon idref="e9743a"/>
			tggtgcccactggggagtcctagcgggcatagcgtatttctccatggtggggaactgggcgaaggtcctgctagtgctgttgttgtttgccggcgtcgat
gcggaaacctacatcaccgggggggccgtcgccaaggccgcgtttggattcactggtattttcagttcgggccccaagcaggacatccagctaatcaact
ccaacggcagttggcacatcaatcgtactgccttgaactgcaatgcgagcctcgaaaccggctggatagcggggctcctctattacaacagattcaactc
ttcaggctgctccgagaggatggccagctgtaggcccctcgccgacttcgaccagggctggggccctatcagctacgccaacggaagtggccccgatcac
cgcccc
		</sequence>
		<sequence>
			<taxon idref="e9787a"/>
			tggtgcccactggggagtcctagcgggcatagcgtatttctccatggtggggaactgggcaaaggtcctgctagtgctgttgttgtttgccggcgtcgat
gcggaaacccacatcaccgggggggccgtcgccaaggccgcgaatggattcaccgtttttttcaattcgggccccaagcaggacatccagctaatcaact
ccaacggcagttggcacatcaatcgtactgccttgaactgtaatgcgagcctcgaaaccggctggatagcggggctcctctattacaacagattcaactc
ttcaggctgccccgagaggatggccagctgtagacccctcgccgacttcgaccagggctggggccctatcagctacgccaacggaagtggccccgatcat
cgcccc
		</sequence>
		<sequence>
			<taxon idref="e9907a"/>
tggtgcccactggggagtcctagcgggcatagcgtatttctccatggtggggaactgggcgaaggtcctgctagtgctgttgttgtttgccggcgtcgat
gcggaaacctacaccaccggggggaccgtcgccagggctgcgtggggactcgctggtcttttttctccgggccccaagcaggacatccagctaatcaact
ccaacggcagttggcacatcaaccgtactgccttgaactgtaatgcgagcctcgacaccggctggatagcggggctcctctattacaacaaattcaactc
ttcaggctgccccgagaggatggccagctgtagacccctcgcctcctttgaccagggctggggccctatcagctacgccaacggaagtggccccgaacac
cgcccc
	</sequence>
		<sequence>
			<taxon idref="e9953a"/>
			tggtgcccactggggagtcctagcgggcatagcgtatttctccatggtggggaactgggcgaaggtcctgctagtgctgttgttgtttgccggcgtcgat
gcggaaacctacatcaccgggggggccgtcgccaggtccgcgtttggactcactggttttttcacttcgggccccaagcaggacatccagctaatcaact
ccaacggcagttggcacatcaatcgtactgccttgaactgtaatgcgagcctcgaaaccggctggatagcggggctcctctatcacaacagattcaactc
ttcaggctgccccgagaggatggccagctgtagacccctcgccgacttcgaccagggctggggccctatcagctacgccaacggaagtggccccgatcac
cgcccc
		</sequence>
	</alignment>
	<newick id="startingTree"> 
(
(
((((((((((((((e53343al:196,
             e9617c:161):14,
            e9509a:175):73,
           e63426a:312):76,
          e9787a:324):5,
         e9536a:329):1,
        e63269a:394):10,
       e9743a:340):31,
      e9533a:371):12,
     e69079a:432):128,
    e9739a:511):161,
   e9578a:657):14,
  e9515a:681):0,
 e9953a:697):95,
e15393a:928):772,
e9957a:1564):0,
((((((((((e53343aa:742,
         e9563a:707):0,
        e23650a:899):2,
       e73141a:773):145,
      e63620a:903):38,
     e73134a:956):8,
    e15353a:1047):204,
   e10067a:1115):11,
  e65239a:1179):25,
 e68068a:1213):413,
e9907a:1553):0

);


        </newick>


	<patterns id="patterns1" from="1" >
		<alignment idref="alignment"/>
	</patterns>

	<constantSize id="constant" units="days">
		<populationSize>
			<parameter id="constant.popSize" value="100.0" lower="0.0"/>
		</populationSize>
	</constantSize>
	
	<treeModel id="treeModel">
		<newickTree idref="startingTree"/>
		<rootHeight>
			<parameter id="treeModel.rootHeight" />
		</rootHeight>
		<nodeHeights internalNodes="true">
			<parameter id="treeModel.internalNodeHeights"/>
		</nodeHeights>
		<nodeHeights internalNodes="true" rootNode="true">
			<parameter id="treeModel.allInternalNodeHeights"/>
		</nodeHeights>
	</treeModel>
	
	<coalescentLikelihood id="coalescent">
		<model>
			<constantSize idref="constant"/>
		</model>
		<populationTree>
			<treeModel idref="treeModel"/>
		</populationTree>
	</coalescentLikelihood>
	

	<!-- The general time reversible (GTR) substitution model                    -->
	<gtrModel id="gtr">
		<frequencies>
			<frequencyModel dataType="nucleotide">
				<alignment idref="alignment"/>
				<frequencies>
					<parameter id="gtr.frequencies" dimension="4"/>
				</frequencies>
			</frequencyModel>
		</frequencies>
		<rateAC>
			<parameter id="gtr.ac" value="1.0" lower="0.0"/>
		</rateAC>
		<rateAG>
			<parameter id="gtr.ag" value="1.0" lower="0.0"/>
		</rateAG>
		<rateAT>
			<parameter id="gtr.at" value="1.0" lower="0.0"/>
		</rateAT>
		<rateCG>
			<parameter id="gtr.cg" value="1.0" lower="0.0"/>
		</rateCG>
		<rateGT>
			<parameter id="gtr.gt" value="1.0" lower="0.0"/>
		</rateGT>
	</gtrModel>
	
	<siteModel id="siteModel1">
		<substitutionModel>
			<gtrModel idref="gtr"/>
		</substitutionModel>
		<mutationRate>
			<parameter id="siteModel1.mu" value="1" lower="0.0"/>
		</mutationRate>
		<gammaShape gammaCategories="12">
			<parameter id="siteModel1.alpha" value="0.5" lower="0.0"/>
		</gammaShape>
	</siteModel>
        <discretizedBranchRates id="discreteBranchRates">
        <treeModel idref="treeModel"/>
        <distribution>
            <logNormalDistributionModel id="foo" meanInRealSpace="true">
                <mean>
                    <parameter id="mean" value="4E-5" lower="0.0" upper="10"/>
                </mean>
                <stdev>
                    <parameter id="stdev" value="0.4" lower="0.0" />
                </stdev>
            </logNormalDistributionModel>
        </distribution>
        <rateCategories>
              <parameter id="rateCategories" dimension="50"/>
        </rateCategories>
    </discretizedBranchRates>


        <rateStatistic name="meanRate" id="meanRate" mode="mean" internal="true" external="true">
                <treeModel idref="treeModel"/>
                <discretizedBranchRates idref="discreteBranchRates"/>
        </rateStatistic>

        <rateCovarianceStatistic name="covariance" id="covariance">
                <treeModel idref="treeModel"/>
                <discretizedBranchRates idref="discreteBranchRates"/>
        </rateCovarianceStatistic>


	<treeLikelihood id="treeLikelihood1">
                <patterns idref="patterns1"/>
                <treeModel idref="treeModel"/>
                <siteModel idref="siteModel1"/>
		<discretizedBranchRates idref="discreteBranchRates"/>
        </treeLikelihood>

        <operators id="operators">

		 <upDownOperator weight="3" scaleFactor="0.75">
                        <up>
                                <parameter idref="mean"/>
                        </up>
                        <down>
                                <parameter idref="treeModel.allInternalNodeHeights"/>
                        </down>
                </upDownOperator>


                <scaleOperator scaleFactor="0.5" weight="3">
                        <parameter idref="stdev"/>
                </scaleOperator>

                <scaleOperator scaleFactor="0.5" weight="3">
                        <parameter idref="mean"/>
                </scaleOperator>


               <swapOperator autoOptimize="false" weight="5" size="1">
                        <parameter idref="rateCategories"/>
                </swapOperator>

  		<scaleOperator scaleFactor="0.25" weight="1">
                        <parameter idref="gtr.ac"/>
                </scaleOperator>
                <scaleOperator scaleFactor="0.43" weight="1">
                        <parameter idref="gtr.ag"/>
                </scaleOperator>
                <scaleOperator scaleFactor="0.5" weight="1">
                        <parameter idref="gtr.at"/>
                </scaleOperator>
                <scaleOperator scaleFactor="0.5" weight="1">
                        <parameter idref="gtr.cg"/>
                </scaleOperator>
                <scaleOperator scaleFactor="0.28" weight="1">
                        <parameter idref="gtr.gt"/>
                </scaleOperator>

                <scaleOperator scaleFactor="0.48" weight="1">
                        <parameter idref="siteModel1.alpha"/>
                </scaleOperator>


                <scaleOperator scaleFactor="0.6" weight="1">
                        <parameter idref="constant.popSize"/>
                </scaleOperator>

                <scaleOperator scaleFactor="0.999" weight="1">
                        <parameter idref="treeModel.rootHeight"/>
                </scaleOperator>
                <uniformOperator weight="10">
                        <parameter idref="treeModel.internalNodeHeights"/>
                </uniformOperator>
                <subtreeSlide weight="5" gaussian="true" size="150.0">
                        <treeModel idref="treeModel"/>
                </subtreeSlide>
                <narrowExchange weight="1">
                        <treeModel idref="treeModel"/>
                </narrowExchange>
                <wideExchange weight="1">
                        <treeModel idref="treeModel"/>
                </wideExchange>
                <wilsonBalding weight="1">
                        <treeModel idref="treeModel"/>
                        <constantSize idref="constant"/>
                </wilsonBalding>
        </operators>


	
	
	
	


	<taxa id="PatientSource1">	
        	<taxon idref="e53343al"/>	
	</taxa>
	<monophylyStatistic name="foo" id="Mono-Source1">
	        <mrca>
			<taxa idref="PatientSource1"/>
		</mrca>
	        <treeModel idref="treeModel"/>
	</monophylyStatistic>
	<booleanLikelihood id="BoolMono-Source1">
        	<monophylyStatistic idref="Mono-Source1"/>
	</booleanLikelihood> 


	<taxa id="Patiente9617">	
        	<taxon idref="e9617c"/>	
	</taxa>
	<monophylyStatistic name="foo" id="Mono-e9617">
	        <mrca>
			<taxa idref="Patiente9617"/>
		</mrca>
	        <treeModel idref="treeModel"/>
	</monophylyStatistic>
	<booleanLikelihood id="BoolMono-e9617">
        	<monophylyStatistic idref="Mono-e9617"/>
	</booleanLikelihood> 

	<taxa id="taxaSETe9617">
        	<taxa idref="Patiente9617"/>
        	<taxa idref="PatientSource1"/>
	</taxa> 


	<tmrcaStatistic id="tmrcaSETe9617" name="tmrca_e9617">
	        <treeModel idref="treeModel"/>
        	<mrca>
        	        <taxa idref="taxaSETe9617"/>
        	</mrca>
	</tmrcaStatistic> 
	<taxa id="Patiente9509">	
        	<taxon idref="e9509a"/>	
	</taxa>
	<monophylyStatistic name="foo" id="Mono-e9509">
	        <mrca>
			<taxa idref="Patiente9509"/>
		</mrca>
	        <treeModel idref="treeModel"/>
	</monophylyStatistic>
	<booleanLikelihood id="BoolMono-e9509">
        	<monophylyStatistic idref="Mono-e9509"/>
	</booleanLikelihood> 

	<taxa id="taxaSETe9509">
        	<taxa idref="Patiente9509"/>
        	<taxa idref="PatientSource1"/>
	</taxa> 


	<tmrcaStatistic id="tmrcaSETe9509" name="tmrca_e9509">
	        <treeModel idref="treeModel"/>
        	<mrca>
        	        <taxa idref="taxaSETe9509"/>
        	</mrca>
	</tmrcaStatistic> 
	<taxa id="Patiente63426">	
        	<taxon idref="e63426a"/>	
	</taxa>
	<monophylyStatistic name="foo" id="Mono-e63426">
	        <mrca>
			<taxa idref="Patiente63426"/>
		</mrca>
	        <treeModel idref="treeModel"/>
	</monophylyStatistic>
	<booleanLikelihood id="BoolMono-e63426">
        	<monophylyStatistic idref="Mono-e63426"/>
	</booleanLikelihood> 

	<taxa id="taxaSETe63426">
        	<taxa idref="Patiente63426"/>
        	<taxa idref="PatientSource1"/>
	</taxa> 


	<tmrcaStatistic id="tmrcaSETe63426" name="tmrca_e63426">
	        <treeModel idref="treeModel"/>
        	<mrca>
        	        <taxa idref="taxaSETe63426"/>
        	</mrca>
	</tmrcaStatistic> 
	<taxa id="Patiente9787">	
        	<taxon idref="e9787a"/>	
	</taxa>
	<monophylyStatistic name="foo" id="Mono-e9787">
	        <mrca>
			<taxa idref="Patiente9787"/>
		</mrca>
	        <treeModel idref="treeModel"/>
	</monophylyStatistic>
	<booleanLikelihood id="BoolMono-e9787">
        	<monophylyStatistic idref="Mono-e9787"/>
	</booleanLikelihood> 

	<taxa id="taxaSETe9787">
        	<taxa idref="Patiente9787"/>
        	<taxa idref="PatientSource1"/>
	</taxa> 


	<tmrcaStatistic id="tmrcaSETe9787" name="tmrca_e9787">
	        <treeModel idref="treeModel"/>
        	<mrca>
        	        <taxa idref="taxaSETe9787"/>
        	</mrca>
	</tmrcaStatistic> 
	<taxa id="Patiente9536">	
        	<taxon idref="e9536a"/>	
	</taxa>
	<monophylyStatistic name="foo" id="Mono-e9536">
	        <mrca>
			<taxa idref="Patiente9536"/>
		</mrca>
	        <treeModel idref="treeModel"/>
	</monophylyStatistic>
	<booleanLikelihood id="BoolMono-e9536">
        	<monophylyStatistic idref="Mono-e9536"/>
	</booleanLikelihood> 

	<taxa id="taxaSETe9536">
        	<taxa idref="Patiente9536"/>
        	<taxa idref="PatientSource1"/>
	</taxa> 


	<tmrcaStatistic id="tmrcaSETe9536" name="tmrca_e9536">
	        <treeModel idref="treeModel"/>
        	<mrca>
        	        <taxa idref="taxaSETe9536"/>
        	</mrca>
	</tmrcaStatistic> 
	<taxa id="Patiente63269">	
        	<taxon idref="e63269a"/>	
	</taxa>
	<monophylyStatistic name="foo" id="Mono-e63269">
	        <mrca>
			<taxa idref="Patiente63269"/>
		</mrca>
	        <treeModel idref="treeModel"/>
	</monophylyStatistic>
	<booleanLikelihood id="BoolMono-e63269">
        	<monophylyStatistic idref="Mono-e63269"/>
	</booleanLikelihood> 

	<taxa id="taxaSETe63269">
        	<taxa idref="Patiente63269"/>
        	<taxa idref="PatientSource1"/>
	</taxa> 


	<tmrcaStatistic id="tmrcaSETe63269" name="tmrca_e63269">
	        <treeModel idref="treeModel"/>
        	<mrca>
        	        <taxa idref="taxaSETe63269"/>
        	</mrca>
	</tmrcaStatistic> 
	<taxa id="Patiente9743">	
        	<taxon idref="e9743a"/>	
	</taxa>
	<monophylyStatistic name="foo" id="Mono-e9743">
	        <mrca>
			<taxa idref="Patiente9743"/>
		</mrca>
	        <treeModel idref="treeModel"/>
	</monophylyStatistic>
	<booleanLikelihood id="BoolMono-e9743">
        	<monophylyStatistic idref="Mono-e9743"/>
	</booleanLikelihood> 

	<taxa id="taxaSETe9743">
        	<taxa idref="Patiente9743"/>
        	<taxa idref="PatientSource1"/>
	</taxa> 


	<tmrcaStatistic id="tmrcaSETe9743" name="tmrca_e9743">
	        <treeModel idref="treeModel"/>
        	<mrca>
        	        <taxa idref="taxaSETe9743"/>
        	</mrca>
	</tmrcaStatistic> 
	<taxa id="Patiente9533">	
        	<taxon idref="e9533a"/>	
	</taxa>
	<monophylyStatistic name="foo" id="Mono-e9533">
	        <mrca>
			<taxa idref="Patiente9533"/>
		</mrca>
	        <treeModel idref="treeModel"/>
	</monophylyStatistic>
	<booleanLikelihood id="BoolMono-e9533">
        	<monophylyStatistic idref="Mono-e9533"/>
	</booleanLikelihood> 

	<taxa id="taxaSETe9533">
        	<taxa idref="Patiente9533"/>
        	<taxa idref="PatientSource1"/>
	</taxa> 


	<tmrcaStatistic id="tmrcaSETe9533" name="tmrca_e9533">
	        <treeModel idref="treeModel"/>
        	<mrca>
        	        <taxa idref="taxaSETe9533"/>
        	</mrca>
	</tmrcaStatistic> 
	<taxa id="Patiente69079">	
        	<taxon idref="e69079a"/>	
	</taxa>
	<monophylyStatistic name="foo" id="Mono-e69079">
	        <mrca>
			<taxa idref="Patiente69079"/>
		</mrca>
	        <treeModel idref="treeModel"/>
	</monophylyStatistic>
	<booleanLikelihood id="BoolMono-e69079">
        	<monophylyStatistic idref="Mono-e69079"/>
	</booleanLikelihood> 

	<taxa id="taxaSETe69079">
        	<taxa idref="Patiente69079"/>
        	<taxa idref="PatientSource1"/>
	</taxa> 


	<tmrcaStatistic id="tmrcaSETe69079" name="tmrca_e69079">
	        <treeModel idref="treeModel"/>
        	<mrca>
        	        <taxa idref="taxaSETe69079"/>
        	</mrca>
	</tmrcaStatistic> 
	<taxa id="Patiente9739">	
        	<taxon idref="e9739a"/>	
	</taxa>
	<monophylyStatistic name="foo" id="Mono-e9739">
	        <mrca>
			<taxa idref="Patiente9739"/>
		</mrca>
	        <treeModel idref="treeModel"/>
	</monophylyStatistic>
	<booleanLikelihood id="BoolMono-e9739">
        	<monophylyStatistic idref="Mono-e9739"/>
	</booleanLikelihood> 

	<taxa id="taxaSETe9739">
        	<taxa idref="Patiente9739"/>
        	<taxa idref="PatientSource1"/>
	</taxa> 


	<tmrcaStatistic id="tmrcaSETe9739" name="tmrca_e9739">
	        <treeModel idref="treeModel"/>
        	<mrca>
        	        <taxa idref="taxaSETe9739"/>
        	</mrca>
	</tmrcaStatistic> 
	<taxa id="Patiente9578">	
        	<taxon idref="e9578a"/>	
	</taxa>
	<monophylyStatistic name="foo" id="Mono-e9578">
	        <mrca>
			<taxa idref="Patiente9578"/>
		</mrca>
	        <treeModel idref="treeModel"/>
	</monophylyStatistic>
	<booleanLikelihood id="BoolMono-e9578">
        	<monophylyStatistic idref="Mono-e9578"/>
	</booleanLikelihood> 

	<taxa id="taxaSETe9578">
        	<taxa idref="Patiente9578"/>
        	<taxa idref="PatientSource1"/>
	</taxa> 


	<tmrcaStatistic id="tmrcaSETe9578" name="tmrca_e9578">
	        <treeModel idref="treeModel"/>
        	<mrca>
        	        <taxa idref="taxaSETe9578"/>
        	</mrca>
	</tmrcaStatistic> 
	<taxa id="Patiente9515">	
        	<taxon idref="e9515a"/>	
	</taxa>
	<monophylyStatistic name="foo" id="Mono-e9515">
	        <mrca>
			<taxa idref="Patiente9515"/>
		</mrca>
	        <treeModel idref="treeModel"/>
	</monophylyStatistic>
	<booleanLikelihood id="BoolMono-e9515">
        	<monophylyStatistic idref="Mono-e9515"/>
	</booleanLikelihood> 

	<taxa id="taxaSETe9515">
        	<taxa idref="Patiente9515"/>
        	<taxa idref="PatientSource1"/>
	</taxa> 


	<tmrcaStatistic id="tmrcaSETe9515" name="tmrca_e9515">
	        <treeModel idref="treeModel"/>
        	<mrca>
        	        <taxa idref="taxaSETe9515"/>
        	</mrca>
	</tmrcaStatistic> 
	<taxa id="Patiente9953">	
        	<taxon idref="e9953a"/>	
	</taxa>
	<monophylyStatistic name="foo" id="Mono-e9953">
	        <mrca>
			<taxa idref="Patiente9953"/>
		</mrca>
	        <treeModel idref="treeModel"/>
	</monophylyStatistic>
	<booleanLikelihood id="BoolMono-e9953">
        	<monophylyStatistic idref="Mono-e9953"/>
	</booleanLikelihood> 

	<taxa id="taxaSETe9953">
        	<taxa idref="Patiente9953"/>
        	<taxa idref="PatientSource1"/>
	</taxa> 


	<tmrcaStatistic id="tmrcaSETe9953" name="tmrca_e9953">
	        <treeModel idref="treeModel"/>
        	<mrca>
        	        <taxa idref="taxaSETe9953"/>
        	</mrca>
	</tmrcaStatistic> 
	<taxa id="Patiente15393">	
        	<taxon idref="e15393a"/>	
	</taxa>
	<monophylyStatistic name="foo" id="Mono-e15393">
	        <mrca>
			<taxa idref="Patiente15393"/>
		</mrca>
	        <treeModel idref="treeModel"/>
	</monophylyStatistic>
	<booleanLikelihood id="BoolMono-e15393">
        	<monophylyStatistic idref="Mono-e15393"/>
	</booleanLikelihood> 

	<taxa id="taxaSETe15393">
        	<taxa idref="Patiente15393"/>
        	<taxa idref="PatientSource1"/>
	</taxa> 


	<tmrcaStatistic id="tmrcaSETe15393" name="tmrca_e15393">
	        <treeModel idref="treeModel"/>
        	<mrca>
        	        <taxa idref="taxaSETe15393"/>
        	</mrca>
	</tmrcaStatistic> 
	<taxa id="PatientSource2">	
        	<taxon idref="e53343aa"/>	
	</taxa>
	<monophylyStatistic name="foo" id="Mono-Source2">
	        <mrca>
			<taxa idref="PatientSource2"/>
		</mrca>
	        <treeModel idref="treeModel"/>
	</monophylyStatistic>
	<booleanLikelihood id="BoolMono-Source2">
        	<monophylyStatistic idref="Mono-Source2"/>
	</booleanLikelihood> 
	<taxa id="Patiente9563">	
        	<taxon idref="e9563a"/>	
	</taxa>
	<monophylyStatistic name="foo" id="Mono-e9563">
	        <mrca>
			<taxa idref="Patiente9563"/>
		</mrca>
	        <treeModel idref="treeModel"/>
	</monophylyStatistic>
	<booleanLikelihood id="BoolMono-e9563">
        	<monophylyStatistic idref="Mono-e9563"/>
	</booleanLikelihood> 

	<taxa id="taxaSETe9563">
        	<taxa idref="Patiente9563"/>
        	<taxa idref="PatientSource2"/>
	</taxa> 


	<tmrcaStatistic id="tmrcaSETe9563" name="tmrca_e9563">
	        <treeModel idref="treeModel"/>
        	<mrca>
        	        <taxa idref="taxaSETe9563"/>
        	</mrca>
	</tmrcaStatistic> 
	<taxa id="Patiente73141">	
        	<taxon idref="e73141a"/>	
	</taxa>
	<monophylyStatistic name="foo" id="Mono-e73141">
	        <mrca>
			<taxa idref="Patiente73141"/>
		</mrca>
	        <treeModel idref="treeModel"/>
	</monophylyStatistic>
	<booleanLikelihood id="BoolMono-e73141">
        	<monophylyStatistic idref="Mono-e73141"/>
	</booleanLikelihood> 

	<taxa id="taxaSETe73141">
        	<taxa idref="Patiente73141"/>
        	<taxa idref="PatientSource2"/>
	</taxa> 


	<tmrcaStatistic id="tmrcaSETe73141" name="tmrca_e73141">
	        <treeModel idref="treeModel"/>
        	<mrca>
        	        <taxa idref="taxaSETe73141"/>
        	</mrca>
	</tmrcaStatistic> 
	<taxa id="Patiente23650">	
        	<taxon idref="e23650a"/>	
	</taxa>
	<monophylyStatistic name="foo" id="Mono-e23650">
	        <mrca>
			<taxa idref="Patiente23650"/>
		</mrca>
	        <treeModel idref="treeModel"/>
	</monophylyStatistic>
	<booleanLikelihood id="BoolMono-e23650">
        	<monophylyStatistic idref="Mono-e23650"/>
	</booleanLikelihood> 

	<taxa id="taxaSETe23650">
        	<taxa idref="Patiente23650"/>
        	<taxa idref="PatientSource2"/>
	</taxa> 


	<tmrcaStatistic id="tmrcaSETe23650" name="tmrca_e23650">
	        <treeModel idref="treeModel"/>
        	<mrca>
        	        <taxa idref="taxaSETe23650"/>
        	</mrca>
	</tmrcaStatistic> 
	<taxa id="Patiente63620">	
        	<taxon idref="e63620a"/>	
	</taxa>
	<monophylyStatistic name="foo" id="Mono-e63620">
	        <mrca>
			<taxa idref="Patiente63620"/>
		</mrca>
	        <treeModel idref="treeModel"/>
	</monophylyStatistic>
	<booleanLikelihood id="BoolMono-e63620">
        	<monophylyStatistic idref="Mono-e63620"/>
	</booleanLikelihood> 

	<taxa id="taxaSETe63620">
        	<taxa idref="Patiente63620"/>
        	<taxa idref="PatientSource2"/>
	</taxa> 


	<tmrcaStatistic id="tmrcaSETe63620" name="tmrca_e63620">
	        <treeModel idref="treeModel"/>
        	<mrca>
        	        <taxa idref="taxaSETe63620"/>
        	</mrca>
	</tmrcaStatistic> 
	<taxa id="Patiente73134">	
        	<taxon idref="e73134a"/>	
	</taxa>
	<monophylyStatistic name="foo" id="Mono-e73134">
	        <mrca>
			<taxa idref="Patiente73134"/>
		</mrca>
	        <treeModel idref="treeModel"/>
	</monophylyStatistic>
	<booleanLikelihood id="BoolMono-e73134">
        	<monophylyStatistic idref="Mono-e73134"/>
	</booleanLikelihood> 

	<taxa id="taxaSETe73134">
        	<taxa idref="Patiente73134"/>
        	<taxa idref="PatientSource2"/>
	</taxa> 


	<tmrcaStatistic id="tmrcaSETe73134" name="tmrca_e73134">
	        <treeModel idref="treeModel"/>
        	<mrca>
        	        <taxa idref="taxaSETe73134"/>
        	</mrca>
	</tmrcaStatistic> 
	<taxa id="Patiente15353">	
        	<taxon idref="e15353a"/>	
	</taxa>
	<monophylyStatistic name="foo" id="Mono-e15353">
	        <mrca>
			<taxa idref="Patiente15353"/>
		</mrca>
	        <treeModel idref="treeModel"/>
	</monophylyStatistic>
	<booleanLikelihood id="BoolMono-e15353">
        	<monophylyStatistic idref="Mono-e15353"/>
	</booleanLikelihood> 

	<taxa id="taxaSETe15353">
        	<taxa idref="Patiente15353"/>
        	<taxa idref="PatientSource2"/>
	</taxa> 


	<tmrcaStatistic id="tmrcaSETe15353" name="tmrca_e15353">
	        <treeModel idref="treeModel"/>
        	<mrca>
        	        <taxa idref="taxaSETe15353"/>
        	</mrca>
	</tmrcaStatistic> 
	<taxa id="Patiente10067">	
        	<taxon idref="e10067a"/>	
	</taxa>
	<monophylyStatistic name="foo" id="Mono-e10067">
	        <mrca>
			<taxa idref="Patiente10067"/>
		</mrca>
	        <treeModel idref="treeModel"/>
	</monophylyStatistic>
	<booleanLikelihood id="BoolMono-e10067">
        	<monophylyStatistic idref="Mono-e10067"/>
	</booleanLikelihood> 

	<taxa id="taxaSETe10067">
        	<taxa idref="Patiente10067"/>
        	<taxa idref="PatientSource2"/>
	</taxa> 


	<tmrcaStatistic id="tmrcaSETe10067" name="tmrca_e10067">
	        <treeModel idref="treeModel"/>
        	<mrca>
        	        <taxa idref="taxaSETe10067"/>
        	</mrca>
	</tmrcaStatistic> 
	<taxa id="Patiente65239">	
        	<taxon idref="e65239a"/>	
	</taxa>
	<monophylyStatistic name="foo" id="Mono-e65239">
	        <mrca>
			<taxa idref="Patiente65239"/>
		</mrca>
	        <treeModel idref="treeModel"/>
	</monophylyStatistic>
	<booleanLikelihood id="BoolMono-e65239">
        	<monophylyStatistic idref="Mono-e65239"/>
	</booleanLikelihood> 

	<taxa id="taxaSETe65239">
        	<taxa idref="Patiente65239"/>
        	<taxa idref="PatientSource2"/>
	</taxa> 


	<tmrcaStatistic id="tmrcaSETe65239" name="tmrca_e65239">
	        <treeModel idref="treeModel"/>
        	<mrca>
        	        <taxa idref="taxaSETe65239"/>
        	</mrca>
	</tmrcaStatistic> 
	<taxa id="Patiente68068">	
        	<taxon idref="e68068a"/>	
	</taxa>
	<monophylyStatistic name="foo" id="Mono-e68068">
	        <mrca>
			<taxa idref="Patiente68068"/>
		</mrca>
	        <treeModel idref="treeModel"/>
	</monophylyStatistic>
	<booleanLikelihood id="BoolMono-e68068">
        	<monophylyStatistic idref="Mono-e68068"/>
	</booleanLikelihood> 

	<taxa id="taxaSETe68068">
        	<taxa idref="Patiente68068"/>
        	<taxa idref="PatientSource2"/>
	</taxa> 


	<tmrcaStatistic id="tmrcaSETe68068" name="tmrca_e68068">
	        <treeModel idref="treeModel"/>
        	<mrca>
        	        <taxa idref="taxaSETe68068"/>
        	</mrca>
	</tmrcaStatistic> 
	<taxa id="Patiente9907">	
        	<taxon idref="e9907a"/>	
	</taxa>
	<monophylyStatistic name="foo" id="Mono-e9907">
	        <mrca>
			<taxa idref="Patiente9907"/>
		</mrca>
	        <treeModel idref="treeModel"/>
	</monophylyStatistic>
	<booleanLikelihood id="BoolMono-e9907">
        	<monophylyStatistic idref="Mono-e9907"/>
	</booleanLikelihood> 

	<taxa id="taxaSETe9907">
        	<taxa idref="Patiente9907"/>
        	<taxa idref="PatientSource2"/>
	</taxa> 


	<tmrcaStatistic id="tmrcaSETe9907" name="tmrca_e9907">
	        <treeModel idref="treeModel"/>
        	<mrca>
        	        <taxa idref="taxaSETe9907"/>
        	</mrca>
	</tmrcaStatistic> 
	<booleanLikelihood id="BoolGreater-e9617">
	        <test name="rootHeight" greaterThan="352">
        	        <tmrcaStatistic idref="tmrcaSETe9617"/>
        	</test>
	</booleanLikelihood>
	<booleanLikelihood id="BoolLess-e9617">
	        <test name="rootHeight" lessThan="354">
        	        <tmrcaStatistic idref="tmrcaSETe9617"/>
        	</test>
	</booleanLikelihood>
	<booleanLikelihood id="BoolGreater-e9509">
	        <test name="rootHeight" greaterThan="366">
        	        <tmrcaStatistic idref="tmrcaSETe9509"/>
        	</test>
	</booleanLikelihood>
	<booleanLikelihood id="BoolLess-e9509">
	        <test name="rootHeight" lessThan="368">
        	        <tmrcaStatistic idref="tmrcaSETe9509"/>
        	</test>
	</booleanLikelihood>
	<booleanLikelihood id="BoolGreater-e63426">
	        <test name="rootHeight" greaterThan="439">
        	        <tmrcaStatistic idref="tmrcaSETe63426"/>
        	</test>
	</booleanLikelihood>
	<booleanLikelihood id="BoolLess-e63426">
	        <test name="rootHeight" lessThan="441">
        	        <tmrcaStatistic idref="tmrcaSETe63426"/>
        	</test>
	</booleanLikelihood>
	<booleanLikelihood id="BoolGreater-e9787">
	        <test name="rootHeight" greaterThan="515">
        	        <tmrcaStatistic idref="tmrcaSETe9787"/>
        	</test>
	</booleanLikelihood>
	<booleanLikelihood id="BoolLess-e9787">
	        <test name="rootHeight" lessThan="517">
        	        <tmrcaStatistic idref="tmrcaSETe9787"/>
        	</test>
	</booleanLikelihood>
	<booleanLikelihood id="BoolGreater-e9536">
	        <test name="rootHeight" greaterThan="520">
        	        <tmrcaStatistic idref="tmrcaSETe9536"/>
        	</test>
	</booleanLikelihood>
	<booleanLikelihood id="BoolLess-e9536">
	        <test name="rootHeight" lessThan="522">
        	        <tmrcaStatistic idref="tmrcaSETe9536"/>
        	</test>
	</booleanLikelihood>
	<booleanLikelihood id="BoolGreater-e63269">
	        <test name="rootHeight" greaterThan="521">
        	        <tmrcaStatistic idref="tmrcaSETe63269"/>
        	</test>
	</booleanLikelihood>
	<booleanLikelihood id="BoolLess-e63269">
	        <test name="rootHeight" lessThan="523">
        	        <tmrcaStatistic idref="tmrcaSETe63269"/>
        	</test>
	</booleanLikelihood>
	<booleanLikelihood id="BoolGreater-e9743">
	        <test name="rootHeight" greaterThan="531">
        	        <tmrcaStatistic idref="tmrcaSETe9743"/>
        	</test>
	</booleanLikelihood>
	<booleanLikelihood id="BoolLess-e9743">
	        <test name="rootHeight" lessThan="533">
        	        <tmrcaStatistic idref="tmrcaSETe9743"/>
        	</test>
	</booleanLikelihood>
	<booleanLikelihood id="BoolGreater-e9533">
	        <test name="rootHeight" greaterThan="562">
        	        <tmrcaStatistic idref="tmrcaSETe9533"/>
        	</test>
	</booleanLikelihood>
	<booleanLikelihood id="BoolLess-e9533">
	        <test name="rootHeight" lessThan="564">
        	        <tmrcaStatistic idref="tmrcaSETe9533"/>
        	</test>
	</booleanLikelihood>
	<booleanLikelihood id="BoolGreater-e69079">
	        <test name="rootHeight" greaterThan="574">
        	        <tmrcaStatistic idref="tmrcaSETe69079"/>
        	</test>
	</booleanLikelihood>
	<booleanLikelihood id="BoolLess-e69079">
	        <test name="rootHeight" lessThan="576">
        	        <tmrcaStatistic idref="tmrcaSETe69079"/>
        	</test>
	</booleanLikelihood>
	<booleanLikelihood id="BoolGreater-e9739">
	        <test name="rootHeight" greaterThan="702">
        	        <tmrcaStatistic idref="tmrcaSETe9739"/>
        	</test>
	</booleanLikelihood>
	<booleanLikelihood id="BoolLess-e9739">
	        <test name="rootHeight" lessThan="704">
        	        <tmrcaStatistic idref="tmrcaSETe9739"/>
        	</test>
	</booleanLikelihood>
	<booleanLikelihood id="BoolGreater-e9578">
	        <test name="rootHeight" greaterThan="863">
        	        <tmrcaStatistic idref="tmrcaSETe9578"/>
        	</test>
	</booleanLikelihood>
	<booleanLikelihood id="BoolLess-e9578">
	        <test name="rootHeight" lessThan="865">
        	        <tmrcaStatistic idref="tmrcaSETe9578"/>
        	</test>
	</booleanLikelihood>
	<booleanLikelihood id="BoolGreater-e9515">
	        <test name="rootHeight" greaterThan="877">
        	        <tmrcaStatistic idref="tmrcaSETe9515"/>
        	</test>
	</booleanLikelihood>
	<booleanLikelihood id="BoolLess-e9515">
	        <test name="rootHeight" lessThan="879">
        	        <tmrcaStatistic idref="tmrcaSETe9515"/>
        	</test>
	</booleanLikelihood>
	<booleanLikelihood id="BoolGreater-e9953">
	        <test name="rootHeight" greaterThan="877">
        	        <tmrcaStatistic idref="tmrcaSETe9953"/>
        	</test>
	</booleanLikelihood>
	<booleanLikelihood id="BoolLess-e9953">
	        <test name="rootHeight" lessThan="879">
        	        <tmrcaStatistic idref="tmrcaSETe9953"/>
        	</test>
	</booleanLikelihood>
	<booleanLikelihood id="BoolGreater-e15393">
	        <test name="rootHeight" greaterThan="972">
        	        <tmrcaStatistic idref="tmrcaSETe15393"/>
        	</test>
	</booleanLikelihood>
	<booleanLikelihood id="BoolLess-e15393">
	        <test name="rootHeight" lessThan="974">
        	        <tmrcaStatistic idref="tmrcaSETe15393"/>
        	</test>
	</booleanLikelihood>
	<booleanLikelihood id="BoolGreater-e9563">
	        <test name="rootHeight" greaterThan="898">
        	        <tmrcaStatistic idref="tmrcaSETe9563"/>
        	</test>
	</booleanLikelihood>
	<booleanLikelihood id="BoolLess-e9563">
	        <test name="rootHeight" lessThan="900">
        	        <tmrcaStatistic idref="tmrcaSETe9563"/>
        	</test>
	</booleanLikelihood>
	<booleanLikelihood id="BoolGreater-e73141">
	        <test name="rootHeight" greaterThan="900">
        	        <tmrcaStatistic idref="tmrcaSETe73141"/>
        	</test>
	</booleanLikelihood>
	<booleanLikelihood id="BoolLess-e73141">
	        <test name="rootHeight" lessThan="902">
        	        <tmrcaStatistic idref="tmrcaSETe73141"/>
        	</test>
	</booleanLikelihood>
	<booleanLikelihood id="BoolGreater-e23650">
	        <test name="rootHeight" greaterThan="898">
        	        <tmrcaStatistic idref="tmrcaSETe23650"/>
        	</test>
	</booleanLikelihood>
	<booleanLikelihood id="BoolLess-e23650">
	        <test name="rootHeight" lessThan="900">
        	        <tmrcaStatistic idref="tmrcaSETe23650"/>
        	</test>
	</booleanLikelihood>
	<booleanLikelihood id="BoolGreater-e63620">
	        <test name="rootHeight" greaterThan="1045">
        	        <tmrcaStatistic idref="tmrcaSETe63620"/>
        	</test>
	</booleanLikelihood>
	<booleanLikelihood id="BoolLess-e63620">
	        <test name="rootHeight" lessThan="1047">
        	        <tmrcaStatistic idref="tmrcaSETe63620"/>
        	</test>
	</booleanLikelihood>
	<booleanLikelihood id="BoolGreater-e73134">
	        <test name="rootHeight" greaterThan="1083">
        	        <tmrcaStatistic idref="tmrcaSETe73134"/>
        	</test>
	</booleanLikelihood>
	<booleanLikelihood id="BoolLess-e73134">
	        <test name="rootHeight" lessThan="1085">
        	        <tmrcaStatistic idref="tmrcaSETe73134"/>
        	</test>
	</booleanLikelihood>
	<booleanLikelihood id="BoolGreater-e15353">
	        <test name="rootHeight" greaterThan="1091">
        	        <tmrcaStatistic idref="tmrcaSETe15353"/>
        	</test>
	</booleanLikelihood>
	<booleanLikelihood id="BoolLess-e15353">
	        <test name="rootHeight" lessThan="1093">
        	        <tmrcaStatistic idref="tmrcaSETe15353"/>
        	</test>
	</booleanLikelihood>
	<booleanLikelihood id="BoolGreater-e65239">
	        <test name="rootHeight" greaterThan="1306">
        	        <tmrcaStatistic idref="tmrcaSETe65239"/>
        	</test>
	</booleanLikelihood>
	<booleanLikelihood id="BoolLess-e65239">
	        <test name="rootHeight" lessThan="1308">
        	        <tmrcaStatistic idref="tmrcaSETe65239"/>
        	</test>
	</booleanLikelihood>
	<booleanLikelihood id="BoolGreater-e68068">
	        <test name="rootHeight" greaterThan="1331">
        	        <tmrcaStatistic idref="tmrcaSETe68068"/>
        	</test>
	</booleanLikelihood>
	<booleanLikelihood id="BoolLess-e68068">
	        <test name="rootHeight" lessThan="1333">
        	        <tmrcaStatistic idref="tmrcaSETe68068"/>
        	</test>
	</booleanLikelihood>
	<booleanLikelihood id="BoolGreater-e9907">
	        <test name="rootHeight" greaterThan="1744">
        	        <tmrcaStatistic idref="tmrcaSETe9907"/>
        	</test>
	</booleanLikelihood>
	<booleanLikelihood id="BoolLess-e9907">
	        <test name="rootHeight" lessThan="1746">
        	        <tmrcaStatistic idref="tmrcaSETe9907"/>
        	</test>
	</booleanLikelihood>


       <booleanLikelihood id="BoolGreater-e10067">
                <test name="rootHeight" greaterThan="1295">
                        <tmrcaStatistic idref="tmrcaSETe10067"/>
                </test>
        </booleanLikelihood>
        <booleanLikelihood id="BoolLess-e10067">
                <test name="rootHeight" lessThan="1297">
                        <tmrcaStatistic idref="tmrcaSETe10067"/>
                </test>

</booleanLikelihood>


	<taxa id="Patiente9957">	
        	<taxon idref="e9957a"/>	
	</taxa>
	<monophylyStatistic name="foo" id="Mono-e9957">
	        <mrca>
			<taxa idref="Patiente9957"/>
		</mrca>
	        <treeModel idref="treeModel"/>
	</monophylyStatistic>
	<booleanLikelihood id="BoolMono-e9957">
        	<monophylyStatistic idref="Mono-e9957"/>
	</booleanLikelihood> 

	<taxa id="taxaSETe9957-1">
        	<taxa idref="Patiente9957"/>
        	<taxa idref="PatientSource1"/>
	</taxa> 


	<tmrcaStatistic id="tmrcae9957-1" name="tmrcae9957-1">
	        <treeModel idref="treeModel"/>
        	<mrca>
        	        <taxa idref="taxaSETe9957-1"/>
        	</mrca>
	</tmrcaStatistic> 


	<taxa id="taxaSETe9957-2">
        	<taxa idref="Patiente9957"/>
        	<taxa idref="PatientSource2"/>
	</taxa> 


	<tmrcaStatistic id="tmrcae9957-2" name="tmrcae9957-2">
	        <treeModel idref="treeModel"/>
        	<mrca>
        	        <taxa idref="taxaSETe9957-2"/>
        	</mrca>
	</tmrcaStatistic> 


	<taxa id="Clade1">
			<taxa idref="Patiente9617"/>
			<taxa idref="Patiente9509"/>
			<taxa idref="Patiente63426"/>
			<taxa idref="Patiente9787"/>
			<taxa idref="Patiente9536"/>
			<taxa idref="Patiente63269"/>
			<taxa idref="Patiente9743"/>
			<taxa idref="Patiente9533"/>
			<taxa idref="Patiente69079"/>
			<taxa idref="Patiente9739"/>
			<taxa idref="Patiente9578"/>
			<taxa idref="Patiente9515"/>
			<taxa idref="Patiente9953"/>
			<taxa idref="Patiente15393"/>
			<taxa idref="PatientSource1"/>
	</taxa> 

	<monophylyStatistic name="foo" id="Mono-Clade1">
	        <mrca>
			<taxa idref="Clade1"/>
		</mrca>
	        <treeModel idref="treeModel"/>
	</monophylyStatistic>

	<booleanLikelihood id="BoolMono1">
        	<monophylyStatistic idref="Mono-Clade1"/>
	</booleanLikelihood> 

	<taxa id="Clade2">
			<taxa idref="Patiente9563"/>
			<taxa idref="Patiente23650"/>
			<taxa idref="Patiente73141"/>
			<taxa idref="Patiente63620"/>
			<taxa idref="Patiente73134"/>
			<taxa idref="Patiente15353"/>
			<taxa idref="Patiente10067"/>
			<taxa idref="Patiente65239"/>
			<taxa idref="Patiente68068"/>
			<taxa idref="Patiente9907"/>
			<taxa idref="PatientSource2"/>
			<taxa idref="Patiente9957"/>

	</taxa>

	<monophylyStatistic name="foo" id="Mono-Clade2">
	        <mrca>
			<taxa idref="Clade2"/>
		</mrca>
	        <treeModel idref="treeModel"/>
	</monophylyStatistic>

	<booleanLikelihood id="BoolMono2">
        	<monophylyStatistic idref="Mono-Clade2"/>
	</booleanLikelihood> 


          <mcmc id="mcmc" chainLength="100000000" autoOptimize="true" preBurnin="100000">
		<compoundLikelihood id="likelihood">
			<coalescentLikelihood idref="coalescent"/>
			<treeLikelihood idref="treeLikelihood1"/>


                        <booleanLikelihood idref="BoolLess-e10067"/>
                        <booleanLikelihood idref="BoolGreater-e10067"/>		

			<booleanLikelihood idref="BoolGreater-e9617"/>

			<booleanLikelihood idref="BoolGreater-e9509"/>
			<booleanLikelihood idref="BoolGreater-e63426"/>
			<booleanLikelihood idref="BoolGreater-e9787"/>
			<booleanLikelihood idref="BoolGreater-e9536"/>
			<booleanLikelihood idref="BoolGreater-e63269"/>
			<booleanLikelihood idref="BoolGreater-e9743"/>
			<booleanLikelihood idref="BoolGreater-e9533"/>
			<booleanLikelihood idref="BoolGreater-e69079"/>
			<booleanLikelihood idref="BoolGreater-e9739"/>
			<booleanLikelihood idref="BoolGreater-e9578"/>
			<booleanLikelihood idref="BoolGreater-e9515"/>
			<booleanLikelihood idref="BoolGreater-e9953"/>
			<booleanLikelihood idref="BoolGreater-e15393"/>
			<booleanLikelihood idref="BoolLess-e9617"/>
			<booleanLikelihood idref="BoolLess-e9509"/>
			<booleanLikelihood idref="BoolLess-e63426"/>
			<booleanLikelihood idref="BoolLess-e9787"/>
			<booleanLikelihood idref="BoolLess-e9536"/>
			<booleanLikelihood idref="BoolLess-e63269"/>
			<booleanLikelihood idref="BoolLess-e9743"/>
			<booleanLikelihood idref="BoolLess-e9533"/>
			<booleanLikelihood idref="BoolLess-e69079"/>
			<booleanLikelihood idref="BoolLess-e9739"/>
			<booleanLikelihood idref="BoolLess-e9578"/>
			<booleanLikelihood idref="BoolLess-e9515"/>
			<booleanLikelihood idref="BoolLess-e9953"/>
			<booleanLikelihood idref="BoolLess-e15393"/>
			<booleanLikelihood idref="BoolGreater-e9563"/>
			<booleanLikelihood idref="BoolGreater-e73141"/>
			<booleanLikelihood idref="BoolGreater-e23650"/>
			<booleanLikelihood idref="BoolGreater-e63620"/>
			<booleanLikelihood idref="BoolGreater-e73134"/>
			<booleanLikelihood idref="BoolGreater-e15353"/>
			<booleanLikelihood idref="BoolGreater-e65239"/>
			<booleanLikelihood idref="BoolGreater-e68068"/>
			<booleanLikelihood idref="BoolGreater-e9907"/>
			<booleanLikelihood idref="BoolLess-e9563"/>
			<booleanLikelihood idref="BoolLess-e73141"/>
			<booleanLikelihood idref="BoolLess-e23650"/>
			<booleanLikelihood idref="BoolLess-e63620"/>
			<booleanLikelihood idref="BoolLess-e73134"/>
			<booleanLikelihood idref="BoolLess-e15353"/>
			<booleanLikelihood idref="BoolLess-e65239"/>
			<booleanLikelihood idref="BoolLess-e68068"/>
			<booleanLikelihood idref="BoolLess-e9907"/>


	</compoundLikelihood>
		<operators idref="operators"/>

		<log id="fileLog" logEvery="500" fileName="./all_h5rel-e9957a.log">
                        <parameter idref="mean"/>
                        <parameter idref="stdev"/>
                        <rateStatistic idref="meanRate"/>
       <rateCovarianceStatistic idref="covariance"/>
			<compoundLikelihood idref="likelihood"/>
			<parameter idref="siteModel1.alpha"/>


			<parameter idref="constant.popSize"/>
			<parameter idref="gtr.ac"/>
			<parameter idref="gtr.ag"/>
			<parameter idref="gtr.at"/>
			<parameter idref="gtr.cg"/>
			<parameter idref="gtr.gt"/>
			<parameter idref="treeModel.rootHeight"/>
			<treeLikelihood idref="treeLikelihood1"/>

	<tmrcaStatistic idref="tmrcae9957-1"/>
	<tmrcaStatistic idref="tmrcae9957-2"/>

			<coalescentLikelihood idref="coalescent"/>
		</log>

               <logTree id="treeFileLog" logEvery="5000" nexusFormat="true" fileName="./all_h5rel-e9957a.trees">
                        <treeModel idref="treeModel"/>
                </logTree>

	</mcmc>
	
	
</beast>
